# Supplementary material for: Crystal structure, Hirshfeld surface analysis, and calculations of inter­molecular inter­action energies and energy frameworks of 1-[(1-hexyl-1H-1,2,3-triazol-4-yl)meth­yl]-3-(1-methyl­ethen­yl)-benzimidazol-2-one
Source: Acta Crystallogr E Crystallogr Commun. 2024 Sep 30;80(Pt 10):1075–80. doi: 10.1107/S2056989024008703 (PMC11451489; doi:10.1107/S2056989024008703)
Supplement: Supplementary file 1 [file e-80-01075-sup1.cif]

##############################################################################
#                                                                            #
# This CIF contains the data in a paper accepted for publication in          #
# Acta Crystallographica Section E. It conforms to the requirements of       #
# Notes for Authors for Acta Crystallographica Section E, and has been       #
# peer reviewed under the auspices of the IUCr Commission on Journals.       #
#                                                                            #
# Full details of the Crystallographic Information File format               #
# are given in the paper "The Crystallographic Information File (CIF):       #
# a New Standard Archive File for Crystallography" by S. R. Hall, F. H.      #
# Allen and I. D. Brown [Acta Cryst. (1991), A47, 655-685].                  #
#                                                                            #
# The current version of the core CIF dictionary is obtainable from          #
# ftp://ftp.iucr.org/pub/cif_core.dic.                                       #
#                                                                            #
# Software is freely available for graphical display of the structure(s)     #
# in this CIF. For information consult the CIF software page                 #
# http://www.iucr.org/resources/cif/software.                                #
#                                                                            #
# This file may be used for bona fide research purposes within the           #
# scientific community so long as proper attribution is given to the journal # 
# article from which it was obtained.                                        #
#                                                                            #
##############################################################################
data_I
_audit_creation_method
;
Olex2 1.5
(compiled 2023.08.24 svn.re1ec1418 for OlexSys, GUI svn.r6817)
;
_journal_date_recd_electronic     2024-08-12
_journal_date_accepted     2024-09-04
_journal_name_full     'Acta Crystallographica, Section E'
_journal_year     2024
_journal_volume     80
_journal_issue      1
_journal_page_first     0
_journal_page_last     0
_journal_paper_category     GO
_journal_paper_doi     10.1107/S2056989024008703
_journal_coeditor_code     WM5732
_publ_contact_author_name     'Zakaria Benzekri'
_publ_contact_author_address
;
Laboratory of Heterocyclic Organic Chemistry, Medicines Science Research,
Center, Pharmacochemistry Competence Center, Mohammed V University in Rabat,
Facult\'e des Sciences, Av. Ibn Battouta, BP 1014, Rabat,
Morocco
;
_publ_contact_author_email     z.benzekri@um5r.ac.ma
_publ_section_title
;\
Crystal structure, Hirshfeld surface analysis, and calculations of
intermolecular interaction energies and energy frameworks of
1-[(1-hexyl-1<i>H</i>-1,2,3-triazol-4-yl)methyl]-3-(1-methylethenyl)-\
benzimidazol-2-one
;
loop_
    _publ_author_name
    _publ_author_footnote
    _publ_author_address
    'El Atrassi, Zakaria' .
;
Laboratory of Heterocyclic Organic Chemistry, Medicines Science Research,
Center, Pharmacochemistry Competence Center, Mohammed V University in Rabat,
Facult\'e des Sciences, Av. Ibn Battouta, BP 1014, Rabat,
Morocco
;
    'Benzekri, Zakaria' .
;
Laboratory of Heterocyclic Organic Chemistry, Medicines Science Research,
Center, Pharmacochemistry Competence Center, Mohammed V University in Rabat,
Facult\'e des Sciences, Av. Ibn Battouta, BP 1014, Rabat,
Morocco
;
    'Blacque, Olivier' .
;
University of Zurich, Department of Chemistry B, Winterthurerstrasse 190
8057 Zurich
Switzerland
;
    'H\"okelek, Tuncer' .
;
Department of Physics,
Hacettepe University
06800 Beytepe, Ankara,
T\"urkiye
;
    'Mazzah, Ahmed' .
;
Science and Technology of Lille USR 3290,
Villeneuve d'ascq cedex
France
;
    'Cherkaoui, Hassan' .
;
Laboratory of Heterocyclic Organic Chemistry, Medicines Science Research,
Center, Pharmacochemistry Competence Center, Mohammed V University in Rabat,
Facult\'e des Sciences, Av. Ibn Battouta, BP 1014, Rabat,
Morocco
;
    'Sebbar, Nada Kheira' .
;
Laboratory of Organic and Physical Chemistry, Applied Bioorganic Chemistry Team,
Faculty of Sciences, Ibnou Zohr University,
Agadir,
Morocco
Laboratory of Plant Chemistry, Organic and Bioorganic Synthesis,
Faculty of Sciences,
Mohammed V University in Rabat,
4 Avenue Ibn Battouta BP 1014 RP
Rabat,
Morocco
;
_publ_section_synopsis
;
In the title molecule, the benzimidazole moiety is oriented almost
perpendicular to the triazole ring. In the crystal, C---H...O hydrogen bonds
link the molecules into a network structure.
;
_chemical_name_systematic
;\
1-[(1-Hexyl-1<i>H</i>-1,2,3-triazol-4-yl)methyl]-3-(1-methylethenyl)\
benzimidazol-2-one
;
_chemical_name_common     ?
_chemical_formula_moiety     'C19 H25 N5 O'
_chemical_formula_sum     'C19 H25 N5 O'
_chemical_formula_iupac     'C19 H25 N5 O'
_chemical_formula_weight     339.44
_chemical_melting_point     ?
_space_group_crystal_system     monoclinic
_space_group_name_H-M_alt     'P 1 21/c 1'
_space_group_name_Hall     '-P 2ybc'
loop_
    _space_group_symop_operation_xyz
    'x, y, z'
    '-x, y+1/2, -z+1/2'
    '-x, -y, -z'
    'x, -y-1/2, z-1/2'
_cell_length_a     5.7820(3)
_cell_length_b     26.5057(14)
_cell_length_c     11.7704(5)
_cell_angle_alpha     90
_cell_angle_beta     90.407(4)
_cell_angle_gamma     90
_cell_volume     1803.84(15)
_cell_formula_units_Z     4
_cell_measurement_reflns_used     8532
_cell_measurement_theta_min     3.3160
_cell_measurement_theta_max     76.2240
_cell_measurement_temperature     160.00(10)
_exptl_crystal_description     plate
_exptl_crystal_colour     colourless
_exptl_crystal_size_max     0.25
_exptl_crystal_size_mid     0.14
_exptl_crystal_size_min     0.09
_exptl_crystal_density_diffrn     1.250
_exptl_crystal_density_meas     ?
_exptl_crystal_density_method     ?
_exptl_crystal_F_000     728
loop_
    _exptl_crystal_face_index_h
    _exptl_crystal_face_index_k
    _exptl_crystal_face_index_l
    _exptl_crystal_face_perp_dist
    0 1 0 0.0445
    0 -1 0 0.0445
    -4 -3 0 0.0617
    4 3 0 0.0617
    -1 1 5 0.0956
    1 -1 -5 0.0956
    0 1 1 0.0907
    -1 -1 1 0.0539
    1 5 0 0.0578
    1 -5 0 0.0564
_exptl_absorpt_coefficient_mu     0.642
_exptl_absorpt_correction_type     analytical
_exptl_absorpt_process_details
;
[CrysAlisPro (Rigaku OD, 2023) based on expressions derived by Clark &
Reid (1995)]
;
_exptl_absorpt_correction_T_min     0.901
_exptl_absorpt_correction_T_max     0.951
_diffrn_ambient_temperature     160.00(10)
_diffrn_source     'micro-focus sealed X-ray tube'
_diffrn_radiation_type     'Cu K\a'
_diffrn_radiation_wavelength     1.54184
_diffrn_radiation_monochromator     mirror
_diffrn_measurement_device_type     'SuperNova, Dual, Cu at home/near, Atlas'
_diffrn_measurement_device     'four-circle diffractometer'
_diffrn_measurement_method     '\w scans'
_diffrn_detector     'CCD plate'
_diffrn_detector_area_resol_mean     10.3801
_diffrn_reflns_number     21177
_diffrn_reflns_av_R_equivalents     0.0523
_diffrn_reflns_av_unetI/netI     0.0312
_diffrn_reflns_theta_min     3.335
_diffrn_reflns_theta_max     77.029
_diffrn_reflns_theta_full     67.684
_diffrn_measured_fraction_theta_max     0.996
_diffrn_measured_fraction_theta_full     1.000
_diffrn_reflns_limit_h_min     -7
_diffrn_reflns_limit_h_max     7
_diffrn_reflns_limit_k_min     -33
_diffrn_reflns_limit_k_max     29
_diffrn_reflns_limit_l_min     -14
_diffrn_reflns_limit_l_max     10
_diffrn_radiation_probe     x-ray
_refine_special_details
;
1. Fixed Uiso
 At 1.2 times of:
  All C(H) groups, All C(H,H) groups, All C(H,H,H,H) groups
 At 1.5 times of:
  All C(H,H,H) groups
2. Restrained distances
 C18B-C19B \\sim C19A-C18A \\sim C18B-C17 \\sim C18A-C17
 with sigma of 0.005
3. Uiso/Uaniso restraints and constraints
C18A \\sim C19A \\sim C18B \\sim C19B: within 3A with sigma of 0.01 and sigma
for terminal atoms of 0.02 within 3A
4. Others
 Sof(H17C)=Sof(H17D)=Sof(C18B)=Sof(H18C)=Sof(H18D)=Sof(C19B)=Sof(H19D)=
 Sof(H19E)=Sof(H19F)=1-FVAR(1)
 Sof(H17A)=Sof(H17B)=Sof(C18A)=Sof(H18A)=Sof(H18B)=Sof(C19A)=Sof(H19A)=
 Sof(H19B)=Sof(H19C)=FVAR(1)
5.a Secondary CH2 refined with riding coordinates:
 C11(H11A,H11B), C14(H14A,H14B), C15(H15A,H15B), C16(H16A,H16B), C17(H17A,
 H17B), C17(H17C,H17D), C18A(H18A,H18B), C18B(H18C,H18D)
5.b Aromatic/amide H refined with riding coordinates:
 C3(H3), C4(H4), C5(H5), C6(H6), C13(H13)
5.c Idealised Me refined as rotating group:
 C9(H9A,H9B,H9C), C19A(H19A,H19B,H19C), C19B(H19D,H19E,H19F)
;
_reflns_number_total     3808
_reflns_number_gt     3160
_reflns_threshold_expression     'I > 2\s(I)'
_refine_ls_structure_factor_coef     Fsqd
_refine_ls_matrix_type     full
_refine_ls_R_factor_all     0.0561
_refine_ls_R_factor_gt     0.0452
_refine_ls_wR_factor_gt     0.1164
_refine_ls_wR_factor_ref     0.1273
_refine_ls_goodness_of_fit_ref     1.026
_refine_ls_restrained_S_all     1.030
_refine_ls_number_reflns     3808
_refine_ls_number_parameters     257
_refine_ls_number_restraints     42
_refine_ls_hydrogen_treatment     mixed
_refine_ls_weighting_scheme     calc
_refine_ls_weighting_details
              'w=1/[\s^2^(Fo^2^)+(0.0636P)^2^+0.5249P] where P=(Fo^2^+2Fc^2^)/3'
_atom_sites_solution_hydrogens     mixed
_atom_sites_solution_primary     dual
_atom_sites_solution_secondary     ?
_refine_ls_shift/su_max     0.000
_refine_ls_shift/su_mean     0.000
_refine_diff_density_max     0.251
_refine_diff_density_min     -0.264
_refine_ls_extinction_method
;
SHELXL (Sheldrick, 2015b)
;
_refine_ls_extinction_coef     0.0036(4)
_refine_ls_extinction_expression
                                  'Fc^*^=kFc[1+0.001xFc^2^\l^3^/sin(2\q)]^-1/4^'
loop_
    _atom_type_symbol
    _atom_type_description
    _atom_type_scat_dispersion_real
    _atom_type_scat_dispersion_imag
    _atom_type_scat_source
    'C' 'C' 0.0181 0.0091
                         'International Tables Vol C Tables 4.2.6.8 and 6.1.1.4'
    'H' 'H' 0.0000 0.0000
                         'International Tables Vol C Tables 4.2.6.8 and 6.1.1.4'
    'N' 'N' 0.0311 0.0180
                         'International Tables Vol C Tables 4.2.6.8 and 6.1.1.4'
    'O' 'O' 0.0492 0.0322
                         'International Tables Vol C Tables 4.2.6.8 and 6.1.1.4'
_computing_data_collection
;
CrysAlisPro (Rigaku OD, 2023)
;
_computing_cell_refinement
;
CrysAlisPro (Rigaku OD, 2023)
;
_computing_data_reduction
;
CrysAlisPro (Rigaku OD, 2023)
;
_computing_structure_solution
;
<i>SHELXT</i> (Sheldrick, 2015a)
;
_computing_structure_refinement
;
SHELXL (Sheldrick, 2015b)
;
_computing_molecular_graphics
;
Olex2 (Dolomanov <i>et al.</i>,  2009)
;
_computing_publication_material
;
publCIF (Westrip, 2010)
;
loop_
    _atom_site_type_symbol
    _atom_site_label
    _atom_site_fract_x
    _atom_site_fract_y
    _atom_site_fract_z
    _atom_site_U_iso_or_equiv
    _atom_site_adp_type
    _atom_site_calc_flag
    _atom_site_occupancy
    _atom_site_disorder_assembly
    _atom_site_disorder_group
    C C1 0.7940(2) 0.17577(5) 0.68604(12) 0.0308(3) Uani d 1 . .
    O O1 0.33103(18) 0.21779(4) 0.52367(8) 0.0364(3) Uani d 1 . .
    N N1 0.6614(2) 0.17482(5) 0.58607(10) 0.0326(3) Uani d 1 . .
    N N2 0.4944(2) 0.22890(5) 0.70261(9) 0.0296(3) Uani d 1 . .
    C C2 0.6863(2) 0.20966(5) 0.75975(11) 0.0291(3) Uani d 1 . .
    N N3 0.2200(2) 0.35163(5) 0.66222(11) 0.0374(3) Uani d 1 . .
    C C3 0.7721(3) 0.21852(6) 0.86806(12) 0.0352(3) Uani d 1 . .
    H H3 0.698298 0.241366 0.918318 0.042 Uiso calc 1 . .
    N N4 0.3129(2) 0.39205(5) 0.61517(13) 0.0424(3) Uani d 1 . .
    C C4 0.9712(3) 0.19248(7) 0.90008(13) 0.0393(4) Uani d 1 . .
    H H4 1.035084 0.197730 0.973712 0.047 Uiso calc 1 . .
    C C5 1.0783(3) 0.15899(6) 0.82652(14) 0.0399(4) Uani d 1 . .
    H H5 1.213610 0.141701 0.851127 0.048 Uiso calc 1 . .
    N N5 0.5415(2) 0.38392(5) 0.60927(11) 0.0357(3) Uani d 1 . .
    C C6 0.9922(3) 0.15015(6) 0.71767(13) 0.0356(3) Uani d 1 . .
    H H6 1.066630 0.127466 0.667251 0.043 Uiso calc 1 . .
    C C7 0.4775(2) 0.20804(6) 0.59617(12) 0.0303(3) Uani d 1 . .
    C C8 0.7004(3) 0.14433(6) 0.48692(12) 0.0352(3) Uani d 1 . .
    C C9 0.5113(3) 0.10808(7) 0.45822(17) 0.0492(4) Uani d 1 . .
    H H9A 0.493585 0.083842 0.520422 0.074 Uiso calc 1 . .
    H H9B 0.550058 0.090019 0.388245 0.074 Uiso calc 1 . .
    H H9C 0.366145 0.126581 0.447146 0.074 Uiso calc 1 . .
    C C10 0.8948(3) 0.14965(7) 0.43056(15) 0.0442(4) Uani d 1 . .
    H H10A 0.931(4) 0.1277(8) 0.3654(18) 0.056(6) Uiso d 1 . .
    H H10B 1.012(4) 0.1741(9) 0.4565(18) 0.058(6) Uiso d 1 . .
    C C11 0.3375(3) 0.26838(6) 0.74017(12) 0.0323(3) Uani d 1 . .
    H H11A 0.349085 0.271778 0.823779 0.039 Uiso calc 1 . .
    H H11B 0.176646 0.258618 0.720965 0.039 Uiso calc 1 . .
    C C12 0.3908(2) 0.31811(6) 0.68620(11) 0.0301(3) Uani d 1 . .
    C C13 0.5969(3) 0.33859(6) 0.65264(13) 0.0340(3) Uani d 1 . .
    H H13 0.746367 0.323922 0.658726 0.041 Uiso calc 1 . .
    C C14 0.6934(3) 0.42141(6) 0.55722(15) 0.0424(4) Uani d 1 . .
    H H14A 0.855524 0.409626 0.563088 0.051 Uiso calc 1 . .
    H H14B 0.681253 0.453526 0.599697 0.051 Uiso calc 1 . .
    C C15 0.6340(3) 0.43082(6) 0.43358(15) 0.0421(4) Uani d 1 . .
    H H15A 0.475025 0.444526 0.427921 0.051 Uiso calc 1 . .
    H H15B 0.637541 0.398416 0.391783 0.051 Uiso calc 1 . .
    C C16 0.8018(3) 0.46769(7) 0.37858(17) 0.0480(4) Uani d 1 . .
    H H16A 0.807003 0.499065 0.424150 0.058 Uiso calc 1 . .
    H H16B 0.958743 0.452764 0.379478 0.058 Uiso calc 1 . .
    C C17 0.7356(4) 0.48077(8) 0.25675(17) 0.0586(5) Uani d 1 . .
    H H17A 0.581533 0.497062 0.257699 0.070 Uiso calc 0.821(5) A 1
    H H17B 0.719383 0.448852 0.213761 0.070 Uiso calc 0.821(5) A 1
    H H17C 0.613356 0.506877 0.252606 0.070 Uiso calc 0.179(5) A 2
    H H17D 0.688090 0.450729 0.212404 0.070 Uiso calc 0.179(5) A 2
    C C18A 0.9007(5) 0.51525(10) 0.1912(3) 0.0583(8) Uani d 0.821(5) A 1
    H H18A 0.819476 0.529284 0.123958 0.070 Uiso calc 0.821(5) A 1
    H H18B 0.948434 0.543763 0.240390 0.070 Uiso calc 0.821(5) A 1
    C C19A 1.1136(5) 0.48654(11) 0.1530(3) 0.0744(10) Uani d 0.821(5) A 1
    H H19A 1.195578 0.473157 0.219640 0.112 Uiso calc 0.821(5) A 1
    H H19B 1.215944 0.509327 0.111307 0.112 Uiso calc 0.821(5) A 1
    H H19C 1.066583 0.458600 0.103448 0.112 Uiso calc 0.821(5) A 1
    C C18B 0.9733(13) 0.5011(6) 0.2206(8) 0.058(3) Uani d 0.179(5) A 2
    H H18C 1.005039 0.534040 0.257090 0.070 Uiso calc 0.179(5) A 2
    H H18D 1.097440 0.477164 0.242305 0.070 Uiso calc 0.179(5) A 2
    C C19B 0.960(2) 0.5068(5) 0.0915(8) 0.061(3) Uani d 0.179(5) A 2
    H H19D 0.966338 0.473423 0.055916 0.092 Uiso calc 0.179(5) A 2
    H H19E 1.090519 0.527234 0.065372 0.092 Uiso calc 0.179(5) A 2
    H H19F 0.814545 0.523467 0.070434 0.092 Uiso calc 0.179(5) A 2
loop_
    _atom_site_aniso_label
    _atom_site_aniso_U_11
    _atom_site_aniso_U_22
    _atom_site_aniso_U_33
    _atom_site_aniso_U_12
    _atom_site_aniso_U_13
    _atom_site_aniso_U_23
    C1 0.0308(7) 0.0297(7) 0.0318(7) -0.0014(5) 0.0010(5) 0.0029(5)
    O1 0.0368(6) 0.0420(6) 0.0302(5) 0.0042(5) -0.0033(4) 0.0014(4)
    N1 0.0334(6) 0.0346(7) 0.0297(6) 0.0030(5) 0.0000(5) -0.0028(5)
    N2 0.0316(6) 0.0307(6) 0.0266(5) 0.0029(5) 0.0013(4) 0.0008(5)
    C2 0.0296(7) 0.0292(7) 0.0285(6) -0.0014(5) 0.0013(5) 0.0035(5)
    N3 0.0307(6) 0.0369(7) 0.0446(7) 0.0047(5) 0.0007(5) 0.0037(5)
    C3 0.0370(8) 0.0387(8) 0.0300(7) -0.0022(6) 0.0002(6) 0.0017(6)
    N4 0.0321(7) 0.0360(7) 0.0590(8) 0.0054(5) 0.0015(6) 0.0074(6)
    C4 0.0387(8) 0.0443(9) 0.0347(7) -0.0047(7) -0.0056(6) 0.0082(6)
    C5 0.0324(7) 0.0404(9) 0.0468(9) 0.0000(6) -0.0054(6) 0.0115(7)
    N5 0.0300(6) 0.0326(7) 0.0445(7) 0.0013(5) -0.0004(5) 0.0008(5)
    C6 0.0330(7) 0.0318(8) 0.0420(8) 0.0015(6) 0.0005(6) 0.0024(6)
    C7 0.0316(7) 0.0314(7) 0.0280(6) -0.0004(6) 0.0021(5) 0.0029(5)
    C8 0.0366(8) 0.0344(8) 0.0346(7) 0.0044(6) -0.0017(6) -0.0050(6)
    C9 0.0455(9) 0.0438(10) 0.0582(10) -0.0026(8) -0.0012(8) -0.0141(8)
    C10 0.0405(9) 0.0512(10) 0.0411(8) 0.0039(7) 0.0032(7) -0.0106(7)
    C11 0.0324(7) 0.0350(8) 0.0296(6) 0.0050(6) 0.0052(5) 0.0008(6)
    C12 0.0304(7) 0.0326(7) 0.0275(6) 0.0039(5) -0.0004(5) -0.0026(5)
    C13 0.0290(7) 0.0346(8) 0.0385(7) 0.0045(6) -0.0012(6) 0.0013(6)
    C14 0.0358(8) 0.0348(8) 0.0567(10) -0.0045(6) -0.0001(7) 0.0035(7)
    C15 0.0354(8) 0.0372(8) 0.0538(9) 0.0006(6) 0.0048(7) 0.0046(7)
    C16 0.0436(9) 0.0369(9) 0.0636(11) -0.0008(7) 0.0124(8) 0.0025(8)
    C17 0.0648(12) 0.0539(12) 0.0574(11) -0.0017(10) 0.0196(9) 0.0042(9)
    C18A 0.0807(19) 0.0386(15) 0.0561(17) 0.0058(12) 0.0190(14) 0.0133(11)
    C19A 0.0639(17) 0.0589(17) 0.101(2) -0.0032(13) 0.0307(16) 0.0218(15)
    C18B 0.093(7) 0.039(6) 0.042(5) -0.009(5) 0.012(5) 0.009(4)
    C19B 0.077(7) 0.059(6) 0.047(5) -0.002(5) 0.011(5) 0.012(5)
_geom_special_details
;
 All esds (except the esd in the dihedral angle between two l.s. planes)
 are estimated using the full covariance matrix.  The cell esds are taken
 into account individually in the estimation of esds in distances, angles
 and torsion angles; correlations between esds in cell parameters are only
 used when they are defined by crystal symmetry.  An approximate (isotropic)
 treatment of cell esds is used for estimating esds involving l.s. planes.
;
loop_
    _geom_bond_atom_site_label_1
    _geom_bond_atom_site_label_2
    _geom_bond_site_symmetry_2
    _geom_bond_distance
    _geom_bond_publ_flag
    C1 N1 . 1.4000(18) ?
    C1 C2 . 1.398(2) ?
    C1 C6 . 1.381(2) ?
    O1 C7 . 1.2257(18) ?
    N1 C7 . 1.3862(18) ?
    N1 C8 . 1.4386(18) ?
    N2 C2 . 1.3901(18) ?
    N2 C7 . 1.3723(18) ?
    N2 C11 . 1.4560(18) ?
    C2 C3 . 1.385(2) ?
    N3 N4 . 1.3219(19) ?
    N3 C12 . 1.3567(18) ?
    C3 H3 . 0.9500 ?
    C3 C4 . 1.392(2) ?
    N4 N5 . 1.3414(18) ?
    C4 H4 . 0.9500 ?
    C4 C5 . 1.389(2) ?
    C5 H5 . 0.9500 ?
    C5 C6 . 1.391(2) ?
    N5 C13 . 1.343(2) ?
    N5 C14 . 1.464(2) ?
    C6 H6 . 0.9500 ?
    C8 C9 . 1.492(2) ?
    C8 C10 . 1.317(2) ?
    C9 H9A . 0.9800 ?
    C9 H9B . 0.9800 ?
    C9 H9C . 0.9800 ?
    C10 H10A . 0.99(2) ?
    C10 H10B . 0.99(2) ?
    C11 H11A . 0.9900 ?
    C11 H11B . 0.9900 ?
    C11 C12 . 1.496(2) ?
    C12 C13 . 1.370(2) ?
    C13 H13 . 0.9500 ?
    C14 H14A . 0.9900 ?
    C14 H14B . 0.9900 ?
    C14 C15 . 1.514(2) ?
    C15 H15A . 0.9900 ?
    C15 H15B . 0.9900 ?
    C15 C16 . 1.525(2) ?
    C16 H16A . 0.9900 ?
    C16 H16B . 0.9900 ?
    C16 C17 . 1.522(3) ?
    C17 H17A . 0.9900 ?
    C17 H17B . 0.9900 ?
    C17 H17C . 0.9900 ?
    C17 H17D . 0.9900 ?
    C17 C18A . 1.534(3) ?
    C17 C18B . 1.539(5) ?
    C18A H18A . 0.9900 ?
    C18A H18B . 0.9900 ?
    C18A C19A . 1.518(3) ?
    C19A H19A . 0.9800 ?
    C19A H19B . 0.9800 ?
    C19A H19C . 0.9800 ?
    C18B H18C . 0.9900 ?
    C18B H18D . 0.9900 ?
    C18B C19B . 1.528(5) ?
    C19B H19D . 0.9800 ?
    C19B H19E . 0.9800 ?
    C19B H19F . 0.9800 ?
loop_
    _geom_contact_atom_site_label_1
    _geom_contact_atom_site_label_2
    _geom_contact_distance
    _geom_contact_site_symmetry_1
    _geom_contact_site_symmetry_2
    _geom_contact_publ_flag
    O1 C9 3.185(2) . . yes
    O1 H10B 2.31(2) . 1_455 yes
    O1 H11B 2.72 . . yes
    O1 H9C 2.60 . . yes
    H3 O1 2.69 . 4_566 yes
    H11A O1 2.37 . 4_566 yes
    C3 H11A 2.87 . . yes
    C7 H9C 2.85 . . yes
    H3 C7 2.80 . 4_566 yes
    C10 H9C 2.80 . 1_655 yes
    H16B H19A 2.41 . . yes
    H17A H19A 2.36 . 1_455 yes
    H17B H19C 2.41 . . yes
loop_
    _geom_angle_atom_site_label_1
    _geom_angle_atom_site_label_2
    _geom_angle_atom_site_label_3
    _geom_angle_site_symmetry_1
    _geom_angle_site_symmetry_3
    _geom_angle
    _geom_angle_publ_flag
    C2 C1 N1 . . 106.82(12) ?
    C6 C1 N1 . . 131.78(14) ?
    C6 C1 C2 . . 121.40(14) ?
    C1 N1 C8 . . 127.15(12) ?
    C7 N1 C1 . . 109.41(12) ?
    C7 N1 C8 . . 123.43(12) ?
    C2 N2 C11 . . 127.86(12) ?
    C7 N2 C2 . . 110.20(12) ?
    C7 N2 C11 . . 121.76(12) ?
    N2 C2 C1 . . 107.03(12) ?
    C3 C2 C1 . . 121.46(14) ?
    C3 C2 N2 . . 131.51(14) ?
    N4 N3 C12 . . 108.69(12) ?
    C2 C3 H3 . . 121.5 ?
    C2 C3 C4 . . 117.09(14) ?
    C4 C3 H3 . . 121.5 ?
    N3 N4 N5 . . 107.16(12) ?
    C3 C4 H4 . . 119.3 ?
    C5 C4 C3 . . 121.32(14) ?
    C5 C4 H4 . . 119.3 ?
    C4 C5 H5 . . 119.2 ?
    C4 C5 C6 . . 121.57(15) ?
    C6 C5 H5 . . 119.2 ?
    N4 N5 C13 . . 110.89(13) ?
    N4 N5 C14 . . 120.47(13) ?
    C13 N5 C14 . . 128.61(13) ?
    C1 C6 C5 . . 117.16(14) ?
    C1 C6 H6 . . 121.4 ?
    C5 C6 H6 . . 121.4 ?
    O1 C7 N1 . . 126.94(13) ?
    O1 C7 N2 . . 126.51(14) ?
    N2 C7 N1 . . 106.53(12) ?
    N1 C8 C9 . . 115.25(13) ?
    C10 C8 N1 . . 119.20(15) ?
    C10 C8 C9 . . 125.55(15) ?
    C8 C9 H9A . . 109.5 ?
    C8 C9 H9B . . 109.5 ?
    C8 C9 H9C . . 109.5 ?
    H9A C9 H9B . . 109.5 ?
    H9A C9 H9C . . 109.5 ?
    H9B C9 H9C . . 109.5 ?
    C8 C10 H10A . . 120.9(13) ?
    C8 C10 H10B . . 120.1(13) ?
    H10A C10 H10B . . 118.8(17) ?
    N2 C11 H11A . . 109.2 ?
    N2 C11 H11B . . 109.2 ?
    N2 C11 C12 . . 111.94(11) ?
    H11A C11 H11B . . 107.9 ?
    C12 C11 H11A . . 109.2 ?
    C12 C11 H11B . . 109.2 ?
    N3 C12 C11 . . 120.90(13) ?
    N3 C12 C13 . . 108.30(13) ?
    C13 C12 C11 . . 130.80(13) ?
    N5 C13 C12 . . 104.97(13) ?
    N5 C13 H13 . . 127.5 ?
    C12 C13 H13 . . 127.5 ?
    N5 C14 H14A . . 109.1 ?
    N5 C14 H14B . . 109.1 ?
    N5 C14 C15 . . 112.42(14) ?
    H14A C14 H14B . . 107.9 ?
    C15 C14 H14A . . 109.1 ?
    C15 C14 H14B . . 109.1 ?
    C14 C15 H15A . . 109.2 ?
    C14 C15 H15B . . 109.2 ?
    C14 C15 C16 . . 111.90(15) ?
    H15A C15 H15B . . 107.9 ?
    C16 C15 H15A . . 109.2 ?
    C16 C15 H15B . . 109.2 ?
    C15 C16 H16A . . 109.0 ?
    C15 C16 H16B . . 109.0 ?
    H16A C16 H16B . . 107.8 ?
    C17 C16 C15 . . 112.93(16) ?
    C17 C16 H16A . . 109.0 ?
    C17 C16 H16B . . 109.0 ?
    C16 C17 H17A . . 108.0 ?
    C16 C17 H17B . . 108.0 ?
    C16 C17 H17C . . 112.4 ?
    C16 C17 H17D . . 112.4 ?
    C16 C17 C18A . . 117.2(2) ?
    C16 C17 C18B . . 97.0(4) ?
    H17A C17 H17B . . 107.2 ?
    H17C C17 H17D . . 109.9 ?
    C18A C17 H17A . . 108.0 ?
    C18A C17 H17B . . 108.0 ?
    C18B C17 H17C . . 112.4 ?
    C18B C17 H17D . . 112.4 ?
    C17 C18A H18A . . 109.4 ?
    C17 C18A H18B . . 109.4 ?
    H18A C18A H18B . . 108.0 ?
    C19A C18A C17 . . 111.0(2) ?
    C19A C18A H18A . . 109.4 ?
    C19A C18A H18B . . 109.4 ?
    C18A C19A H19A . . 109.5 ?
    C18A C19A H19B . . 109.5 ?
    C18A C19A H19C . . 109.5 ?
    H19A C19A H19B . . 109.5 ?
    H19A C19A H19C . . 109.5 ?
    H19B C19A H19C . . 109.5 ?
    C17 C18B H18C . . 110.6 ?
    C17 C18B H18D . . 110.6 ?
    H18C C18B H18D . . 108.7 ?
    C19B C18B C17 . . 105.7(7) ?
    C19B C18B H18C . . 110.6 ?
    C19B C18B H18D . . 110.6 ?
    C18B C19B H19D . . 109.5 ?
    C18B C19B H19E . . 109.5 ?
    C18B C19B H19F . . 109.5 ?
    H19D C19B H19E . . 109.5 ?
    H19D C19B H19F . . 109.5 ?
    H19E C19B H19F . . 109.5 ?
loop_
    _geom_torsion_atom_site_label_1
    _geom_torsion_atom_site_label_2
    _geom_torsion_atom_site_label_3
    _geom_torsion_atom_site_label_4
    _geom_torsion_site_symmetry_1
    _geom_torsion_site_symmetry_2
    _geom_torsion_site_symmetry_3
    _geom_torsion_site_symmetry_4
    _geom_torsion
    _geom_torsion_publ_flag
    C1 N1 C7 O1 . . . . 177.74(14) ?
    C1 N1 C7 N2 . . . . -0.87(16) ?
    C1 N1 C8 C9 . . . . 118.16(17) ?
    C1 N1 C8 C10 . . . . -61.0(2) ?
    C1 C2 C3 C4 . . . . 0.4(2) ?
    N1 C1 C2 N2 . . . . -0.88(15) ?
    N1 C1 C2 C3 . . . . 178.54(13) ?
    N1 C1 C6 C5 . . . . -178.31(15) ?
    N2 C2 C3 C4 . . . . 179.71(15) ?
    N2 C11 C12 N3 . . . . 147.34(13) ?
    N2 C11 C12 C13 . . . . -32.5(2) ?
    C2 C1 N1 C7 . . . . 1.10(16) ?
    C2 C1 N1 C8 . . . . -178.02(14) ?
    C2 C1 C6 C5 . . . . 0.9(2) ?
    C2 N2 C7 O1 . . . . -178.31(14) ?
    C2 N2 C7 N1 . . . . 0.30(16) ?
    C2 N2 C11 C12 . . . . 100.48(16) ?
    C2 C3 C4 C5 . . . . -0.2(2) ?
    N3 N4 N5 C13 . . . . -0.26(18) ?
    N3 N4 N5 C14 . . . . 177.91(14) ?
    N3 C12 C13 N5 . . . . -0.12(16) ?
    C3 C4 C5 C6 . . . . 0.3(2) ?
    N4 N3 C12 C11 . . . . -179.90(13) ?
    N4 N3 C12 C13 . . . . -0.03(17) ?
    N4 N5 C13 C12 . . . . 0.23(17) ?
    N4 N5 C14 C15 . . . . -60.9(2) ?
    C4 C5 C6 C1 . . . . -0.6(2) ?
    N5 C14 C15 C16 . . . . -176.78(13) ?
    C6 C1 N1 C7 . . . . -179.65(15) ?
    C6 C1 N1 C8 . . . . 1.2(3) ?
    C6 C1 C2 N2 . . . . 179.77(13) ?
    C6 C1 C2 C3 . . . . -0.8(2) ?
    C7 N1 C8 C9 . . . . -60.8(2) ?
    C7 N1 C8 C10 . . . . 120.01(18) ?
    C7 N2 C2 C1 . . . . 0.37(16) ?
    C7 N2 C2 C3 . . . . -178.97(15) ?
    C7 N2 C11 C12 . . . . -74.12(17) ?
    C8 N1 C7 O1 . . . . -3.1(2) ?
    C8 N1 C7 N2 . . . . 178.29(13) ?
    C11 N2 C2 C1 . . . . -174.74(13) ?
    C11 N2 C2 C3 . . . . 5.9(2) ?
    C11 N2 C7 O1 . . . . -2.8(2) ?
    C11 N2 C7 N1 . . . . 175.77(12) ?
    C11 C12 C13 N5 . . . . 179.73(14) ?
    C12 N3 N4 N5 . . . . 0.17(17) ?
    C13 N5 C14 C15 . . . . 116.89(18) ?
    C14 N5 C13 C12 . . . . -177.75(15) ?
    C14 C15 C16 C17 . . . . -175.78(15) ?
    C15 C16 C17 C18A . . . . -176.58(17) ?
    C15 C16 C17 C18B . . . . -161.5(6) ?
    C16 C17 C18A C19A . . . . 76.2(3) ?
    C16 C17 C18B C19B . . . . 168.8(9) ?
loop_
    _geom_hbond_atom_site_label_D
    _geom_hbond_atom_site_label_H
    _geom_hbond_atom_site_label_A
    _geom_hbond_site_symmetry_A
    _geom_hbond_distance_DH
    _geom_hbond_distance_HA
    _geom_hbond_distance_DA
    _geom_hbond_angle_DHA
    _geom_hbond_publ_flag
    C10 H10B O1 1_655 0.99(2) 2.31(2) 3.284(2) 168.8(18) yes
    C11 H11A O1 4_566 0.99 2.37 3.3577(17) 173 yes
    C11 H11B Cg1 1_455 0.99 2.76 3.5082(18) 135 yes
    C15 H15B Cg1 4_566 0.99 2.88 3.7599(19) 152 yes
_shelx_space_group_comment
;
The symmetry employed for this shelxl refinement is uniquely defined
by the following loop, which should always be used as a source of
symmetry information in preference to the above space-group names.
They are only intended as comments.
;
_shelx_estimated_absorpt_T_min     0.856
_shelx_estimated_absorpt_T_max     0.945
_shelx_hkl_file
;
   0   0  -1 6.21657 44.5231   1
   0   0   1 127.246 47.9915   1
   0   0   1 152.610 49.1767   2
   0   0  -1 34.1779 45.1276   8
   0   0   2 94852.8 1180.95   1
   0   0   2 97417.4 842.773   4
   0   0   2 95867.8 1208.09   2
   0   0   3-8.42206 117.039   2
   0   0   3 59.4431 115.506   1
   0   0  -3 0.48098 143.561   8
   0   0   3-21.1998 104.665   9
   0   0   4 123246. 2014.12   2
   0   0   4 126620. 1878.27   9
   0   0  -4 120392. 2197.75   8
   0   0   5-22.4924 167.487   2
   0   0   5 48.7020 127.090   9
   0   0   6 38933.7 1362.22   9
   0   0   7 10.3347 149.825   9
   0   0   7 59.9541 168.411   7
   0   0   8 55.5180 225.193   7
   0   0  -9 121.922 215.392  27
   0   0  -9-2.67415 231.450  21
   0   0  -9 310.452 245.291  15
   0   0  -9-110.323 525.688  18
   0   0   9-299.130 155.172   7
   0   0 -10 6609.55 1198.33  14
   0   0 -10 6266.36 752.461  27
   0   0 -10 7493.51 820.726  21
   0   0 -10 7388.10 861.602  15
   0   0 -10 7693.09 961.558  18
   0   0 -10 6916.19 776.375  17
   0   0 -11 140.484 284.783  21
   0   0 -11 31.3525 448.921  18
   0   0 -11-140.518 320.478  29
   0   0 -11-26.5894 336.188  30
   0   0 -11 261.923 324.768  15
   0   0 -11-30.4669 238.257  27
   0   0 -12 5391.58 670.345  27
   0   0 -12 5287.66 702.616  21
   0   0 -12 5200.15 665.843  29
   0   0 -12 4098.78 661.978  30
   0   0 -13-295.710 217.324  27
   0   0 -13 248.097 285.498  21
   0   0 -13-14.3707 208.578  29
   0   0 -13 296.608 276.940  30
   0   0 -14 4126.38 424.387  27
   0   0 -14 3915.82 464.859  30
   0   0 -14 4131.08 373.628  29
   0   0 -14 3948.79 436.095  21
   0  -1   1 42674.2 572.567   9
   0   1  -1 41215.0 601.905   2
   0   1  -2 351279. 2550.77   8
   0  -1   2 359096. 2243.82   9
   0  -1  -2 349337. 2722.19   8
   0   1  -2 342249. 2322.65   1
   0   1  -2 340302. 2318.03   2
   0  -1   2 338652. 2351.60   2
   0   1   2 331675. 2244.85   1
   0  -1   3 119685. 1610.69   9
   0   1  -3 132634. 1942.40   8
   0  -1  -3 127076. 2009.24   8
   0   1   3 129436. 1139.03   4
   0   1   3 124483. 1718.76   1
   0   1   3 132014. 1743.48   2
   0  -1   3 136431. 1842.45   2
   0   1   4 202335. 2416.76   9
   0  -1   4 213040. 2471.50   9
   0  -1  -4 205444. 2930.83   8
   0   1   4 204734. 2593.16   2
   0  -1   4 209966. 2666.72   2
   0   1   5 188658. 2596.63   9
   0  -1   5 199631. 2799.74   9
   0  -1  -5 188337. 3192.31   8
   0   1   5 185727. 2787.22   1
   0   1   5 197167. 2872.19   2
   0   1   6 40724.0 1369.82   9
   0  -1  -6 41505.9 1681.90   8
   0   1   6 42919.5 1551.92   2
   0   1   7 11641.0 826.788   7
   0   1   7 11562.0 816.551   9
   0  -1   7 11512.7 840.880   7
   0  -1   7 9734.50 822.258   9
   0   1   8 11913.6 933.975   9
   0  -1   8 10120.6 853.016   7
   0   1   8 9840.95 840.010   7
   0   1  -9 353.779 338.256  15
   0  -1  -9 375.825 307.383  15
   0  -1  -9 270.364 238.408  21
   0  -1   9 339.487 266.293   6
   0   1  -9 139.923 375.171  18
   0   1  -9 197.245 263.890  27
   0  -1  -9-50.7112 170.817  27
   0  -1   9 585.050 258.210   7
   0  -1 -10-26.7360 555.104  14
   0  -1 -10 148.427 311.576  15
   0   1 -10 208.957 285.205  15
   0  -1 -10 10.5247 276.644  27
   0   1 -10-47.8450 373.362  27
   0  -1 -10 555.715 467.617  18
   0   1 -10 41.0864 428.775  18
   0   1 -10 34.2009 283.528  21
   0  -1 -10 339.611 285.340  21
   0   1 -10 94.1776 293.602  17
   0  -1 -10 112.131 229.142  29
   0   1 -11 2065.60 519.252  15
   0  -1 -11 1938.03 515.280  15
   0  -1 -11 1752.83 469.201  21
   0   1 -11 2065.28 503.170  21
   0   1 -11 1260.77 601.899  18
   0  -1 -11 1305.46 607.328  18
   0  -1 -11 1673.82 430.829  27
   0   1 -11 1633.67 415.950  27
   0  -1 -11 1470.92 414.706  29
   0   1 -11 1304.29 382.926  29
   0  -1 -11 1431.71 457.357  30
   0   1 -11 1036.91 360.203  17
   0   1 -12 10580.2 927.273  27
   0  -1 -12 12169.9 953.950  27
   0   1 -12 10966.6 928.809  29
   0  -1 -12 11453.3 931.996  29
   0  -1 -12 10238.5 1023.62  30
   0   1 -12 11158.4 1063.61  30
   0   1 -12 8700.53 887.992  17
   0  -1 -12 11256.4 993.046  21
   0   1 -12 12099.8 1024.01  21
   0   1 -13 273.777 246.727  27
   0  -1 -13-105.807 257.707  27
   0   1 -13 231.886 235.640  21
   0  -1 -13 291.585 273.182  21
   0  -1 -13 38.0772 234.669  29
   0   1 -13-621.463 267.202  29
   0   1 -13 330.698 332.124  30
   0  -1 -13 254.171 294.639  30
   0  -1 -14 1291.02 251.990  27
   0   1 -14 1077.37 247.049  27
   0   1 -14 1252.77 308.016  30
   0   1 -14 1187.63 214.170  29
   0  -1 -14 1793.20 227.736  29
   0  -1 -14 1157.54 269.249  21
   0   1 -14 989.864 254.050  21
   0  -2   0 478231. 1427.76   7
   0   2   0 483303. 1615.93   3
   0   2   1 3677.46 143.032  10
   0   2   1 5283.16 204.069   3
   0  -2   2 38927.4 790.690   9
   0   2  -2 37633.0 827.730   2
   0   2  -2 36667.0 803.035   1
   0  -2   3 208381. 2175.90   9
   0   2   3 202190. 2162.69   1
   0  -2  -4 28422.6 1143.00   8
   0  -2   4 25354.1 894.846   9
   0   2   4 27168.3 608.514   4
   0   2   4 25704.7 946.260   2
   0   2   4 26599.1 945.950   1
   0  -2   5 17841.6 867.153   9
   0   2   5 18031.1 815.895   9
   0  -2  -5 18786.6 1049.29   8
   0   2   5 17531.9 869.451   2
   0   2   5 15465.4 825.675   1
   0  -2  -6 14871.5 1039.57   8
   0   2   6 12904.3 774.189   9
   0  -2   6 15007.9 915.584   9
   0   2   6 13979.9 887.687   2
   0   2   6 12664.7 856.666   1
   0   2   7 16870.8 970.433   9
   0  -2   7 17660.2 1059.71   7
   0   2   7 14741.4 1044.27   2
   0   2   8-531.356 235.487   7
   0   2   8-534.165 252.961   9
   0  -2   8-8.21363 245.508   7
   0  -2   9 16593.2 1176.88   7
   0  -2  -9 16616.5 1203.03  21
   0   2  -9 17130.7 1185.39  21
   0  -2   9 13297.5 1120.97   6
   0  -2  -9 17208.0 1246.69  15
   0   2  -9 18467.9 1312.71  15
   0   2  -9 17652.5 1369.55  18
   0  -2  -9 17125.1 1306.56  18
   0  -2  -9 16941.8 1143.16  27
   0   2  -9 16536.2 1178.87  27
   0  -2 -10 10035.9 1140.48  14
   0  -2 -10 10877.1 957.956  27
   0   2 -10 11403.4 1030.67  27
   0   2 -10 8726.60 1198.12  18
   0   2 -10 9698.30 905.424  17
   0  -2 -10 10997.1 1129.47  18
   0  -2 -10 11583.7 1046.82  21
   0   2 -10 10607.2 1003.06  21
   0   2 -10 10241.9 1024.03  15
   0  -2 -10 9516.71 991.949  15
   0  -2 -10 10323.0 1072.27  30
   0  -2 -10 9433.39 953.935  28
   0  -2 -10 10295.5 969.070  29
   0  -2 -11 1112.95 421.558  15
   0   2 -11 1502.86 528.234  15
   0  -2 -11 1416.71 454.266  21
   0   2 -11 1343.85 441.734  21
   0  -2 -11 1028.19 434.423  18
   0  -2 -11 1193.51 402.807  27
   0   2 -11 1496.36 444.393  27
   0  -2 -11 972.738 357.080  29
   0  -2 -11 907.723 403.349  30
   0   2 -11 1335.66 403.602  17
   0   2 -12 4005.39 612.136  21
   0  -2 -12 2977.47 546.909  21
   0  -2 -12 1415.98 640.198  18
   0  -2 -12 2850.74 488.412  29
   0   2 -12 2802.79 580.863  30
   0   2 -12 2880.48 534.942  29
   0  -2 -12 3110.75 587.625  30
   0   2 -12 2565.01 534.848  17
   0   2 -12 3061.87 541.626  27
   0  -2 -12 2868.04 485.427  27
   0   2 -13 676.192 285.536  27
   0  -2 -13 831.271 288.259  27
   0  -2 -13 873.138 335.143  21
   0   2 -13 663.788 304.108  21
   0   2 -13 652.682 239.075  29
   0  -2 -13 540.091 329.983  30
   0   2 -13 578.979 333.460  30
   0  -2 -13 122.523 289.538  29
   0  -2 -14 1788.19 280.692  27
   0   2 -14 1675.36 300.091  27
   0   2 -14 2007.68 352.648  30
   0   2 -14 1666.92 247.683  29
   0  -2 -14 1825.14 317.454  21
   0   2 -14 1316.30 312.684  21
   0   3   0 51.2892 55.4149   3
   0  -3   0 171.522 48.9625   7
   0   3   1 56790.1 755.872   3
   0  -3  -1 56726.9 985.065   8
   0   3   2 388.088 97.4213   3
   0   3   2 515.986 77.1929  10
   0   3   3 879391. 3723.77   3
   0  -3   3 789469. 4662.75   9
   0   3   4 2641.89 261.934   3
   0   3   4 2882.86 214.973   4
   0   3   4 2357.67 318.808   1
   0  -3  -4 2937.76 425.308   8
   0  -3   4 3205.87 357.171   9
   0   3   5 107.660 133.141   3
   0   3   5 125.766 168.748   1
   0   3   5 139.690 151.811   2
   0  -3  -5 154.923 201.749   8
   0   3   6 190816. 3238.60   2
   0   3   6 186483. 2628.15   3
   0   3   6 180840. 3167.08   1
   0   3   6 188722. 2918.16   9
   0  -3  -6 197866. 3807.01   8
   0  -3   6 196294. 3288.10   7
   0   3   7 92267.5 2550.58   2
   0  -3  -7 98707.9 2957.68   8
   0   3   7 92836.8 2255.02   9
   0  -3   7 89627.0 2457.25   7
   0   3   8 243.405 166.376   9
   0  -3   8 311.035 252.846   7
   0  -3  -9 11112.4 1015.04  15
   0   3  -9 11046.3 1028.26  15
   0  -3  -9 9144.15 1000.01  14
   0  -3  -9 11622.4 989.718  21
   0   3  -9 11441.2 967.690  21
   0  -3   9 8911.73 925.572   6
   0  -3  -9 11202.0 948.665  27
   0   3  -9 10621.2 951.418  27
   0   3  -9 8056.46 1124.49  18
   0  -3  -9 9730.08 991.605  18
   0   3  -9 8220.19 853.223  17
   0  -3   9 8625.48 888.812   7
   0  -3  -9 12381.2 1158.55  30
   0  -3 -10-598.777 415.864  24
   0  -3 -10-27.6003 441.864  25
   0  -3 -10 170.259 445.028  14
   0   3 -10 371.880 391.159  15
   0  -3 -10 131.731 369.459  15
   0   3 -10 129.566 255.869  27
   0  -3 -10 49.2984 266.500  27
   0   3 -10-199.115 425.277  18
   0  -3 -10 421.815 359.771  18
   0  -3 -10-50.6615 228.782  21
   0   3 -10 251.611 306.860  21
   0   3 -10-89.8459 340.222  17
   0  -3 -10-57.3355 297.596  29
   0  -3 -10-523.810 330.573  28
   0  -3 -10-450.236 374.643  30
   0  -3 -11 923.951 386.274  15
   0   3 -11 605.626 341.834  15
   0   3 -11 445.897 335.513  21
   0  -3 -11 625.662 394.246  21
   0  -3 -11 307.776 422.457  18
   0   3 -11 890.848 317.934  27
   0  -3 -11 661.285 286.903  27
   0   3 -11 412.019 353.906  17
   0  -3 -11 188.435 277.824  29
   0  -3 -11 700.365 358.291  30
   0  -3 -12 3634.24 730.690  18
   0   3 -12 2005.89 622.519  17
   0   3 -12 4596.99 653.763  21
   0  -3 -12 3158.67 549.887  21
   0   3 -12 3396.41 523.788  29
   0   3 -12 4322.92 682.186  30
   0  -3 -12 4023.20 657.852  30
   0  -3 -12 4204.37 564.424  29
   0  -3 -12 3634.18 548.005  27
   0   3 -12 3581.54 568.630  27
   0   3 -13 31.4125 261.116  21
   0  -3 -13 192.151 265.210  21
   0   3 -13-330.700 253.860  17
   0  -3 -13 261.226 244.389  27
   0   3 -13 129.800 213.884  27
   0  -3 -13 276.499 292.081  30
   0   3 -13 193.823 224.115  29
   0  -3 -13 356.260 187.342  29
   0   3 -13 313.690 252.247  30
   0  -3 -14 611.123 193.694  27
   0   3 -14 733.699 234.114  27
   0   3 -14 520.612 189.079  29
   0  -3 -14 302.952 224.783  21
   0   4   0 14336.8 404.755   3
   0  -4   0 14645.8 359.947   7
   0   4   1 158555. 1381.47   3
   0  -4  -1 158828. 1780.00   8
   0  -4   1 160109. 1479.42   7
   0   4   2 440958. 2540.04   3
   0   4   3 81390.5 1210.83   3
   0   4   3 85990.0 936.214  10
   0   4   4 198023. 2132.69   3
   0   4   4 203769. 1607.51  10
   0   4   5 37185.0 1061.15   3
   0   4   5 36789.2 1290.52   2
   0   4   5 41986.3 1396.91   1
   0  -4  -5 43391.1 1667.24   8
   0  -4   5 40237.8 1395.06   7
   0   4   5 40489.1 817.096  10
   0   4   6 30361.5 1314.21   2
   0   4   6 32778.5 1110.36   3
   0   4   6 31123.9 1330.20   1
   0  -4  -6 31092.8 1571.18   8
   0   4   6 31470.2 1244.12   9
   0  -4   6 32041.2 1375.26   7
   0   4   7 15805.6 1054.57   2
   0   4   7 13048.2 996.749   1
   0  -4  -7 13613.4 1143.51   8
   0   4   7 13612.7 876.419   9
   0  -4   7 15449.1 1026.82   7
   0   4   8 19211.0 1354.68   2
   0  -4   8 22803.7 1345.57   7
   0  -4  -9 7811.14 914.965  30
   0  -4  -9 7728.05 810.080  29
   0   4  -9 7420.23 804.482  17
   0  -4  -9 6350.70 814.204  18
   0   4  -9 5065.57 987.705  18
   0  -4  -9 7846.44 935.150  24
   0  -4  -9 8909.02 958.130  25
   0  -4  -9 7192.63 900.784  14
   0  -4  -9 7751.72 837.858  21
   0   4  -9 8255.33 844.128  21
   0  -4   9 6429.44 792.949   6
   0   4  -9 6262.06 779.105  27
   0  -4  -9 7406.65 747.990  27
   0  -4   9 7116.76 832.877   7
   0  -4  -9 8053.18 870.253  15
   0   4  -9 7002.87 837.625  15
   0  -4 -10 1268.57 427.283  25
   0   4 -10 491.194 312.180  15
   0  -4 -10 109.188 413.224  14
   0  -4 -10 73.5108 303.659  15
   0  -4 -10-172.619 294.142  21
   0   4 -10 5.53410 330.059  21
   0  -4  10 34.8149 136.757   6
   0  -4 -10 577.499 441.168  18
   0   4 -10-1.22489 303.048  17
   0   4 -10-297.246 241.909  27
   0  -4 -10 78.0986 222.714  27
   0  -4 -10 484.741 318.206  28
   0  -4 -10-206.995 364.265  29
   0  -4 -11 3275.43 1320.83  24
   0  -4 -11 3060.88 1225.51  25
   0  -4 -11 22882.0 1873.48  14
   0   4 -11 23615.4 1440.12  21
   0  -4 -11 24028.9 1481.14  21
   0   4 -11 23998.7 1378.66  17
   0  -4 -11 25009.4 1660.13  18
   0  -4 -11 22325.5 1326.22  27
   0   4 -11 21968.1 1395.61  27
   0   4 -11 25225.7 1558.20  15
   0  -4 -11 23700.9 1434.34  28
   0  -4 -11 21846.4 1356.77  29
   0  -4 -11 23802.7 1597.52  30
   0  -4 -12 693.443 341.601  21
   0   4 -12 1039.77 357.673  21
   0  -4 -12 1080.04 444.417  18
   0   4 -12 860.674 315.394  27
   0  -4 -12 1113.61 354.054  27
   0   4 -12 735.624 372.001  17
   0  -4 -12 437.257 320.737  30
   0  -4 -12 781.142 265.056  29
   0   4 -12 978.436 355.412  29
   0  -4 -13 4219.99 497.022  27
   0   4 -13 4499.96 536.836  27
   0  -4 -13 4293.25 483.266  29
   0   4 -13 3590.11 490.700  29
   0  -4 -13 4772.75 619.606  30
   0   4 -13 4271.99 614.003  30
   0   4 -13 3547.14 498.217  17
   0  -4 -13 3974.32 554.330  21
   0   4 -13 4008.34 522.963  21
   0   4 -14 481.653 207.902  27
   0  -4 -14 39.0679 126.814  27
   0   4 -14-27.4103 195.245  29
   0   4 -14 325.517 194.073  30
   0  -4 -14 120.336 184.450  21
   0   5   0 0.22604 90.6180   3
   0   5   1 245557. 1858.74   3
   0   5  -1 240355. 1998.00   3
   0   5   2 259351. 2097.45   3
   0  -5   2 271229. 2452.14   7
   0   5   3 3819.67 158.394   5
   0   5   3 3592.48 294.966   3
   0  -5  -3 3677.05 421.151   8
   0  -5   3 2870.73 346.357   7
   0   5   4 100102. 1570.65   3
   0   5   4 94769.2 1061.07   5
   0  -5   4 90317.9 2009.00   7
   0  -5  -4 103310. 2367.50   8
   0   5   5 19775.1 599.613   5
   0   5   5 19008.9 774.165   3
   0  -5   5 21922.8 1039.83   7
   0  -5  -5 19907.0 1182.93   8
   0   5   6 95059.4 2317.50   2
   0   5   6 91477.3 1887.96   3
   0   5   6 95527.3 2367.90   1
   0  -5   6 86461.1 2282.29   7
   0  -5  -6 90890.3 2731.81   8
   0   5   7 23219.5 1308.24   1
   0   5   7 24415.1 1311.46   2
   0  -5  -7 24436.6 1558.08   8
   0   5   7 23933.7 1162.26   9
   0  -5   7 24600.7 1333.94   7
   0   5   8 2709.85 483.178   2
   0  -5   8 3133.29 528.272   7
   0  -5  -8 4143.23 721.835   8
   0  -5  -9 558.069 345.706  30
   0  -5  -9 803.378 308.692  29
   0  -5  -9-390.891 303.246  28
   0  -5  -9 1046.64 416.380  18
   0  -5  -9 1652.29 497.402  25
   0  -5  -9 1271.21 491.329  24
   0  -5  -9 1775.21 399.863  15
   0   5  -9 1154.81 400.382  15
   0  -5  -9 1335.97 434.572  14
   0   5  -9 701.036 294.519  21
   0  -5  -9 974.858 331.986  21
   0  -5   9 1860.39 457.316   6
   0   5  -9 811.758 370.181  17
   0   5  -9 767.331 303.032  27
   0  -5  -9 1368.40 322.287  27
   0  -5   9 844.914 327.725   7
   0  -5 -10 3352.59 679.308  24
   0  -5 -10 2565.11 621.820  25
   0  -5 -10 3609.20 657.477  21
   0   5 -10 2666.57 530.803  21
   0   5 -10 3433.60 620.563  27
   0  -5 -10 3028.70 507.325  27
   0  -5 -10 3437.71 709.425  14
   0  -5 -10 3388.29 625.239  15
   0   5 -10 3601.49 662.935  15
   0  -5 -10 3019.28 619.523  18
   0   5 -10 3483.00 592.410  17
   0  -5 -10 3474.37 653.004  30
   0  -5 -10 3741.65 601.290  29
   0  -5 -10 2741.64 485.807  28
   0  -5 -11 15230.1 1200.12  21
   0   5 -11 15061.9 1164.20  21
   0   5 -11 14706.0 1155.46  27
   0  -5 -11 16088.2 1115.14  27
   0  -5 -11 16856.8 1614.43  14
   0   5 -11 16335.4 1169.50  17
   0  -5 -11 18244.2 1426.05  18
   0  -5 -11 15759.1 1177.98  28
   0  -5 -11 16998.8 1341.51  30
   0  -5 -11 15729.8 1129.27  29
   0  -5 -12 1445.21 416.135  21
   0   5 -12 1139.74 387.946  21
   0  -5 -12 886.165 511.812  18
   0   5 -12 659.648 344.432  17
   0  -5 -12 773.117 299.163  29
   0   5 -12 1146.39 384.383  29
   0  -5 -12 1126.72 430.487  30
   0  -5 -12 1228.28 356.919  27
   0   5 -12 777.196 336.573  27
   0  -5 -13 1697.53 376.910  21
   0   5 -13 1931.27 393.621  21
   0   5 -13 1795.59 422.316  17
   0  -5 -13 1945.46 335.437  29
   0   5 -13 1545.48 356.979  29
   0   5 -13 2456.43 468.234  30
   0   5 -13 2177.91 400.891  27
   0  -5 -13 1374.77 330.436  27
   0  -5 -14 74.6338 145.923  21
   0  -5 -14 333.965 144.001  27
   0   5 -14 110.314 140.735  27
   0   5 -14 211.541 153.609  29
   0   5 -14 157.312 157.132  30
   0   5 -14-4.63737 203.553  17
   0   6   0 578826. 3136.13   3
   0   6  -1 753579. 3841.63   3
   0  -6  -1 781734. 4599.64   8
   0   6   2 325197. 2503.12   3
   0  -6  -2 306735. 3302.34   8
   0   6   3 731888. 4124.20   3
   0  -6   3 736988. 4884.92   7
   0   6   4 60992.5 1270.58   3
   0  -6  -4 64303.8 1911.33   8
   0   6   5 16503.2 721.198   3
   0  -6   5 15058.8 910.259   7
   0  -6  -5 16156.7 1089.47   8
   0   6   6 78788.9 2172.26   1
   0   6   6 74917.8 2075.38   2
   0  -6  -6 72331.4 2502.57   8
   0   6   7 28057.8 1430.04   2
   0   6   7 31473.1 1507.42   1
   0  -6  -7 27603.8 1683.71   8
   0   6   7 28479.5 1306.40   9
   0  -6   7 27270.2 1422.56   7
   0   6   8 14143.3 1174.55   1
   0   6   8 14917.8 1139.26   2
   0  -6  -8 16045.7 1410.76   8
   0  -6   8 16159.6 1167.91   7
   0  -6  -9 15477.9 1271.61  30
   0  -6  -9 13009.8 1046.86  29
   0  -6  -9 12697.0 1061.86  28
   0   6  -9 13958.2 1101.30  17
   0  -6  -9 13680.7 1206.13  18
   0  -6  -9 15012.7 1303.00  24
   0  -6  -9 14673.3 1313.22  25
   0  -6  -9 13480.3 1234.77  14
   0   6  -9 15687.3 1138.58  21
   0  -6  -9 13432.6 1088.78  21
   0  -6   9 12541.7 1125.98   6
   0  -6  -9 14238.7 1133.31  15
   0   6  -9 14030.9 1132.16  15
   0   6  -9 14728.0 1154.40  27
   0  -6  -9 13908.5 1005.99  27
   0  -6   9 14191.8 1195.29   7
   0  -6 -10 3613.49 761.591  24
   0  -6 -10 3222.11 711.090  25
   0   6 -10 3936.09 630.328  21
   0  -6 -10 4328.84 690.474  21
   0   6 -10 3908.52 638.911  27
   0  -6 -10 3931.10 589.469  27
   0   6 -10 3767.60 686.266  15
   0  -6 -10 2859.49 653.189  14
   0  -6 -10 4511.25 750.717  18
   0  -6 -10 4185.80 671.595  15
   0   6 -10 4003.05 643.819  17
   0  -6 -10 3895.19 596.999  29
   0  -6 -10 4266.49 733.127  30
   0  -6 -10 3482.93 622.596  28
   0  -6 -11 10094.1 1284.19  14
   0   6 -11 11511.4 999.481  21
   0  -6 -11 10967.5 988.827  21
   0   6 -11 11360.4 993.034  17
   0  -6 -11 12310.9 1180.58  18
   0   6 -11 10854.8 995.864  27
   0  -6 -11 10333.0 892.673  27
   0  -6 -11 6132.48 1226.09  24
   0  -6 -11 4448.36 1199.71  25
   0  -6 -11 10862.4 928.386  29
   0  -6 -11 10544.5 1073.56  30
   0  -6 -11 11381.6 1004.95  28
   0   6 -12 20908.0 1259.42  27
   0  -6 -12 21721.2 1171.78  27
   0  -6 -12 21216.5 1158.96  29
   0  -6 -12 22197.3 1442.87  30
   0  -6 -12 23758.2 1565.41  18
   0   6 -12 19644.6 1329.54  17
   0   6 -12 24914.0 1343.78  21
   0  -6 -12 21743.5 1325.00  21
   0   6 -13 4685.81 538.800  27
   0  -6 -13 4411.20 481.580  27
   0   6 -13 3984.28 494.026  29
   0   6 -13 4321.07 581.807  30
   0   6 -13 2913.90 552.394  17
   0  -6 -13 5156.63 570.100  21
   0   6 -13 3466.72 543.444  21
   0   6 -14 20.6236 126.781  27
   0  -6 -14 74.6427 109.814  27
   0   6 -14 55.9056 118.264  29
   0   6 -14 123.791 155.799  30
   0  -6 -14 138.686 148.259  21
   0   7   0 518.949 164.485   3
   0  -7  -1 84988.7 1635.96   8
   0  -7   1 84762.4 1305.50   7
   0   7  -2 14187.7 628.504   3
   0   7   2 14804.4 561.287   3
   0  -7  -2 15106.5 783.859   8
   0  -7   2 13805.1 636.416   7
   0   7   3 27821.7 837.114   3
   0  -7  -3 26807.3 1157.68   8
   0  -7   3 25265.1 986.063   7
   0   7   4 21058.9 799.062   3
   0  -7   4 23125.2 1012.06   7
   0  -7  -4 24063.6 1220.92   8
   0   7   5 19392.9 821.504   3
   0  -7  -5 17999.2 1178.98   8
   0  -7   5 20140.3 1041.08   7
   0   7   6 20812.5 1154.87   1
   0   7   6 19209.2 1082.55   2
   0  -7   6 19301.4 1138.19   7
   0  -7  -6 18531.7 1319.98   8
   0   7   7 48497.8 1902.14   2
   0   7   7 52415.5 1983.46   1
   0  -7   7 53275.7 2015.53   7
   0   7   7 52052.8 1748.92   9
   0  -7  -7 53112.5 2388.94   8
   0   7   8 20725.4 1379.77   1
   0  -7  -8 20556.6 1609.32   8
   0  -7   8 20464.0 1361.10   7
   0  -7  -9 1615.99 477.226  30
   0  -7  -9 1093.35 364.249  28
   0  -7  -9 1586.05 380.960  29
   0  -7  -9 1734.55 578.529  18
   0  -7  -9 888.443 396.153  25
   0  -7  -9 887.486 414.841  24
   0   7  -9 2121.70 495.282  15
   0  -7  -9 1086.42 461.880  14
   0  -7  -9 1626.39 445.430  15
   0   7  -9 1818.90 425.386  21
   0  -7  -9 2174.57 517.896  21
   0  -7   9 1258.60 424.846   6
   0   7  -9 2325.09 516.091  17
   0   7  -9 1514.56 501.005  27
   0  -7  -9 2134.09 404.131  27
   0  -7   9 1518.14 407.810   7
   0  -7 -10 26569.8 1807.04  25
   0  -7 -10 24850.7 1723.01  24
   0  -7 -10 23794.2 1461.31  21
   0   7 -10 24912.3 1453.98  21
   0  -7 -10 22302.4 1298.90  27
   0   7 -10 23947.0 1484.66  27
   0  -7 -10 23226.9 1648.68  14
   0  -7 -10 22854.5 1598.82  18
   0   7 -10 25555.2 1509.63  17
   0   7 -10 24198.1 1501.24  15
   0  -7 -10 24850.4 1517.07  15
   0  -7 -10 23430.7 1389.53  29
   0  -7 -10 25860.3 1672.21  30
   0  -7 -10 24054.8 1499.70  28
   0  -7 -11 10723.1 993.695  21
   0   7 -11 10610.6 981.214  21
   0   7 -11 9244.95 921.696  27
   0  -7 -11 9166.69 823.272  27
   0  -7 -11 8471.21 1185.97  14
   0  -7 -11 9289.58 1010.62  18
   0   7 -11 11168.2 980.436  17
   0  -7 -11 8945.08 828.739  29
   0  -7 -11 10258.5 1064.95  30
   0  -7 -11 8862.82 883.716  28
   0  -7 -11 4503.21 1073.34  25
   0  -7 -11 5348.98 1055.68  24
   0  -7 -12 130.939 269.640  21
   0   7 -12 52.5458 209.313  21
   0  -7 -12-68.7444 353.398  18
   0  -7 -12 123.405 232.381  29
   0  -7 -12 114.005 256.240  27
   0   7 -12-89.8129 268.609  27
   0   7 -12 6.29700 357.065  17
   0   7 -13 3266.22 537.209  17
   0   7 -13 3408.23 456.532  29
   0   7 -13 3945.88 530.066  30
   0   7 -13 4352.85 509.236  27
   0  -7 -13 4040.21 430.729  27
   0  -7 -13 4031.37 503.950  21
   0   7 -14 407.957 197.994  30
   0   7 -14 323.415 133.722  29
   0  -7 -14 101.690 118.606  27
   0   7 -14 147.356 118.911  27
   0  -7 -14 157.966 124.424  21
   0  -8   0 16535.9 481.611   6
   0   8   0 16276.8 649.665   3
   0  -8   1 1216.00 207.877   7
   0  -8  -1 988.575 230.304   8
   0   8  -1 800.551 195.943   3
   0   8   1 937.493 185.718   3
   0  -8   2 48906.4 1280.52   7
   0  -8  -2 52843.3 1520.46   8
   0   8   2 49295.6 1071.52   3
   0   8  -2 53519.7 1268.62   3
   0  -8   3 12995.4 735.012   7
   0   8   3 13219.0 596.139   3
   0  -8   4 18705.8 934.054   7
   0  -8  -4 15856.2 1035.15   8
   0   8   4 16886.7 736.371   3
   0  -8   5 1583.44 343.548   7
   0  -8  -5 2016.62 451.114   8
   0   8   5 1840.42 292.388   3
   0  -8   6 8117.76 750.972   7
   0  -8  -6 7837.00 897.260   8
   0   8   6 7410.56 722.221   1
   0  -8   7 38146.6 1739.95   7
   0  -8  -7 44204.8 2238.89   8
   0   8   7 42700.6 1803.03   2
   0   8   7 45296.7 1875.22   1
   0  -8  -8 33147.7 2078.96   8
   0  -8   8 34667.4 1798.17   7
   0  -8  -9 1796.01 453.065  29
   0  -8  -9 1896.45 469.396  28
   0  -8  -9 1853.89 493.043  30
   0  -8  -9 961.283 341.735  18
   0  -8   9 1062.45 391.839   6
   0  -8  -9 1598.28 536.721  25
   0  -8  -9 1725.02 473.914  24
   0   8  -9 613.180 324.908  15
   0  -8  -9 1855.06 456.624  15
   0  -8  -9 1180.35 492.055  14
   0   8  -9 1475.70 425.558  21
   0  -8  -9 2080.91 465.218  21
   0  -8  -9 2350.09 620.915  12
   0   8  -9 1185.10 378.470  16
   0   8  -9 1323.59 443.966  17
   0  -8  -9 1355.92 349.756  27
   0   8  -9 1014.17 361.002  27
   0  -8   9 855.270 445.474   7
   0  -8 -10 2887.10 670.497  25
   0  -8 -10 2220.39 596.032  24
   0   8 -10 1910.40 456.154  21
   0  -8 -10 1727.97 466.731  21
   0  -8 -10 1249.14 364.882  27
   0   8 -10 1099.98 464.119  27
   0  -8 -10 1308.84 511.038  14
   0   8 -10 1526.30 427.537  15
   0  -8 -10 1378.66 484.233  18
   0   8 -10 1113.70 440.843  17
   0  -8 -10 1099.04 396.000  28
   0  -8 -10 1638.60 410.820  29
   0  -8 -10 2011.31 531.013  30
   0  -8 -11 936.459 577.178  25
   0  -8 -11 374.586 478.904  24
   0  -8 -11 38.0253 568.126  14
   0  -8 -11 864.575 382.355  21
   0   8 -11 769.526 263.223  21
   0  -8 -11 520.546 356.435  18
   0  -8 -11 1088.87 333.576  28
   0  -8 -11 568.135 254.710  29
   0  -8 -11 764.907 389.522  30
   0  -8 -11 661.953 276.562  27
   0   8 -11 378.298 283.758  27
   0   8 -11 769.430 398.089  17
   0  -8 -12 6195.16 785.222  18
   0   8 -12 4955.07 673.230  17
   0   8 -12 5143.67 640.721  27
   0  -8 -12 5179.96 556.365  27
   0   8 -12 5885.27 678.801  21
   0  -8 -12 5698.87 660.866  21
   0  -8 -13 607.031 282.262  21
   0  -8 -13 77.5108 339.309  18
   0  -8 -13 696.911 200.937  27
   0   8 -13 637.545 241.858  27
   0   8 -13 649.812 277.923  30
   0   8 -13 595.812 247.188  29
   0   8 -13 744.542 297.939  17
   0   8 -14 389.948 144.187  29
   0   8 -14 514.287 164.780  27
   0   8 -14 165.758 164.803  17
   0  -8 -14 335.354 156.263  21
   0   9   0 20.5303 128.713   3
   0  -9   0 25.2156 71.8310   6
   0  -9  -1 61753.5 1586.18   8
   0  -9   1 60989.6 1287.22   7
   0   9  -1 62159.9 1375.65   3
   0   9   1 59556.7 1246.79   3
   0  -9   2 26925.6 921.733   7
   0  -9  -2 25480.8 1116.90   8
   0   9   2 25602.2 813.901   3
   0   9  -2 25341.7 930.218   3
   0  -9  -3 1684.84 368.083   8
   0  -9   3 1395.69 287.543   7
   0   9   3 1212.71 205.686   3
   0  -9  -4 44892.6 1779.38   8
   0   9   4 43516.9 1171.01   3
   0  -9  -5 150522. 3573.85   8
   0   9   5 158831. 2326.02   3
   0  -9   6 7150.46 742.605   7
   0  -9  -6 8437.61 944.536   8
   0  -9  -7 8515.79 1009.23   8
   0  -9   7 10359.1 950.152   7
   0   9   7 9282.28 861.591   2
   0   9   7 9295.54 874.372   1
   0  -9  -8 856.127 352.574   8
   0  -9   8 1526.98 456.333   7
   0  -9  -9 57654.1 2453.08  30
   0  -9  -9 54930.7 2059.86  29
   0  -9  -9 55664.2 2233.02  28
   0   9  -9 50202.7 2078.10  17
   0  -9  -9 53239.0 2387.61  18
   0  -9   9 49857.8 2324.02   6
   0  -9  -9 52397.9 2482.71  25
   0  -9  -9 52588.2 2475.92  24
   0  -9  -9 54813.9 2509.44  14
   0  -9  -9 55040.4 2159.30  21
   0   9  -9 59321.3 2213.79  21
   0  -9  -9 55857.9 2680.30  12
   0  -9  -9 55072.5 2152.31  15
   0   9  -9 57568.9 2208.04  15
   0   9  -9 51347.2 1999.94  16
   0   9  -9 55424.6 2226.12  27
   0  -9  -9 53785.2 1934.55  27
   0  -9  -9 56888.1 2915.90   8
   0  -9   9 59211.0 2521.67   7
   0  -9 -10 6332.21 931.319  25
   0  -9 -10 6079.57 948.839  24
   0  -9 -10 5092.93 714.243  21
   0   9 -10 5084.48 691.725  21
   0   9 -10 5326.90 719.738  27
   0  -9 -10 5079.79 614.321  27
   0  -9 -10 5701.42 874.108  14
   0  -9 -10 4944.56 807.447  18
   0   9 -10 4897.33 727.839  17
   0   9 -10 6591.62 738.191  16
   0  -9 -10 5009.49 765.260  30
   0  -9 -10 5666.60 681.208  29
   0  -9 -10 5961.39 791.941  28
   0  -9 -11 1252.40 673.548  25
   0  -9 -11 1602.28 658.470  24
   0   9 -11 2204.22 462.579  21
   0  -9 -11 2134.94 468.074  21
   0   9 -11 2216.82 479.437  27
   0  -9 -11 2205.25 420.325  27
   0  -9 -11 1914.27 752.213  14
   0  -9 -11 1536.45 422.581  18
   0  -9 -11 1439.53 350.552  29
   0  -9 -11 2071.56 495.709  28
   0   9 -11 1584.67 481.864  17
   0  -9 -12-1049.29 909.460  25
   0  -9 -12-1229.47 919.049  24
   0  -9 -12 9124.64 913.872  18
   0   9 -12 8525.43 833.640  17
   0   9 -12 8691.90 787.165  27
   0  -9 -12 9209.40 691.642  27
   0   9 -12 8228.81 750.327  21
   0  -9 -12 10337.4 838.440  21
   0  -9 -13 1897.63 346.726  21
   0  -9 -13 1998.97 274.658  27
   0   9 -13 1854.91 333.198  27
   0   9 -13 1019.82 293.988  30
   0   9 -13 1903.19 358.567  29
   0   9 -13 1543.92 372.592  17
   0   9 -14 706.227 170.691  29
   0   9 -14 922.504 221.307  30
   0   9 -14 764.218 177.774  27
   0   9 -14 956.189 215.833  17
   0  -9 -14 375.573 173.490  21
   0  10   0 11510.9 613.100   3
   0 -10   0 11865.4 459.812   6
   0  10  -1 14249.5 709.441   3
   0  10   1 14749.4 674.085   3
   0 -10   2 41299.9 1194.30   7
   0 -10  -2 41182.7 1499.20   8
   0  10   2 39569.1 1070.23   3
   0  10  -2 38744.7 1215.86   3
   0 -10  -3 35165.1 1505.92   8
   0 -10   3 33453.9 1199.66   7
   0 -10   4 9020.14 694.864   7
   0 -10  -4 9388.38 873.506   8
   0  10   4 8993.39 548.076   3
   0 -10   5 2678.22 457.740   7
   0 -10  -5 1755.48 473.041   8
   0 -10  -6 49060.2 2294.98   8
   0 -10   6 57378.1 2069.64   7
   0 -10   7 10336.5 959.147   7
   0 -10  -7 11974.3 1219.83   8
   0  10   7 9802.98 902.609   2
   0  10   7 10621.6 954.072   1
   0  10  -8 18024.9 1241.38  27
   0 -10  -8 15290.8 1327.51  25
   0 -10  -8 13673.4 1278.68  24
   0 -10  -8 16095.8 1339.05  14
   0 -10  -8 15660.7 1504.25   8
   0 -10   8 15327.4 1263.68   7
   0 -10  -8 16576.1 1433.85  12
   0 -10   8 14955.9 1260.30   6
   0  10  -8 15821.8 1146.25  17
   0 -10  -8 15496.9 1281.56  18
   0 -10  -8 17684.5 1331.76  30
   0 -10  -8 17211.3 1236.62  28
   0  10  -8 18027.4 1154.05  16
   0 -10  -9 25523.0 1755.13  25
   0 -10  -9 25637.2 1741.95  24
   0 -10  -9 26208.4 1749.67  14
   0 -10  -9 27212.0 1526.46  21
   0  10  -9 27415.4 1515.43  21
   0 -10  -9 26107.8 1851.45  12
   0  10  -9 25577.9 1465.17  17
   0 -10  -9 29100.6 1770.54  18
   0 -10  -9 29691.9 1539.18  15
   0  10  -9 28364.7 1530.80  15
   0  10  -9 26708.0 1457.14  16
   0 -10  -9 25862.5 1440.42  29
   0 -10  -9 26635.6 1571.24  28
   0 -10  -9 27586.2 1724.08  30
   0  10  -9 25143.7 1520.35  27
   0 -10  -9 25921.8 1335.06  27
   0 -10 -10 7030.32 730.949  27
   0  10 -10 6123.79 795.131  27
   0  10 -10 5673.33 708.411  22
   0  10 -10 7530.44 818.564  21
   0 -10 -10 5987.72 736.842  21
   0  10 -10 6218.48 713.602  16
   0 -10 -10 6504.49 929.271  14
   0 -10 -10 5802.94 850.519  18
   0  10 -10 7122.88 805.360  17
   0 -10 -10 6121.36 921.791  24
   0 -10 -10 6821.71 949.655  25
   0 -10 -10 7024.71 738.012  29
   0 -10 -10 5820.42 767.017  28
   0 -10 -11 2002.60 625.090  24
   0 -10 -11 1301.20 553.856  25
   0  10 -11 1913.37 419.827  21
   0 -10 -11 2265.92 481.749  21
   0  10 -11 1564.64 428.803  27
   0 -10 -11 2577.02 421.641  27
   0 -10 -11 1771.01 704.896  14
   0 -10 -11 1999.88 468.997  18
   0 -10 -11 2185.76 474.645  28
   0  10 -11 1058.97 417.620  17
   0 -10 -12 2169.27 533.155  18
   0 -10 -12-642.358 823.802  24
   0 -10 -12-914.551 850.804  25
   0  10 -12 2323.05 497.174  17
   0  10 -12 2014.66 395.680  27
   0 -10 -12 2079.04 350.032  27
   0 -10 -12 1659.50 406.478  21
   0 -10 -13 4071.21 461.452  21
   0  10 -13 5334.89 564.478  17
   0  10 -13 5455.36 507.519  27
   0  10 -13 4030.12 466.375  29
   0  10 -13 4788.15 554.396  30
   0  10 -14 10315.4 565.843  30
   0  10 -14 9949.47 472.630  27
   0  11   0-27.4632 145.113   3
   0 -11   0 14.9453 77.6032   6
   0 -11  -1 24057.9 1128.17   8
   0 -11   1 23248.8 796.888   6
   0  11  -1 22303.0 936.943   3
   0  11   1 24833.6 930.518   3
   0 -11  -2 3164.23 471.902   8
   0 -11   2 2709.30 356.308   7
   0  11   2 2408.24 308.911   3
   0  11  -2 2406.39 359.490   3
   0 -11  -3 52785.3 1911.51   8
   0  11   3 55846.4 1364.19   3
   0 -11  -4 93312.5 2718.99   8
   0  11   4 93341.0 1788.79   3
   0 -11  -5 38244.1 1905.84   8
   0 -11   5 37550.4 1585.34   7
   0 -11   6 11730.1 974.462   7
   0 -11  -6 11379.5 1149.88   8
   0 -11   7 3188.59 566.871   7
   0 -11  -7 4513.84 806.459   8
   0  11   7 3502.31 589.205   1
   0 -11  -8 255.152 264.662  28
   0 -11  -8-15.5092 203.582  29
   0 -11  -8-522.694 387.935  18
   0 -11   8 349.969 326.580   6
   0 -11  -8-23.3767 380.894  24
   0 -11  -8 7.23579 500.053  25
   0 -11  -8 775.114 416.757  14
   0  11  -8 75.7385 309.026  21
   0 -11  -8 36.3025 491.978  21
   0 -11  -8 203.531 375.197  12
   0  11  -8 70.6589 293.762  27
   0 -11   8 523.081 362.329   7
   0 -11  -8-41.8985 505.720   8
   0  11  -8 458.510 293.788  17
   0  11  -8 407.219 324.608  16
   0  11  -9 1292.39 387.696  27
   0 -11  -9 1936.23 572.772  14
   0 -11  -9 1848.86 482.527  21
   0  11  -9 1517.43 424.567  21
   0 -11  -9 1633.87 567.609  12
   0 -11  -9 1125.36 475.211  18
   0 -11  -9 1040.75 469.284  24
   0 -11  -9 1638.93 469.362  25
   0  11  -9 772.899 380.940  16
   0  11  -9 1732.85 513.809  17
   0 -11  -9 1675.07 370.150  29
   0 -11  -9 1455.71 400.278  28
   0 -11 -10 2364.95 643.147  25
   0 -11 -10 2050.79 575.869  24
   0 -11 -10 1459.28 396.659  21
   0  11 -10 2402.30 447.765  21
   0  11 -10 1699.05 361.511  22
   0 -11 -10 2104.19 420.249  27
   0  11 -10 2243.39 513.041  27
   0 -11 -10 1757.14 511.220  14
   0 -11 -10 2060.35 572.042  18
   0  11 -10 2097.54 491.785  17
   0  11 -10 2221.78 474.577  16
   0 -11 -10 1733.76 516.686  28
   0 -11 -11 896.265 556.504  24
   0 -11 -11 1364.29 602.961  25
   0 -11 -11 874.196 292.499  27
   0  11 -11 747.359 296.878  27
   0 -11 -11 899.321 353.483  21
   0 -11 -11 829.333 720.505  14
   0 -11 -11 716.124 419.580  18
   0  11 -11 843.618 406.777  16
   0  11 -11 984.456 438.970  17
   0 -11 -12-1648.26 839.542  25
   0 -11 -12-738.030 853.021  24
   0  11 -12 12255.6 943.475  17
   0 -11 -12 13774.1 1080.10  18
   0  11 -12 10586.9 809.767  27
   0 -11 -12 11133.7 822.511  21
   0 -11 -13 1746.59 299.148  21
   0  11 -13 2056.91 310.563  27
   0  11 -13 2451.02 361.794  29
   0  11 -13 2375.46 388.079  17
   0  11 -14 287.734 128.293  30
   0  12   0 4500.81 445.681   3
   0 -12   0 4156.14 309.910   6
   0 -12  -1 4139.17 514.956   8
   0 -12   1 4354.42 370.724   6
   0  12  -1 4077.56 442.440   3
   0  12   1 4216.27 433.594   3
   0 -12   2 36188.7 1227.76   7
   0  12   2 36630.9 1185.15   3
   0 -12  -3 502.259 272.065   8
   0 -12   3 347.307 183.249   7
   0  12   3 163.273 165.145   3
   0 -12  -4 30.1659 249.697   8
   0 -12   4-57.3999 177.686   7
   0  12   4 36.0748 145.355   3
   0 -12   5 762.107 287.027   7
   0 -12  -5 805.232 314.235   8
   0 -12   6 17152.2 1197.33   7
   0 -12  -6 17600.8 1427.62   8
   0 -12   7 20396.1 1411.86   7
   0 -12  -7 20701.7 1694.00   8
   0 -12  -8 89239.4 2904.88  28
   0  12  -8 103224. 2816.39  17
   0 -12  -8 86198.4 3030.06  18
   0 -12   8 88637.9 3095.75   6
   0  12  -8 83157.5 2661.23  27
   0 -12  -8 77600.3 3090.32  24
   0 -12  -8 83714.4 3199.82  25
   0 -12  -8 89032.5 3180.52  14
   0 -12  -8 89682.8 2651.70  21
   0  12  -8 84670.0 2861.51  21
   0 -12  -8 89940.2 3350.87  12
   0 -12  -8 92093.5 3725.10   8
   0 -12   8 84413.0 3086.79   7
   0  12  -8 99243.1 2803.04  16
   0 -12  -9 4490.34 853.569  25
   0 -12  -9 4072.53 828.100  24
   0 -12  -9 4516.18 802.917  14
   0  12  -9 4765.22 680.703  21
   0 -12  -9 4952.78 694.371  21
   0 -12  -9 3811.06 786.741  12
   0 -12  -9 4542.59 786.261  18
   0  12  -9 5777.87 750.967  17
   0  12  -9 4921.23 705.942  16
   0 -12  -9 4020.20 702.502  28
   0  12  -9 4300.90 660.618  27
   0  12 -10 2153.92 480.628  22
   0 -12 -10 3056.23 542.061  21
   0 -12 -10 2265.15 588.401  18
   0  12 -10 2014.35 494.904  27
   0 -12 -10 2804.73 636.098  25
   0 -12 -10 2568.79 614.583  24
   0  12 -10 2291.08 492.592  16
   0  12 -10 2711.33 613.308  17
   0 -12 -10 2663.44 680.449  14
   0  12 -11 34881.5 1600.20  27
   0 -12 -11 35026.3 1538.54  21
   0  12 -11 38640.8 1707.75  17
   0 -12 -11 33812.3 1806.31  18
   0  12 -11 31733.9 1405.70  22
   0 -12 -11 33694.8 2002.52  14
   0  12 -11 33642.2 1521.14  16
   0 -12 -11 34940.1 2072.41  25
   0 -12 -11 38809.4 2090.42  24
   0 -12 -12 3340.89 457.739  21
   0  12 -12 4159.20 574.112  17
   0 -12 -12 3195.12 587.206  18
   0  12 -12 3906.13 500.305  27
   0 -12 -12-925.576 816.189  24
   0 -12 -12-1584.08 817.993  25
   0 -12 -13 6534.17 481.314  21
   0  12 -13 6703.92 539.096  29
   0  12 -13 7914.56 541.706  27
   0 -13   0 201.849 214.522   8
   0 -13   0 100.170 78.3387   6
   0  13   0-4.29767 149.970   3
   0 -13  -1 24449.8 1265.10   8
   0  13  -1 27188.8 1140.75   3
   0 -13   1 28209.0 947.233   6
   0  13   1 23143.5 1019.13   3
   0 -13  -2 35804.2 1618.69   8
   0  13   2 35793.1 1251.34   3
   0 -13  -3 3225.23 559.642   8
   0 -13   3 3673.76 447.605   7
   0  13   3 2537.14 350.037   3
   0 -13  -4 941.994 399.717   8
   0 -13   4 1457.73 350.318   7
   0  13   4 1064.77 254.325   3
   0 -13   5 463.595 269.470   7
   0 -13  -5 295.162 307.528   8
   0 -13   6 2622.74 512.380   7
   0 -13  -6 3005.14 659.409   8
   0 -13  -7 1664.44 535.481  24
   0 -13  -7 2034.62 525.242  25
   0 -13  -7 2320.69 609.154  14
   0 -13  -7 2420.75 695.566   8
   0 -13   7 2672.81 525.574   7
   0 -13  -7 2896.13 675.595  12
   0 -13   7 2675.23 545.289   6
   0 -13  -7 2335.43 534.003  18
   0  13  -7 1983.58 517.379  16
   0 -13  -7 1669.08 458.985  28
   0 -13  -8-37.5725 343.101  25
   0 -13  -8-69.1854 455.409  24
   0 -13  -8 555.453 352.345  28
   0 -13   8-647.148 360.704   7
   0 -13  -8 719.754 459.063  12
   0  13  -8 345.087 286.545  27
   0 -13   8 153.255 220.904   6
   0  13  -8 152.068 431.067  16
   0  13  -8 50.0627 341.618  17
   0 -13  -8 178.539 484.478  18
   0 -13  -9 69459.1 2880.93  14
   0 -13  -9 68815.2 2278.66  21
   0 -13  -9 61684.6 2892.96  12
   0  13  -9 65662.9 2435.81  17
   0 -13  -9 66107.3 2735.99  18
   0 -13  -9 65997.6 2847.81  25
   0 -13  -9 66264.9 2906.19  24
   0  13  -9 72279.0 2456.13  16
   0  13  -9 71802.3 2485.71  27
   0 -13 -10 2591.98 463.742  21
   0  13 -10 2830.89 524.657  22
   0 -13 -10 4304.22 757.720  18
   0  13 -10 3083.87 551.195  27
   0 -13 -10 4130.95 746.391  24
   0 -13 -10 3780.74 707.780  25
   0  13 -10 3869.53 591.613  16
   0  13 -10 3533.32 620.307  17
   0 -13 -10 3739.71 720.242  14
   0  13 -11 5746.53 659.353  27
   0 -13 -11 5883.74 630.394  21
   0  13 -11 6723.20 758.073  17
   0 -13 -11 5774.28 816.677  18
   0  13 -11 5765.51 614.347  22
   0 -13 -11 5914.93 1099.84  14
   0  13 -11 4660.95 580.586  16
   0 -13 -11 5749.50 903.789  25
   0 -13 -11 6841.61 926.121  24
   0 -13 -12 4075.45 453.023  21
   0 -13 -12 4225.70 611.786  18
   0  13 -12 4252.91 548.628  17
   0 -13 -12-1240.99 813.990  24
   0 -13 -12-753.840 752.877  25
   0  13 -12 3426.12 435.750  27
   0  13 -13 7499.15 478.029  27
   0  13 -13 6506.67 511.878  29
   0  14   0 49372.8 1572.61   3
   0 -14   0 53392.8 1882.02   8
   0  14  -1 2461.84 408.303   3
   0  14   1 2784.02 394.087   3
   0 -14   1 2687.14 315.820   6
   0 -14  -1 2575.82 482.092   8
   0  14   2 5966.59 556.757   3
   0 -14   2 5572.05 500.562   6
   0 -14  -2 6436.33 734.234   8
   0  14   3 13641.9 808.290   3
   0 -14   3 13661.7 866.404   6
   0 -14  -3 13338.5 1104.87   8
   0 -14   4 106109. 2655.79   6
   0 -14   4 104140. 2614.84   7
   0 -14  -4 106281. 3218.00   8
   0 -14   5 4440.27 621.383   6
   0 -14  -5 4070.09 728.374   8
   0 -14   5 4308.67 596.286   7
   0 -14   6 2783.40 571.180   6
   0 -14   6 2786.68 522.639   7
   0 -14  -6 2399.58 581.363   8
   0 -14   7 2144.89 486.054   7
   0 -14  -7 1300.21 439.769   8
   0 -14  -7 1337.28 465.819  14
   0 -14  -7 1396.34 531.199  12
   0  14  -7 2061.38 406.702  17
   0  14  -7 1883.24 439.488  16
   0 -14   7 1320.36 422.906   6
   0 -14  -7 1700.44 564.203  24
   0 -14  -7 1742.92 527.588  25
   0 -14  -7 976.485 397.013  18
   0 -14  -8 97.7507 353.504  14
   0 -14  -8 496.392 458.561  12
   0 -14  -8 342.838 293.809  25
   0 -14  -8 62.6030 312.804  24
   0  14  -8-115.570 384.715  27
   0  14  -8 600.944 317.835  17
   0  14  -8 126.067 391.775  16
   0 -14  -8 343.384 427.325  18
   0 -14  -9 965.141 480.514  14
   0 -14  -9 684.940 492.068  12
   0 -14  -9 614.175 407.217  18
   0 -14  -9 1199.46 513.941  24
   0 -14  -9 785.701 465.965  25
   0  14  -9 682.647 445.210  16
   0  14  -9 1173.98 455.702  17
   0  14  -9 1123.84 383.668  27
   0  14 -10 10602.0 929.885  27
   0 -14 -10 9846.83 822.797  21
   0 -14 -10 10570.4 1113.04  18
   0  14 -10 8233.03 963.136  17
   0  14 -10 8967.65 931.623  22
   0 -14 -10 11809.6 1205.87  25
   0 -14 -10 11621.5 1211.16  24
   0  14 -10 11230.3 989.724  16
   0 -14 -10 11985.9 1190.52  14
   0  14 -11 11639.2 873.764  27
   0 -14 -11 11837.4 816.213  21
   0  14 -11 9885.78 871.844  16
   0 -14 -11 11531.1 1410.89  14
   0 -14 -11 11338.3 1042.94  18
   0  14 -11 12536.0 963.666  17
   0  14 -11 10773.8 802.773  22
   0 -14 -11 12804.5 1196.65  24
   0 -14 -11 10876.0 1152.98  25
   0 -14 -12 2141.03 486.000  18
   0 -14 -12-763.646 742.406  24
   0 -14 -12-684.131 724.707  25
   0  14 -12 1599.23 426.582  17
   0  14 -12 937.737 245.214  27
   0 -14 -13 649.038 281.222  18
   0  14 -13 1841.85 295.921  17
   0  14 -13 1143.16 236.452  29
   0  14 -13 1130.34 258.792  30
   0  14 -13 1492.94 218.561  27
   0  15   0 86.3669 190.897   3
   0 -15   0 39.8228 217.824   8
   0  15  -1 229.793 216.646   3
   0 -15   1 478.297 160.388   6
   0  15   1 260.023 185.132   3
   0 -15  -1 145.134 236.970   8
   0 -15   2 24353.8 1065.73   6
   0  15   2 21769.8 1112.61   3
   0 -15  -2 22642.5 1416.38   8
   0 -15   3 27191.6 1221.92   6
   0  15   3 24326.3 1159.56   3
   0 -15  -3 29470.1 1687.34   8
   0 -15   4 7765.14 744.107   6
   0 -15  -4 8984.23 1005.05   8
   0 -15   5 2856.00 503.382   6
   0 -15  -5 3056.60 627.012   8
   0  15  -6 9730.36 929.436  16
   0 -15  -6 7741.16 1074.63   8
   0 -15   6 8986.05 927.159   6
   0 -15  -7 43199.8 2220.05  14
   0 -15  -7 45308.0 2648.07   8
   0 -15  -7 45132.2 2390.90  12
   0 -15  -7 43691.2 2304.97  24
   0 -15  -7 40186.2 2199.36  25
   0  15  -7 50603.5 1954.93  17
   0 -15  -7 42082.0 2139.05  18
   0  15  -7 52556.0 2132.66  16
   0 -15   7 48905.5 2269.48   6
   0  15  -8 15307.8 1155.55  27
   0 -15  -8 15206.2 1447.47  12
   0 -15  -8 17167.8 1451.37  14
   0  15  -8 16583.7 1187.82  17
   0 -15  -8 15901.9 1377.81  18
   0 -15  -8 15841.0 1421.89  25
   0 -15  -8 15560.7 1389.25  24
   0  15  -8 17236.8 1270.27  16
   0  15  -9 2428.27 487.876  27
   0 -15  -9 4381.85 796.743  12
   0  15  -9 3062.65 602.469  17
   0  15  -9 2921.42 598.063  16
   0 -15  -9 2921.74 690.663  25
   0 -15  -9 2677.74 658.787  24
   0 -15  -9 3013.48 637.665  14
   0 -15  -9 3439.95 703.121  18
   0 -15 -10 2966.90 676.046  14
   0  15 -10 2898.96 541.419  22
   0 -15 -10 3422.14 734.305  24
   0 -15 -10 3493.79 730.996  25
   0  15 -10 3513.69 597.288  17
   0  15 -10 4398.55 650.733  16
   0  15 -10 3409.80 543.230  27
   0 -15 -10 2714.48 601.474  18
   0  15 -11 507.849 264.128  22
   0 -15 -11 121.993 484.489  24
   0 -15 -11 668.560 526.792  25
   0  15 -11 472.920 364.067  16
   0  15 -11 973.165 385.573  17
   0 -15 -11 819.858 379.228  18
   0  15 -11 391.688 234.703  27
   0  15 -12 2274.15 332.644  27
   0  15 -12 2847.80 440.822  17
   0 -15 -12 2990.61 475.039  18
   0 -15 -12-1062.88 797.278  25
   0 -15 -12-1575.86 844.549  24
   0  15 -13 419.108 137.668  30
   0  15 -13 409.660 156.842  29
   0 -15 -13 190.065 211.823  18
   0  16   0 180942. 3296.09   3
   0 -16   0 166723. 3670.41   8
   0  16   1 26152.6 1233.70   3
   0  16  -1 26039.3 1317.98   3
   0 -16  -1 23286.6 1429.62   8
   0  16   2 5691.51 634.199   3
   0 -16   2 7499.58 608.630   6
   0 -16  -2 7336.24 848.451   8
   0 -16   3 534.748 205.726   6
   0  16   3 715.406 189.213   3
   0 -16  -3 585.525 283.987   8
   0 -16   4 5724.54 635.954   6
   0 -16  -4 5602.56 817.265   8
   0 -16   5 6745.31 775.002   6
   0 -16  -5 5890.50 906.558   8
   0  16  -6 13306.2 1108.62  16
   0 -16  -6 12796.1 1224.89  25
   0 -16  -6 14607.2 1291.18  24
   0 -16  -6 16630.7 1547.59   8
   0 -16  -6 13285.7 1249.44  14
   0 -16  -6 10043.3 1169.39  20
   0 -16  -6 10163.3 1166.28  19
   0 -16  -6 12696.6 1165.05  18
   0 -16   6 13004.2 1144.62   6
   0 -16  -6 13849.1 1312.90  12
   0 -16  -6 14445.4 1298.90  31
   0 -16  -7 73069.3 3404.70   8
   0 -16  -7 66132.1 2730.53  14
   0 -16  -7 62834.8 2846.91  12
   0  16  -7 71966.6 2606.05  16
   0 -16   7 69175.6 2744.14   6
   0 -16  -7 62478.2 2807.24  25
   0 -16  -7 61322.1 2768.83  24
   0  16  -7 71976.0 2334.76  17
   0 -16  -7 65682.2 2699.52  18
   0 -16  -8 17695.4 1450.52  14
   0 -16  -8 17367.8 1554.22  12
   0 -16  -8 15769.7 1482.60  24
   0 -16  -8 16365.7 1475.86  25
   0  16  -8 16570.9 1169.89  27
   0  16  -8 20183.4 1379.91  16
   0  16  -8 18594.9 1246.23  17
   0 -16  -8 17791.8 1465.99  18
   0  16  -9 23841.8 1485.18  22
   0 -16  -9 23943.4 1674.55  14
   0 -16  -9 21589.5 1714.36  12
   0 -16  -9 24587.7 1690.34  18
   0  16  -9 27340.4 1462.29  17
   0 -16  -9 25638.4 1772.74  25
   0 -16  -9 24413.1 1744.23  24
   0  16  -9 26096.7 1559.63  16
   0  16  -9 23885.4 1390.26  27
   0 -16 -10 8203.85 1061.33  14
   0 -16 -10 9854.22 1015.91  18
   0  16 -10 9466.69 874.456  17
   0 -16 -10 9326.95 1035.36  25
   0 -16 -10 11079.8 1113.55  24
   0  16 -10 7417.15 743.251  27
   0  16 -10 8995.00 876.602  16
   0  16 -10 8477.68 845.396  22
   0  16 -11 569.161 254.646  22
   0 -16 -11-132.817 501.188  24
   0 -16 -11-123.980 530.790  25
   0 -16 -11 320.968 340.650  18
   0  16 -11 50.0468 275.651  17
   0  16 -11-105.490 355.888  16
   0  16 -11 142.121 163.856  27
   0 -16 -12 148.336 238.078  18
   0  16 -12 704.272 168.466  27
   0  16 -12-0.64892 222.965  17
   0  16 -13 751.336 172.818  30
   0  16 -13 1178.88 216.265  17
   0  17   0-70.8787 194.515   3
   0 -17   0 14.2062 209.317   8
   0  17   1 2950.15 452.859   3
   0 -17  -1 2726.95 546.772   8
   0 -17   1 3333.91 538.771   8
   0  17   2 14359.8 995.282   3
   0 -17  -2 15363.5 1264.72   8
   0 -17   3 26998.4 1293.56   6
   0  17   3 28022.3 1326.75   3
   0 -17  -3 30537.1 1842.10   8
   0 -17   4 1426.52 306.784   6
   0 -17  -4 1644.29 458.331   8
   0 -17  -5 6184.49 958.595   8
   0 -17   5 5765.11 710.951   6
   0 -17  -5 4875.48 829.001  12
   0  17  -5 5585.85 783.920  16
   0 -17  -5 5864.38 837.755  18
   0  17  -6 120.234 350.483  16
   0  17  -6 1619.95 331.196  17
   0 -17  -6 442.306 394.812  25
   0 -17  -6 673.890 380.209  24
   0 -17  -6-76.5206 154.467   8
   0 -17  -6 1565.87 448.885  14
   0 -17  -6-155.836 623.731  20
   0 -17  -6 873.313 471.239  12
   0 -17  -6 79.9586 528.583  19
   0 -17  -6 864.652 444.307  18
   0 -17  -6 583.151 381.352  31
   0 -17   6 1087.49 326.264   6
   0 -17  -7 383.079 345.955  14
   0 -17  -7-401.278 402.046  20
   0 -17  -7 90.2285 437.779  19
   0 -17  -7 97.4344 350.299  18
   0 -17  -7 341.690 540.700  24
   0 -17  -7 114.844 473.757  25
   0  17  -7-136.742 444.339  16
   0  17  -7 579.204 328.332  17
   0 -17  -7 79.8599 408.933  12
   0 -17  -8 6897.39 930.852  14
   0 -17  -8 6727.04 997.491  12
   0 -17  -8 7295.12 1031.00  25
   0 -17  -8 6118.96 950.184  24
   0  17  -8 7688.14 809.368  17
   0 -17  -8 6396.57 895.202  18
   0  17  -8 8206.68 941.883  16
   0  17  -8 5683.58 693.382  27
   0  17  -9 15036.7 1140.76  22
   0  17  -9 13885.8 1016.45  17
   0 -17  -9 14809.3 1307.08  18
   0 -17  -9 14424.0 1367.69  12
   0 -17  -9 15002.8 1344.22  24
   0 -17  -9 14601.6 1330.35  25
   0  17  -9 14120.3 1171.07  16
   0 -17  -9 13485.8 1240.32  14
   0  17  -9 14972.6 1058.23  27
   0 -17 -10 1071.85 675.669  14
   0 -17 -10 1553.88 492.677  24
   0 -17 -10 1965.56 530.302  25
   0 -17 -10 1241.05 441.482  18
   0  17 -10 2157.26 368.851  27
   0  17 -10 1525.78 489.123  16
   0  17 -10 2257.95 460.191  17
   0  17 -10 1474.91 383.821  22
   0 -17 -11 149.352 403.308  25
   0 -17 -11-261.302 478.039  24
   0 -17 -11-164.086 355.437  18
   0  17 -11 104.661 226.207  22
   0  17 -11-42.8491 270.812  17
   0  17 -11 95.4416 281.056  16
   0  17 -11 113.444 154.067  27
   0 -17 -12 2903.46 428.301  18
   0  17 -12 3618.85 397.253  17
   0  18   0 78160.7 2396.37   3
   0 -18   0 76214.1 2742.29   8
   0  18   1 5969.26 668.572   3
   0 -18  -1 5679.99 806.022   8
   0 -18   1 5327.07 720.818   8
   0  18   2 2509.99 420.136   3
   0 -18  -2 2248.82 561.099   8
   0 -18  -3 19611.7 1546.64   8
   0 -18   4 7324.60 739.446   6
   0 -18  -4 6078.45 917.878   8
   0  18  -4 6397.60 898.454  16
   0  18  -5 1354.35 558.737  16
   0 -18  -5 1572.56 497.586  25
   0 -18  -5 1387.96 425.336  24
   0 -18  -5 1320.76 553.729   8
   0 -18  -5 2474.27 599.926  12
   0 -18  -5 1950.17 497.549  18
   0 -18   5 2350.27 499.831   6
   0 -18  -5 3392.32 604.799  31
   0  18  -6 1675.38 535.064  16
   0 -18  -6 1674.07 422.109  24
   0 -18  -6 2564.85 579.974  25
   0 -18  -6 2409.21 596.538  14
   0 -18  -6 1514.60 628.236   8
   0 -18  -6 1318.86 563.956  20
   0 -18  -6 1943.41 579.122  12
   0 -18  -6 1576.78 559.911  19
   0 -18  -6 2513.79 619.663  18
   0 -18   6 2660.92 500.493   6
   0 -18  -6 1698.82 526.592  31
   0  18  -7 8062.50 1007.94  16
   0 -18  -7 7049.98 961.858  20
   0 -18  -7 5792.68 874.071  19
   0 -18  -7 8690.48 1100.98  12
   0  18  -7 5798.63 797.163  17
   0 -18  -7 8327.25 1011.66  18
   0 -18  -7 8140.95 1054.25  25
   0 -18  -7 7560.43 1031.41  24
   0 -18  -7 7973.46 970.179  14
   0 -18  -8 105.196 375.547  12
   0  18  -8 203.587 411.184  16
   0  18  -8 759.748 324.903  17
   0 -18  -8 289.339 399.894  18
   0 -18  -8 403.654 467.875  25
   0 -18  -8 505.335 407.417  24
   0 -18  -8 329.131 335.011  14
   0 -18  -9 661.263 400.527  14
   0  18  -9 1249.81 394.419  22
   0 -18  -9 1502.00 538.387  12
   0  18  -9 1361.08 328.663  27
   0  18  -9 1457.50 414.705  17
   0  18  -9 1294.88 459.792  16
   0 -18  -9 1129.88 473.985  24
   0 -18  -9 1448.16 510.124  25
   0 -18  -9 527.157 395.463  18
   0  18 -10 55.4999 245.799  22
   0  18 -10 367.878 145.373  27
   0 -18 -10-177.218 332.287  18
   0 -18 -10-159.090 465.000  25
   0 -18 -10-123.620 409.189  24
   0  18 -10 58.2405 299.574  17
   0 -18 -10-249.906 800.261  14
   0 -18 -11 66.7964 547.210  25
   0 -18 -11 30.7840 523.261  24
   0  18 -11 2423.07 281.209  27
   0  18 -11 2663.64 410.630  17
   0  18 -11 183.361 281.536  16
   0  18 -11 2360.10 387.889  22
   0 -18 -11 2467.87 462.196  18
   0  18 -12 892.491 219.415  17
   0 -18 -12 706.028 252.087  18
   0 -19   0 160.614 339.816   8
   0 -19  -1 5662.87 799.670   8
   0 -19   1 5909.26 784.766   8
   0  19   1 5146.58 683.662   3
   0 -19  -2 31643.0 1959.94   8
   0  19   2 30246.8 1488.86   3
   0 -19  -3 47989.3 2491.12   8
   0  19  -3 42087.0 2074.21  16
   0  19  -4 3968.62 718.365  16
   0 -19  -4 5906.56 855.576  12
   0 -19  -4 5065.86 764.561  25
   0 -19  -4 4673.86 859.320   8
   0 -19  -4 4767.15 713.142  24
   0  19  -5 264.621 448.714  16
   0 -19  -5 456.392 288.938  25
   0 -19  -5 355.034 313.646  24
   0 -19   5 491.778 392.521   6
   0 -19  -5 286.364 376.409  12
   0 -19  -5 465.651 392.321  18
   0 -19  -5 1940.77 472.887  31
   0 -19  -5 556.776 361.957   8
   0 -19  -6 496.402 385.156  14
   0 -19  -6 535.700 334.016  31
   0 -19  -6 613.961 414.788  20
   0 -19  -6 181.788 336.819  19
   0 -19  -6-59.5644 445.438  18
   0 -19  -6 313.028 325.914  12
   0 -19  -6 419.561 450.972  24
   0 -19  -6 953.656 498.769  25
   0  19  -6-32.0620 420.813  16
   0  19  -7 13053.9 1258.85  16
   0 -19  -7 13043.7 1243.06  19
   0 -19  -7 11288.6 1184.08  20
   0 -19  -7 14049.1 1378.80  12
   0  19  -7 12676.4 1072.00  17
   0 -19  -7 13608.8 1263.71  18
   0 -19  -7 11983.6 1141.66  14
   0 -19  -7 13356.8 1301.74  25
   0 -19  -7 14776.3 1355.56  24
   0  19  -8 1341.33 415.662  22
   0 -19  -8 1142.40 461.706  12
   0  19  -8 341.871 406.274  16
   0  19  -8 970.131 377.905  17
   0 -19  -8 1201.22 450.258  18
   0 -19  -8 902.154 379.574  14
   0 -19  -8 1139.09 429.025  24
   0 -19  -8 1010.28 453.165  25
   0  19  -9 292.534 289.247  22
   0 -19  -9 106.860 374.452  12
   0 -19  -9 371.478 367.148  18
   0 -19  -9 457.591 457.865  14
   0 -19  -9 423.965 365.094  25
   0 -19  -9 157.890 358.578  24
   0  19  -9 181.953 272.206  17
   0  19  -9-25.5488 392.231  16
   0  19 -10 623.553 279.694  17
   0  19 -10 589.306 362.524  16
   0  19 -10 500.778 258.122  22
   0 -19 -10 299.240 337.346  25
   0 -19 -10 69.8076 315.677  24
   0 -19 -10 977.498 412.205  18
   0  19 -11 101.567 163.042  17
   0 -19 -11-295.278 463.519  24
   0 -19 -11-208.916 485.362  25
   0 -19 -11-65.9115 310.208  18
   0  19 -11-62.9209 174.480  22
   0  19 -12 8175.71 457.132  17
   0 -19 -12 9860.01 584.031  18
   0 -20   0 11833.3 1181.20   8
   0  20   1 5192.62 636.416   3
   0 -20  -1 4097.26 742.661   8
   0 -20  -2 2046.70 526.717   8
   0 -20  -2 1688.06 530.628  12
   0  20  -2 529.870 401.936  16
   0 -20  -3 17447.9 1555.74   8
   0 -20  -3 14440.7 1288.93  12
   0  20  -3 13629.1 1268.70  16
   0  20  -4-410.067 460.063  16
   0 -20  -4 535.673 449.863  12
   0 -20  -4 392.890 405.482  25
   0 -20  -4 789.567 357.378   8
   0 -20  -5 18565.6 1523.96  12
   0 -20  -5 20482.3 1524.66  18
   0 -20  -5 22283.4 1617.25  31
   0 -20  -5 20038.3 1529.66  24
   0 -20  -5 21258.2 1572.71  25
   0 -20  -6 587.368 388.423  20
   0  20  -6 999.868 478.822  16
   0 -20  -6 277.648 381.678  12
   0 -20  -6 604.273 489.901  19
   0 -20  -6 565.799 419.142  18
   0 -20  -6 789.310 456.790  25
   0 -20  -6 306.142 438.382  24
   0 -20  -7 1624.88 534.757  24
   0 -20  -7 2564.80 586.456  25
   0 -20  -7 2224.22 570.677  20
   0  20  -7 2680.65 653.476  16
   0  20  -7 1815.99 442.876  17
   0 -20  -7 1942.90 574.456  19
   0 -20  -7 2326.81 584.025  18
   0 -20  -7 1694.90 537.380  12
   0 -20  -7 1553.32 433.017  14
   0  20  -8 1994.22 474.358  22
   0 -20  -8 2550.06 577.344  12
   0 -20  -8 3182.28 665.791  25
   0 -20  -8 2878.80 642.891  24
   0  20  -8 1902.57 640.440  16
   0  20  -8 2483.27 468.748  17
   0 -20  -8 2452.69 589.371  18
   0 -20  -8 2206.20 514.373  14
   0 -20  -9 3595.85 835.223  14
   0 -20  -9 5986.87 826.006  12
   0 -20  -9 6069.61 821.814  25
   0 -20  -9 6646.94 836.386  24
   0  20  -9 5284.84 745.987  16
   0  20  -9 5352.74 649.822  22
   0  20  -9 5810.18 608.962  17
   0 -20  -9 5126.20 731.874  18
   0 -20 -10 63.0814 335.080  24
   0 -20 -10 66.0229 349.182  25
   0  20 -10-78.8309 331.196  16
   0  20 -10 58.9255 194.634  17
   0  20 -10 143.031 222.456  22
   0 -20 -10 478.508 349.091  18
   0  20 -11 4763.66 438.256  22
   0 -20 -11 5791.00 568.800  18
   0  20 -11 5939.23 454.616  17
   0 -21   0 894.155 368.889  12
   0 -21  -1 2662.21 621.571  12
   0 -21  -1 2192.17 571.185   8
   0 -21  -2 1543.41 440.704  12
   0 -21  -2 2644.93 586.716   8
   0 -21  -3 2357.44 562.570   8
   0 -21  -3 1580.67 450.228  12
   0  21  -4 233.734 377.214  16
   0 -21  -4-202.114 153.797  24
   0 -21  -4-255.487 334.226  12
   0  21  -5-288.268 526.293  16
   0 -21  -5-32.7015 424.332  12
   0 -21  -5 85.4705 299.200  18
   0 -21  -5 38.5007 363.251  31
   0 -21  -5 543.215 399.658  24
   0 -21  -5 742.988 418.958  25
   0 -21  -6 88696.6 3148.24  19
   0 -21  -6 85630.7 3109.12  20
   0  21  -6 82836.2 3387.52  16
   0 -21  -6 83843.4 3209.59  12
   0 -21  -6 92514.3 3172.37  18
   0 -21  -6 90533.0 3205.83  25
   0 -21  -6 95615.8 3276.39  24
   0 -21  -7-284.074 407.135  14
   0  21  -7-39.7210 268.158  22
   0 -21  -7-113.724 447.020  20
   0 -21  -7 135.897 355.112  12
   0 -21  -7 213.671 376.642  25
   0 -21  -7-216.614 439.286  24
   0 -21  -7-139.940 386.845  18
   0 -21  -7 8.21998 390.085  19
   0  21  -7 245.120 440.554  16
   0  21  -8-57.0017 259.619  22
   0  21  -8-116.251 400.301  16
   0  21  -8 556.449 253.869  17
   0 -21  -8-5.20844 318.272  12
   0 -21  -8-136.483 336.616  24
   0 -21  -8-81.1952 339.063  25
   0 -21  -8 25.6332 339.977  18
   0 -21  -8-219.934 465.275  14
   0 -21  -9 263.503 343.900  25
   0 -21  -9-1.38870 401.969  24
   0 -21  -9 565.344 336.568  12
   0  21  -9 214.441 334.683  16
   0  21  -9 412.996 229.021  17
   0 -21  -9 428.128 354.157  18
   0  21  -9 465.042 308.542  22
   0  21 -10 11431.1 657.765  17
   0 -21 -10 8654.42 787.648  18
   0  21 -10 9710.62 700.213  22
   0 -21 -10 2561.75 858.042  25
   0 -21 -10 3181.02 802.876  24
   0  21 -11 3737.91 337.044  17
   0  21 -11 4426.10 397.760  22
   0 -22   0 14341.7 1322.66  12
   0 -22   1 21727.6 1614.87  12
   0 -22  -1 22573.6 1655.47  12
   0 -22  -2 2541.05 598.203  12
   0 -22  -2 3615.57 693.276   8
   0 -22  -3 9227.46 1074.02  12
   0  22  -3 2808.93 992.959  16
   0 -22  -4 12319.3 1240.24  12
   0 -22  -4 10443.3 1129.09  18
   0 -22  -5-6.63980 181.560  31
   0  22  -5 159.220 290.562  22
   0 -22  -5 371.750 427.541  20
   0 -22  -5-26.2075 242.697  25
   0 -22  -5 359.927 452.479  24
   0 -22  -5 91.1867 397.659  12
   0  22  -5-174.037 401.631  16
   0 -22  -5-270.317 489.213  19
   0 -22  -5-74.0894 340.216  18
   0 -22  -6 11843.8 1170.90  18
   0 -22  -6 11526.9 1220.41  12
   0 -22  -6 11604.4 1142.65  20
   0 -22  -6 11440.0 1115.27  19
   0 -22  -6 10287.4 1055.88  25
   0 -22  -6 9314.92 1023.77  24
   0  22  -6 10028.2 1120.19  16
   0  22  -6 11421.1 1008.74  22
   0  22  -7 438.121 308.066  22
   0 -22  -7-855.135 370.145  20
   0 -22  -7 558.494 379.749  12
   0 -22  -7 327.355 307.999  19
   0 -22  -7 651.974 381.663  18
   0  22  -7 254.873 419.575  16
   0 -22  -7 687.401 293.732  24
   0 -22  -7 690.808 392.597  25
   0 -22  -8 2859.64 541.411  25
   0 -22  -8 2536.96 533.540  24
   0 -22  -8 3066.19 582.350  12
   0  22  -8 2901.74 513.378  22
   0 -22  -8 3030.93 593.065  18
   0  22  -8 1730.32 607.514  16
   0 -22  -9 3306.87 584.812  24
   0 -22  -9 3000.26 550.229  25
   0 -22  -9 3840.12 614.158  12
   0  22  -9 2348.65 476.009  16
   0  22  -9 4806.64 447.990  17
   0 -22  -9 3843.39 616.533  18
   0  22  -9 3486.36 506.855  22
   0  22 -10 4137.80 348.956  17
   0 -22 -10 4837.18 579.801  18
   0 -22 -10-958.923 473.771  24
   0 -22 -10-888.060 454.197  25
   0  22 -10 4277.64 466.134  22
   0 -22 -11 67.2505 151.298  18
   0 -23   0-232.498 386.031  12
   0 -23  -1 17906.0 1511.85  12
   0 -23   1 17000.6 1447.35  12
   0 -23  -2 561.685 384.811  12
   0 -23  -3 3442.32 735.137  12
   0  23  -3 3308.65 546.585  22
   0 -23  -4 32216.4 2006.48  12
   0 -23  -4 32475.2 1923.71  18
   0  23  -4 34831.3 1700.18  22
   0  23  -5 4854.22 679.494  22
   0 -23  -5 4750.07 785.136  18
   0 -23  -5 4729.48 816.914  19
   0 -23  -5 4350.16 795.994  12
   0 -23  -5 5181.15 861.410  20
   0 -23  -5 3865.63 653.615  25
   0 -23  -5 3683.54 661.569  24
   0  23  -5 3557.81 803.795  16
   0 -23  -5 3649.54 632.630  26
   0 -23  -6 6278.20 826.649  18
   0 -23  -6 6519.05 918.928  12
   0 -23  -6 6351.56 896.330  20
   0 -23  -6 5960.15 833.973  19
   0 -23  -6 5930.37 803.373  25
   0 -23  -6 5407.20 779.401  24
   0  23  -6 6453.98 974.996  16
   0  23  -6 7305.01 788.723  22
   0  23  -7 247.897 268.576  22
   0 -23  -7 85.3841 344.426  20
   0 -23  -7 53.2849 290.578  12
   0 -23  -7 385.717 222.463  19
   0 -23  -7 151.933 321.745  18
   0  23  -7-883.365 450.003  16
   0 -23  -7 19.8162 277.034  25
   0 -23  -7 173.500 353.529  24
   0 -23  -8 121.277 324.352  24
   0 -23  -8-237.201 378.134  25
   0 -23  -8 643.985 316.778  12
   0  23  -8-164.036 297.736  22
   0 -23  -8 48.1713 363.901  18
   0  23  -8 142.524 377.107  16
   0 -23  -9 114.279 256.533  12
   0 -23  -9 106.002 289.361  24
   0 -23  -9-15.8688 274.568  25
   0  23  -9-31.9363 236.625  22
   0 -23  -9 196.689 305.876  18
   0 -23 -10-326.496 409.594  25
   0 -23 -10 76.3958 374.953  24
   0 -23 -10 280.689 227.474  18
   0  23 -10 97.8700 175.112  22
   0 -24   0 28571.1 1871.66  12
   0 -24  -1 7841.01 1006.38  12
   0 -24   1 6958.23 957.693  12
   0 -24  -2 4729.44 732.057  12
   0 -24   2 3703.34 684.753  12
   0 -24  -3 11752.3 1191.50  12
   0  24  -3 12861.1 1016.08  22
   0 -24  -4 6215.32 910.982  12
   0  24  -4 7424.60 811.221  22
   0 -24  -4 6504.81 941.806  18
   0 -24  -5 708.450 405.488  20
   0 -24  -5 1952.75 432.651  25
   0 -24  -5 1689.96 392.585  24
   0 -24  -5 115.987 259.990  26
   0 -24  -5 39.0839 458.364  12
   0  24  -5 746.883 291.945  22
   0 -24  -5 348.305 456.472  19
   0 -24  -5 337.000 382.761  18
   0  24  -6 1457.35 407.293  22
   0 -24  -6 927.983 408.667  20
   0 -24  -6 923.531 384.834  25
   0 -24  -6 819.039 295.782  24
   0 -24  -6 1017.14 434.568  12
   0  24  -6 486.817 469.485  16
   0 -24  -6 1272.97 447.880  19
   0 -24  -6 1323.31 390.717  18
   0 -24  -7 291.395 315.226  20
   0 -24  -7 351.361 368.292  12
   0 -24  -7 221.490 250.452  19
   0 -24  -7 209.137 338.292  18
   0 -24  -7 1233.21 427.694  25
   0  24  -7 121.029 285.213  22
   0 -24  -8 550.029 281.570  12
   0 -24  -8-32.1199 278.592  24
   0 -24  -8-3.23170 302.419  25
   0  24  -8 374.460 232.617  22
   0 -24  -8 254.106 269.387  18
   0 -24  -9-877.618 409.877  25
   0 -24  -9-692.947 377.568  24
   0  24  -9 5118.39 481.934  22
   0 -24  -9 4501.23 569.073  18
   0 -24 -10 831.044 241.704  18
   0  24 -10 912.862 199.537  22
   0 -25   0 237.216 392.236  12
   0 -25  -1 29764.4 1868.79  12
   0 -25   1 30048.3 1870.38  12
   0 -25  -2 2955.94 617.066  12
   0 -25   2 2655.61 601.792  12
   0  25  -3 923.676 277.832  22
   0 -25   3 538.941 362.612  12
   0 -25  -3 437.366 254.998  12
   0 -25  -4 36405.4 2012.93  12
   0  25  -4 41058.3 1732.09  22
   0 -25  -4 39124.1 2036.38  18
   0 -25  -4 38748.4 2078.13  19
   0 -25  -5 1578.28 482.419  20
   0 -25  -5 1548.56 481.430  19
   0 -25  -5 1699.42 528.189  18
   0 -25  -5 1226.16 487.479  12
   0  25  -5 1801.29 406.628  22
   0 -25  -5 1158.01 342.182  26
   0 -25  -6 850.742 388.141  20
   0 -25  -6 733.359 376.318  19
   0 -25  -6 856.266 382.937  18
   0 -25  -6 751.461 323.996  12
   0  25  -6 669.776 273.288  22
   0 -25  -6 70.9778 357.642  25
   0 -25  -6 515.341 328.197  24
   0 -25  -7 81.0218 285.213  18
   0 -25  -7-148.522 267.829  19
   0 -25  -7-100.118 311.032  12
   0  25  -7 216.608 224.890  22
   0 -25  -7 198.596 224.770  24
   0 -25  -7 218.264 291.139  25
   0 -25  -8 1421.98 389.582  18
   0 -25  -8 1025.04 279.682  12
   0 -25  -8 2197.71 366.545  24
   0 -25  -8 268.821 311.302  25
   0  25  -8 1507.45 320.044  22
   0 -25  -9 40.9793 202.334  18
   0 -25  -9 156.020 289.254  24
   0 -25  -9 20.6720 302.071  25
   0  25  -9 138.081 149.701  22
   0 -26   0 8163.20 969.479  12
   0 -26  -1 509.599 374.573  12
   0 -26   1-8.32016 438.855  12
   0 -26  -2-81.3239 277.791  12
   0 -26   3 409.930 300.639  12
   0 -26  -3 31.6530 330.218  12
   0 -26  -3-233.184 432.412  18
   0 -26   4 2492.28 534.132  12
   0 -26  -4 1517.20 461.698  12
   0 -26  -4 1950.62 500.869  18
   0 -26  -4 1654.02 513.081  19
   0  26  -4 1599.76 348.109  22
   0 -26  -4 1566.88 458.649  20
   0 -26  -5-185.614 440.656  20
   0 -26  -5 27.9918 296.997  18
   0 -26  -5-257.436 484.688  19
   0 -26  -5-984.102 447.048  12
   0  26  -5 171.747 183.650  22
   0 -26  -5 13.1935 318.370  26
   0 -26  -6 772.735 408.804  12
   0 -26  -6 453.905 303.285  18
   0 -26  -6 1106.38 424.031  19
   0  26  -6 805.406 278.307  22
   0 -26  -6 980.357 395.917  20
   0 -26  -7 218.819 249.307  20
   0 -26  -7 79.7863 288.731  19
   0 -26  -7 355.774 293.184  18
   0 -26  -7 296.797 253.730  12
   0  26  -7 544.847 211.425  22
   0 -26  -7 268.811 194.620  24
   0 -26  -8 912.530 302.550  18
   0 -26  -8 947.624 286.836  12
   0 -26   8 788.566 217.635  12
   0 -26  -8-378.574 257.903  25
   0 -26  -8-55.4803 250.928  24
   0  26  -8 481.648 208.923  22
   0 -26  -9-68.2311 185.874  18
   0  26  -9 261.707 119.671  22
   0 -27   0-407.063 338.982  12
   0 -27   1 3072.60 608.893  12
   0 -27  -1 2899.32 558.293  12
   0 -27  -2-153.447 335.074  12
   0 -27   2 319.472 274.350  12
   0 -27   3 17001.2 1284.08  12
   0 -27  -3 16289.9 1293.73  12
   0 -27  -3 16692.8 1313.94  19
   0 -27  -3 18179.2 1372.11  18
   0 -27   4-822.580 359.939  12
   0 -27  -4 387.581 286.982  12
   0 -27  -4 74.1032 232.194  26
   0 -27  -4-55.2985 395.944  19
   0 -27  -4 369.770 393.847  18
   0 -27  -4-27.4995 368.166  20
   0 -27  -5 19235.8 1259.67  20
   0 -27  -5 20252.5 1283.00  19
   0  27  -5 17577.2 982.792  22
   0 -27   5 19223.0 1232.65  12
   0 -27  -5 20444.1 1330.58  12
   0 -27  -5 19609.6 1290.42  18
   0 -27  -5 18399.6 1034.26  26
   0 -27   6 525.116 227.473  12
   0 -27  -6 140.746 291.296  12
   0  27  -6 592.807 209.601  22
   0 -27  -6 293.932 295.991  20
   0 -27  -6 46.4232 318.753  18
   0 -27  -6 61.3520 246.672  19
   0 -27  -7 1152.53 325.866  12
   0 -27   7 825.573 227.007  12
   0  27  -7 673.099 189.857  22
   0 -27  -7 787.424 303.129  18
   0 -27  -7 399.388 234.751  19
   0 -27  -7 807.773 265.827  20
   0 -27  -8 283.592 233.937  18
   0  27  -8 299.744 135.802  22
   0 -28   0 26225.5 1551.72  12
   0 -28   1 6514.79 799.369  12
   0 -28  -1 5906.63 783.109  12
   0 -28  -2 16897.2 1251.44  12
   0 -28   2 18423.5 1272.56  12
   0 -28   3 10979.6 964.466  12
   0 -28  -3 10360.5 972.634  12
   0 -28  -3 10732.1 1050.22  18
   0 -28  -3 10293.7 1055.91  19
   0 -28  -3 11041.5 1067.05  20
   0 -28   4 759.102 290.864  12
   0 -28  -4 192.377 342.192  12
   0 -28  -4 250.719 318.829  19
   0 -28  -4 78.5951 348.734  18
   0 -28  -4 658.211 312.442  26
   0 -28  -4 517.132 370.912  20
   0 -28  -5 1573.00 403.374  20
   0  28  -5 1856.52 312.120  22
   0 -28   5 1461.46 387.148  12
   0 -28  -5 1637.77 385.180  12
   0 -28  -5 1816.23 333.113  26
   0 -28  -5 1652.88 440.936  18
   0 -28  -5 1468.43 392.947  19
   0 -28  -6 105.791 223.149  12
   0  28  -6-497.821 182.559  22
   0 -28  -6 104.608 268.529  20
   0 -28  -6-366.333 321.272  18
   0 -28  -6-18.1909 234.385  19
   0 -28  -7 890.411 239.493  12
   0 -28   7 812.411 247.244  12
   0  28  -7 1056.32 204.103  22
   0 -28  -7 842.350 182.380  19
   0 -28  -7 1445.66 292.782  18
   0 -28  -7 743.326 184.832  20
   0 -28  -8 41.5746 150.377  18
   0 -29   0 303.892 275.024  12
   0 -29  -1 2266.28 458.394  12
   0 -29   1 2148.80 474.440  12
   0 -29  -2 7343.15 757.698  12
   0 -29   2 8131.91 794.258  12
   0 -29  -2 6150.24 807.980  18
   0 -29  -2 6043.52 755.715  19
   0 -29  -2 5788.04 770.002  20
   0 -29  -3 551.152 284.769  12
   0 -29   3-304.101 349.156  12
   0 -29  -3-66.9139 328.874  18
   0 -29  -3-2.27002 326.392  19
   0 -29  -3-43.5799 303.072  26
   0 -29  -3-115.718 351.034  20
   0 -29  -4-73.3349 273.083  12
   0 -29   4-29.1331 111.478  12
   0 -29  -4-144.887 327.362  18
   0 -29  -4-71.6847 345.743  19
   0 -29  -4-33.0042 151.143  26
   0 -29  -4-342.364 397.383  20
   0 -29   5 1225.85 284.955  12
   0 -29  -5 1149.45 287.727  12
   0  29  -5 1102.23 216.511  22
   0 -29  -5 1406.34 351.727  20
   0 -29  -5 1759.14 356.477  19
   0 -29  -5 2116.01 442.691  18
   0 -29  -6-332.163 201.667  12
   0  29  -6-94.8442 129.818  22
   0 -29  -6 57.5903 191.406  20
   0 -29  -6-138.375 189.522  19
   0 -29  -6-71.1482 236.008  18
   0 -29  -7 439.172 198.144  18
   0 -30   0 5917.27 896.485  19
   0 -30   0 1075.96 690.899  20
   0 -30  -1-281.177 335.388  12
   0 -30   1 560.592 278.860  12
   0 -30  -1-30.6920 362.106  20
   0 -30  -1-95.1920 316.219  18
   0 -30  -1 271.648 274.005  19
   0 -30   2-72.7934 207.448  12
   0 -30  -2 71.4967 162.255  12
   0 -30   2-153.636 214.127  20
   0 -30  -2-190.597 358.380  20
   0 -30   2 224.004 192.945  19
   0 -30  -2 156.254 243.127  18
   0 -30   3 839.161 268.489  12
   0 -30  -3 891.398 307.985  12
   0 -30   3-292.656 273.707  20
   0 -30  -3 607.255 357.725  20
   0 -30  -3 1519.23 343.976  26
   0 -30  -3 880.045 385.751  19
   0 -30  -3 1018.43 336.933  18
   0 -30   3-567.735 243.835  19
   0 -30   4 158.478 162.742  12
   0 -30  -4-135.415 226.718  12
   0 -30  -4-119.446 222.848  20
   0 -30  -4 203.671 180.771  26
   0 -30  -4-27.6852 292.263  19
   0 -30  -4-119.787 273.942  18
   0 -30   5-400.615 157.673  12
   0 -30  -5-8.90929 160.676  12
   0 -30  -5 65.3868 208.292  20
   0 -30  -5 36.1232 164.989  19
   0 -30  -5 172.890 225.371  18
   0 -30  -6 1387.05 284.184  18
   0 -31   0-487.645 210.962  12
   0 -31   0 5.16535 284.714  20
   0 -31   0-13.9831 242.482  19
   0 -31   1 8035.34 647.960  12
   0 -31  -1 6956.03 611.278  12
   0 -31   1 775.030 305.918  20
   0 -31  -1 5305.13 587.227  19
   0 -31  -1 5658.47 622.836  20
   0 -31   1 1653.15 379.622  19
   0 -31  -1 5407.34 649.130  18
   0 -31   2 400.807 187.650  12
   0 -31  -2 262.767 186.226  12
   0 -31  -2 353.299 270.292  20
   0 -31  -2 1132.67 280.456  26
   0 -31  -2 36.5074 237.675  19
   0 -31  -2 653.860 297.368  18
   0 -31  -3-158.880 121.803  12
   0 -31   3 15.2842 172.684  12
   0 -31  -3 146.045 232.607  20
   0 -31  -3 365.867 209.470  26
   0 -31  -3 282.034 264.854  18
   0 -31  -3-302.178 278.757  19
   0 -31  -4 104.560 141.280  12
   0 -31  -4 61.9737 208.713  20
   0 -31  -4 353.297 202.306  19
   0 -31  -4 373.889 234.862  18
   0 -31  -4-131.741 147.570  26
   0 -31  -5 544.708 198.249  18
   0 -31  -5 423.672 168.804  19
   0 -31  -5 892.870 211.715  20
   0 -32   0 4589.70 421.450  12
   0 -32   0 2000.64 321.486  20
   0 -32   0 4052.04 504.898  26
   0 -32   0 3206.17 446.008  18
   0 -32   0 1533.86 320.668  19
   0 -32  -1-399.673 164.988  12
   0 -32  -1-474.108 222.130  20
   0 -32   1-21.1101 141.936  20
   0 -32  -1 192.060 173.123  26
   0 -32   1 17.0398 216.044  18
   0 -32  -1 125.434 191.109  18
   0 -32  -1-357.279 272.453  19
   0 -32  -2 35.3186 211.376  20
   0 -32  -2 39.1977 134.702  26
   0 -32  -2 328.202 187.088  19
   0 -32  -2-185.897 262.789  18
   0 -32  -3 4319.50 434.567  20
   0 -32  -3 4420.15 431.009  19
   0 -32  -3 3786.17 341.642  26
   0 -32  -3 4582.24 472.764  18
   0 -32  -4 1178.31 248.630  18
   0 -32  -4 951.808 208.008  19
   0 -32  -4 1019.70 216.188  20
   0 -33   0-363.570 139.897  19
   0 -33   0 252.363 171.103  18
   0 -33   0 63.5493 122.798  26
   0 -33   0-283.707 171.637  20
   0 -33   1-107.536 183.214  18
   0 -33  -1-451.574 159.528  19
   0 -33  -1 181.125 185.814  18
   0 -33  -1 141.940 127.236  26
   0 -33   1 275.516 135.972  26
   0 -33  -1-250.988 147.415  20
   0 -33  -2 7388.93 496.678  20
   0 -33  -2 6800.59 493.581  19
   1   0 -14 7148.78 518.108  29
   1   0 -14 6608.54 502.107  27
   1   0 -13 41.8635 187.931  28
   1   0 -13-25.8280 205.135  30
   1   0 -13-17.4332 196.751  29
   1   0 -13 69.2560 237.139  21
   1   0 -13 17.1423 176.781  27
   1   0 -12 1444.91 402.573  28
   1   0 -12 1248.43 427.305  30
   1   0 -12 486.190 317.593  29
   1   0 -12 1026.34 369.045  21
   1   0 -12 757.412 335.424  27
   1   0 -11 117.886 338.412  29
   1   0 -11 153.594 252.433  30
   1   0 -11-87.6088 368.594  28
   1   0 -11-277.641 231.925  27
   1   0 -11-626.907 363.816  21
   1   0 -10 36695.6 1856.43  29
   1   0 -10 37301.6 1959.35  28
   1   0 -10 37776.9 1744.74  17
   1   0 -10 37063.6 1783.63  27
   1   0 -10 43233.4 1979.18  21
   1   0  -9 473.233 294.828  28
   1   0  -9 426.393 403.262  18
   1   0  -9 143.215 284.001  21
   1   0  -9 194.031 159.750  27
  -1   0   8 132.413 175.236   6
  -1   0   8 948.312 257.483   5
  -1   0   7 63.4000 163.960   7
  -1   0   7 141.931 148.574   6
  -1   0   6 5984.75 518.203   7
   1   0  -6 4783.83 556.850   8
  -1   0   6 5476.48 505.406   6
  -1   0   5-2.74166 118.754   7
   1   0  -5 21.2286 154.510   8
  -1   0   5 56.9500 113.607   4
  -1   0   5 56.5178 115.121   6
  -1   0   4 843.186 183.416   7
   1   0  -4 655.076 193.063   8
  -1   0   4 875.974 208.278   4
  -1   0   4 748.936 195.826   6
   1   0  -3-17.8968 122.322   8
  -1   0   3 144.824 108.654   7
  -1   0   3-12.5317 114.617   4
  -1   0   3 169.343 110.084   6
   1   0  -2 20651.2 603.024   8
   1   0  -2 21080.4 402.675   3
  -1   0   2 21195.1 691.539   4
   1   0  -2 18895.3 474.763   2
  -1   0   2 22206.5 686.017   5
  -1   0   2 23147.3 654.409   6
   1   0  -1 45.3980 71.7153   8
   1   0  -1 292.979 81.6699   3
  -1   0   0 314630. 2099.96  10
   1   0   0 301730. 1969.39   3
  -1   0  -1 16.5940 81.3893  10
   1   0   1-28.6146 89.7904   1
   1   0   2 725142. 3943.14   1
  -1   0  -2 720206. 2476.70   4
   1   0   3 1.42728 125.565   1
   1   0   3 14.6561 128.126   2
   1   0   4 37593.6 1220.42   1
   1   0   4 39504.8 1273.68   2
   1   0   5 251.560 218.932   9
   1   0   5-204.620 168.654   2
   1   0   5-21.9767 140.558   1
   1   0   6 34191.2 1430.13   9
   1   0   6 38230.1 1584.87   2
   1   0   7-37.4531 200.629   9
   1   0   7 150.862 164.629   2
   1   0   8 14089.4 1094.21   9
  -1   0  -9 17.7665 255.004  21
  -1   0  -9-130.899 276.179  15
  -1   0  -9-51.8569 322.412  18
  -1   0  -9-731.789 297.673  27
   1   0   9 204.857 219.596   9
  -1   0 -10 63313.5 2407.80  21
  -1   0 -10 64954.9 2359.08  27
  -1   0 -10 62144.8 2486.04  15
  -1   0 -11 103.158 322.230  15
  -1   0 -11-1023.48 356.834  17
  -1   0 -11 26.0154 338.710  18
  -1   0 -11-20.7003 256.867  27
  -1   0 -11-56.0695 313.001  30
  -1   0 -11 129.724 276.118  21
  -1   0 -12 255.036 331.262  30
  -1   0 -12 50.7409 324.347  15
  -1   0 -12 406.347 318.825  27
  -1   0 -12-54.2767 356.038  21
  -1   0 -13-111.584 253.725  21
  -1   0 -13 127.870 156.979  27
  -1   0 -13-101.799 291.863  30
  -1   0 -14 34.7649 137.737  27
  -1   0 -14-138.201 196.936  21
   1   1 -14 714.944 208.862  27
   1  -1 -14 927.472 226.396  27
   1  -1 -14 956.832 225.383  29
   1   1 -14 710.442 211.872  29
   1   1 -14 862.564 231.546  30
   1   1 -13 43.5098 244.012  21
   1  -1 -13-98.8310 264.277  21
   1   1 -13 125.878 219.976  29
   1  -1 -13-25.3469 236.936  29
   1   1 -13-41.8428 283.941  30
   1  -1 -13 86.9933 193.359  30
   1   1 -13-197.986 250.708  28
   1   1 -13-1.70986 231.433  27
   1  -1 -13 45.9062 220.159  27
   1   1 -12 9254.70 788.787  17
   1  -1 -12 9185.70 878.383  21
   1   1 -12 9166.71 914.883  21
   1   1 -12 8239.21 798.266  27
   1  -1 -12 8655.75 813.698  27
   1   1 -12 9040.07 871.610  29
   1  -1 -12 8805.70 918.736  30
   1   1 -12 8773.90 923.313  30
   1   1 -12 9219.59 870.442  28
   1  -1 -12 8095.55 842.340  28
   1  -1 -12 9285.74 888.027  29
   1   1 -11 605.182 404.504  17
   1  -1 -11 564.280 444.661  18
   1  -1 -11 600.087 355.159  21
   1   1 -11 547.205 398.915  21
   1  -1 -11 249.246 264.884  27
   1   1 -11 166.953 279.652  27
   1   1 -11 378.482 363.530  30
   1   1 -11-75.0275 346.450  28
   1  -1 -11 802.072 477.023  30
   1   1 -11 258.163 274.234  29
   1  -1 -11-30.7854 328.265  28
   1  -1 -10 1923.32 579.471  14
   1  -1 -10 2902.18 570.785  21
   1   1 -10 2852.98 564.712  21
   1   1 -10 2048.22 643.276  18
   1  -1 -10 2530.86 565.455  18
   1   1 -10 1625.72 494.567  17
   1   1 -10 2416.87 609.305  28
   1  -1 -10 2295.40 581.122  28
   1  -1 -10 1951.05 521.581  29
   1  -1 -10 1930.06 549.368  30
   1  -1 -10 2368.81 508.108  27
   1   1 -10 2254.99 532.679  27
   1   1  -9 630.099 258.087  21
   1  -1  -9 805.321 330.712  21
   1   1  -9 369.685 331.980  17
   1   1  -9 406.596 343.053  18
   1  -1  -9 693.608 437.987  18
   1   1  -9 1203.56 344.310  27
   1  -1  -9 895.581 356.108  27
   1  -1  -9 886.739 360.498  28
   1   1  -9 925.930 343.182  28
  -1  -1   8 11712.4 919.354   7
  -1  -1   8 14302.3 1005.79   6
  -1   1   8 12898.8 905.388   5
  -1  -1   7 4917.10 549.663   7
  -1   1   7 5765.69 540.038   7
   1  -1  -7 6193.77 719.379   8
  -1   1   7 6005.36 568.821   6
  -1   1   7 5513.16 555.208   5
  -1  -1   7 5432.82 589.071   6
   1  -1  -6 22309.9 1196.99   8
  -1  -1   6 25825.5 1085.20   7
  -1   1   6 23633.9 967.163   7
  -1  -1   6 22618.2 1065.10   6
  -1   1   6 23315.6 1004.03   6
   1  -1  -5 399.971 218.856   8
  -1  -1   5 235.457 144.730   7
  -1   1   5 421.844 161.392   7
   1   1  -5 220.573 163.183   8
  -1  -1   5 234.662 168.764   6
  -1   1   5 281.565 147.984   6
  -1   1   5 198.242 164.769   4
  -1  -1   4 48836.4 1198.27   7
  -1   1   4 43250.8 1021.16   7
   1  -1  -4 44579.8 1334.93   8
   1   1  -4 45089.0 1219.08   8
  -1  -1   4 39278.6 1121.75   6
  -1   1   4 43928.0 1185.63   4
  -1   1   4 43132.6 1077.28   6
  -1  -1   4 43962.3 1210.74   4
   1   1  -3 46260.9 1054.23   8
   1  -1  -3 49466.8 1213.09   8
  -1  -1   3 54529.8 1120.79   7
  -1   1   3 50863.5 1172.59   4
  -1   1   3 52878.8 1050.84   6
   1   1  -3 47807.5 948.246   1
  -1  -1   3 51552.7 1195.80   4
  -1   1   3 51765.3 1139.18   5
  -1  -1   3 51507.2 1131.61   6
   1  -1  -2 403631. 2964.11   8
  -1  -1   2 409707. 2819.11   6
  -1   1   2 408536. 2838.08   5
   1   1  -2 405306. 2097.39   3
  -1  -1   2 407779. 3064.10   4
   1   1  -2 414367. 1996.53   1
   1   1  -1 120414. 918.295   8
  -1   1   1 122262. 1403.84   5
  -1  -1   1 122390. 1522.95   4
   1   1  -1 117954. 1205.32   3
   1  -1  -1 117993. 944.875   3
  -1   1   0 101700. 1262.73  10
   1   1   0 101152. 1225.89   3
  -1  -1  -1 513062. 2404.42  10
   1  -1   1 518359. 2683.01   2
  -1  -1  -1 507626. 2527.49   4
   1  -1   1 502569. 2722.57   1
   1  -1   2 982454. 4735.61   1
   1   1   2 997637. 4693.57   1
   1   1   3 197813. 2496.58   1
   1  -1   3 204262. 2517.93   2
   1  -1   4 16961.0 838.616   2
   1  -1   4 16001.6 822.474   1
   1   1   4 15575.5 825.966   2
   1   1   4 16650.3 814.011   1
   1  -1   5 3581.91 444.066   9
   1   1   5 3570.19 464.655   2
   1   1   5 3546.87 439.028   1
   1  -1   5 3135.30 421.679   2
   1  -1   6 101147. 2418.76   9
   1   1   6 102106. 2509.12   9
   1  -1   6 96383.3 2516.96   2
   1   1   6 106942. 2642.83   2
   1   1   6 99628.2 2536.54   1
   1   1   7 68298.9 2201.81   9
   1  -1   7 72666.6 2260.46   9
   1   1   7 67449.6 2383.31   2
   1   1   8 10890.8 968.138   9
   1  -1   8 12147.6 1032.86   9
   1   1   8 13485.4 1087.63   3
  -1  -1  -9 608.531 302.587  21
  -1   1  -9 1053.72 387.379  21
  -1   1  -9 1042.19 475.797  18
  -1  -1  -9 628.184 401.172  18
  -1  -1  -9 733.534 339.818  15
  -1   1  -9 1461.01 477.585  15
  -1   1  -9 844.641 310.861  27
  -1  -1  -9 948.387 312.782  27
   1   1   9 817.303 343.932   9
  -1   1 -10 1152.98 370.387  16
  -1   1 -10 1399.24 447.475  17
  -1   1 -10 1443.96 484.142  15
  -1  -1 -10 1454.11 455.432  15
  -1   1 -10 1404.35 492.563  18
  -1  -1 -10 1575.09 539.020  18
  -1   1 -10 1745.84 533.270  21
  -1  -1 -10 1088.20 433.475  21
  -1   1 -10 1492.87 454.152  27
  -1  -1 -10 1312.91 416.064  27
  -1  -1 -10 1946.12 587.694  30
  -1   1 -11 25.1047 377.713  17
  -1   1 -11 711.552 405.416  15
  -1  -1 -11 1219.08 403.971  15
  -1   1 -11 832.921 483.631  18
  -1  -1 -11 501.527 367.422  18
  -1   1 -11 1121.59 349.857  21
  -1  -1 -11 901.604 341.163  21
  -1   1 -11 668.124 348.571  30
  -1  -1 -11 1491.28 500.385  30
  -1   1 -11 928.943 382.760  27
  -1  -1 -11 1118.35 357.720  27
  -1  -1 -12 14971.4 1031.63  27
  -1   1 -12 14891.5 1040.57  27
  -1  -1 -12 5624.39 1260.70  18
  -1   1 -12 6980.10 828.118  17
  -1  -1 -12 14427.8 1155.04  30
  -1   1 -12 14226.5 1135.29  30
  -1   1 -12 15699.4 1176.17  15
  -1  -1 -12 15133.7 1160.96  15
  -1  -1 -12 15652.4 1133.27  21
  -1   1 -12 16088.9 1136.83  21
  -1   1 -13 1229.43 321.229  27
  -1  -1 -13 1093.69 293.743  27
  -1  -1 -13 935.227 338.048  30
  -1   1 -13 878.572 310.176  30
  -1   1 -13 1211.30 325.088  21
  -1  -1 -13 1346.97 358.073  21
  -1  -1 -14 6689.48 446.209  27
  -1   1 -14 7237.40 489.573  27
  -1   1 -14 7065.73 568.734  30
  -1  -1 -14 7152.59 541.514  21
  -1   1 -14 6947.98 529.936  21
   1   2 -14 1348.18 256.158  27
   1  -2 -14 1192.56 241.384  27
   1   2 -14 1092.13 220.524  29
   1   2 -14 1201.93 258.804  30
   1  -2 -14 1351.98 239.219  29
   1  -2 -13 147.307 215.612  27
   1   2 -13 629.899 263.506  27
   1  -2 -13 437.959 232.261  29
   1   2 -13 392.722 242.737  28
   1   2 -13 48.9463 200.092  30
   1  -2 -13 25.5925 253.278  30
   1  -2 -13 53.3453 247.440  28
   1   2 -13 263.586 234.846  29
   1   2 -13-32.6888 280.440  21
   1  -2 -13 329.544 241.974  21
   1  -2 -12-153.365 259.220  27
   1   2 -12-240.648 337.472  27
   1  -2 -12-68.8894 321.607  21
   1   2 -12-71.7706 288.079  21
   1  -2 -12 167.365 292.785  30
   1   2 -12 73.7525 234.035  29
   1  -2 -12 25.5799 244.712  28
   1   2 -12 185.929 317.089  30
   1  -2 -12-14.5113 262.105  29
   1   2 -12 25.4074 232.688  17
   1  -2 -11 49364.1 2186.58  14
   1  -2 -11 38781.0 2318.61  18
   1   2 -11 32639.6 1948.05  17
   1   2 -11 53227.7 2164.11  21
   1  -2 -11 47444.1 2050.80  21
   1  -2 -11 46291.0 1920.67  27
   1   2 -11 45118.4 1926.62  27
   1  -2 -11 44630.8 2073.71  28
   1  -2 -11 44746.2 2137.75  30
   1   2 -11 46141.2 2114.19  28
   1   2 -11 42359.5 1985.15  29
   1  -2 -11 45399.6 2032.99  29
   1   2 -10 1181.47 460.898  17
   1  -2 -10 783.959 351.109  14
   1   2 -10 1183.95 424.303  21
   1  -2 -10 1284.50 421.975  21
   1  -2 -10 1959.27 485.852  18
   1  -2 -10 964.619 353.241  27
   1   2 -10 1076.01 344.986  27
   1  -2 -10 995.166 431.904  30
   1  -2 -10 1181.40 441.726  29
   1   2 -10 866.024 348.452  28
   1  -2 -10 1027.37 382.406  28
   1   2  -9 2569.17 527.147  17
   1  -2  -9 1770.37 419.694  14
   1   2  -9 2689.56 576.648  21
   1  -2  -9 1164.94 402.345  21
   1  -2  -9 1340.70 492.443  13
   1  -2  -9 2003.41 491.680  18
   1   2  -9 1680.72 607.636  18
   1   2  -9 1941.03 502.945  28
   1  -2  -9 1706.60 416.031  29
   1  -2  -9 1916.00 479.244  28
   1  -2  -9 1955.10 461.150  27
   1   2  -9 1702.56 386.121  27
  -1  -2   9 2207.42 419.146   6
  -1  -2   9 1798.08 397.335   5
  -1  -2   8 3030.50 470.554   6
  -1  -2   8 2377.62 461.814   7
  -1   2   7 3467.02 428.213   5
  -1   2   7 2613.38 364.946   6
  -1  -2   7 2983.55 448.132   6
   1  -2  -7 2636.22 486.440   8
  -1  -2   7 3073.72 459.103   7
  -1  -2   6 11064.8 766.480   6
  -1   2   6 12194.7 734.416   5
  -1   2   6 11533.1 690.893   6
  -1   2   6 11729.2 715.607   4
  -1   2   6 12645.0 684.255   7
  -1  -2   6 13389.7 811.791   7
   1  -2  -6 11060.2 896.549   8
  -1   2   5 5593.23 463.713   5
  -1   2   5 6255.10 497.281   4
  -1   2   5 5257.62 424.815   6
  -1  -2   5 5110.48 476.684   6
  -1  -2   5 4759.23 451.408   7
   1  -2  -5 6144.32 608.433   8
  -1   2   5 5540.54 410.595   7
  -1   2   4 1318.86 220.364   5
  -1   2   4 1094.34 196.689   1
  -1   2   4 1480.46 244.764   4
  -1  -2   4 1287.67 250.860   6
  -1   2   4 1250.93 201.871   6
  -1   2   4 1681.17 203.837   7
  -1  -2   4 1722.79 264.769   7
   1  -2  -4 1652.01 312.512   8
   1   2  -4 1725.93 252.073   8
  -1   2   3 51762.4 887.535   1
  -1   2   3 54320.5 1138.33   5
  -1  -2   3 53892.0 1208.28   6
  -1  -2   3 54327.9 1255.91   4
  -1   2   3 53632.3 1018.84   6
   1   2  -3 54291.7 1021.72   1
   1  -2  -3 53374.4 1330.37   8
   1   2  -3 51733.7 1055.66   8
  -1   2   2 103318. 1402.55   5
  -1  -2   2 105282. 1505.19   6
  -1  -2   2 104098. 1609.61   4
  -1   2   2 104713. 866.124   1
   1   2  -2 99905.6 1062.64   8
   1  -2  -2 105702. 1623.77   8
  -1  -2   1 449601. 2836.98   5
  -1  -2   1 437830. 3036.65   4
   1   2   0 330921. 2368.56   3
  -1   2   0 354107. 1714.66   1
  -1  -2   0 341819. 2446.50   4
  -1  -2   0 350544. 2215.43   5
   1  -2   0 337063. 1820.72   9
  -1   2   0 347568. 2458.31  10
  -1   2  -1 129095. 1456.18   1
   1  -2   1 126760. 1410.14   2
  -1  -2  -1 131535. 1161.89  10
   1   2   2 131720. 1816.10   3
  -1  -2  -2 134310. 1900.44   8
   1   2   3 78972.5 1587.75   1
   1  -2   3 81407.0 1605.11   2
  -1  -2  -3 76140.4 1701.58   8
   1  -2   3 80006.5 1598.03   9
   1  -2   4 12599.6 738.988   2
   1   2   4 12381.4 724.446   1
   1  -2   4 11523.1 699.749   9
   1  -2   5 133888. 2665.05   2
   1   2   5 140971. 2750.36   2
   1  -2   5 134902. 2583.88   9
   1   2   6 46626.4 1764.33   1
   1   2   6 47412.6 1678.03   3
   1  -2   6 46191.0 1682.23   9
   1   2   7 541.399 274.479   2
   1   2   7 738.162 317.806   3
   1  -2   7 781.141 305.600   9
   1   2   7 1020.61 318.669   9
   1   2   8 3187.41 575.687   3
   1  -2   8 2384.23 532.901   9
   1   2   8 2880.70 520.806   9
  -1   2  -9 5941.06 809.434  18
  -1  -2  -9 5378.00 813.232  18
  -1   2  -9 5086.07 755.012  15
  -1  -2  -9 6036.05 779.717  15
  -1  -2  -9 6321.10 790.604  21
  -1   2  -9 4513.35 655.180  21
  -1  -2  -9 4744.40 645.492  27
  -1   2  -9 5884.18 731.180  27
  -1  -2  -9 5225.12 994.976  25
  -1  -2  -9 7058.80 1123.63  24
  -1   2  -9 5390.01 701.392  16
   1  -2   9 4554.42 693.065   7
   1   2   9 4636.02 705.481   9
  -1   2 -10 30431.1 1755.60  15
  -1  -2 -10 32354.1 1798.03  15
  -1  -2 -10 30615.5 1589.19  27
  -1   2 -10 30340.0 1653.15  27
  -1  -2 -10 33271.1 1878.77  18
  -1   2 -10 30593.4 1909.64  18
  -1   2 -10 30329.8 1658.57  21
  -1  -2 -10 31210.5 1724.71  21
  -1   2 -10 31892.6 1581.71  16
  -1  -2 -10 31908.7 1822.54  30
  -1   2 -11 2633.90 585.169  15
  -1  -2 -11 2947.16 596.316  15
  -1  -2 -11 2870.40 504.894  27
  -1   2 -11 3485.53 594.340  27
  -1  -2 -11 2976.16 670.214  18
  -1   2 -11 2863.78 551.915  21
  -1  -2 -11 3662.99 629.558  21
  -1   2 -11 1117.45 581.869  17
  -1  -2 -11 3668.54 627.473  30
  -1   2 -11 3219.54 530.425  29
  -1  -2 -12-30.8721 189.714  27
  -1   2 -12 79.3710 238.230  27
  -1   2 -12-155.413 333.001  21
  -1  -2 -12-32.3410 309.656  21
  -1  -2 -12-158.114 451.985  18
  -1   2 -12-136.346 332.008  15
  -1  -2 -12 39.5075 265.548  15
  -1  -2 -12-793.496 403.549  30
  -1   2 -12 413.427 290.387  30
  -1  -2 -13 112.974 188.776  27
  -1   2 -13 227.399 205.874  27
  -1   2 -13-55.5747 278.232  30
  -1  -2 -13 132.279 223.553  30
  -1   2 -13 181.285 207.701  21
  -1  -2 -13 15.2485 248.528  21
  -1  -2 -14 220.804 145.193  27
  -1   2 -14 519.862 172.530  27
  -1   2 -14 957.856 258.300  30
  -1  -2 -14 640.058 217.582  21
  -1   2 -14 287.526 188.365  21
   1   3 -14 324.025 178.141  27
   1  -3 -14 115.001 137.781  27
   1   3 -14 446.948 174.152  30
   1   3 -14 122.512 177.254  29
   1  -3 -13-8.18384 188.687  27
   1   3 -13-51.8258 185.594  27
   1   3 -13 37.0204 220.817  29
   1  -3 -13 10.5642 218.707  28
   1   3 -13 16.9938 231.834  28
   1   3 -13-282.495 238.371  30
   1  -3 -13 87.2627 194.987  29
   1  -3 -13 172.968 181.551  30
   1   3 -13 4.81789 263.798  17
   1  -3 -13-50.4438 234.616  21
   1  -3 -12 1787.30 398.051  27
   1   3 -12 1746.30 417.742  27
   1   3 -12 2117.99 473.843  21
   1  -3 -12 2082.83 475.249  21
   1   3 -12 1433.09 447.571  17
   1   3 -12 1082.92 375.909  30
   1  -3 -12 1775.68 416.364  29
   1  -3 -12 1482.51 449.154  30
   1  -3 -12 1585.95 442.968  28
   1   3 -12 1661.10 397.948  28
   1   3 -12 1538.50 425.815  29
   1  -3 -11 2226.53 574.932  14
   1   3 -11 2630.73 540.956  27
   1  -3 -11 2500.43 509.841  27
   1  -3 -11 3208.85 656.446  18
   1  -3 -11 1887.32 512.934  30
   1   3 -11 1985.24 514.225  28
   1  -3 -11 2397.95 551.656  29
   1  -3 -11 2679.73 580.740  28
   1  -3 -11 2515.48 523.509  21
   1   3 -11 1717.50 508.277  21
   1   3 -11 2106.84 499.308  17
   1  -3 -10 445.147 388.101  14
   1   3 -10 79.4317 332.045  21
   1  -3 -10 230.111 272.413  21
   1  -3 -10 131.111 243.994  27
   1   3 -10-309.040 236.576  27
   1   3 -10 118.879 242.153  28
   1  -3 -10-52.0987 420.745  30
   1  -3 -10 164.479 308.599  29
   1  -3 -10-80.6256 452.684  28
   1   3 -10-133.337 343.170  17
   1  -3  -9 11349.6 988.645  21
   1   3  -9 11599.3 1020.42  21
  -1  -3   9 11355.8 1014.01   6
   1  -3  -9 11098.9 929.701  27
   1   3  -9 12578.6 1033.18  27
   1  -3  -9 12369.6 1091.12  18
   1   3  -9 8299.40 1070.43  18
   1   3  -9 12907.8 1019.29  17
   1  -3  -9 8888.47 1084.88  13
   1  -3  -9 10948.6 1071.78  14
   1  -3  -9 10967.0 1055.74  28
   1   3  -9 10225.9 1053.39  28
   1  -3  -9 11729.6 1069.69  30
   1  -3  -9 10036.9 949.672  29
  -1  -3   8 5872.30 678.487   6
   1  -3  -8 5379.20 775.896   8
  -1  -3   8 5301.00 640.635   7
  -1  -3   7 3026.70 444.804   6
  -1   3   7 2275.96 333.735   5
   1  -3  -7 2925.20 508.382   8
  -1  -3   7 2590.49 428.482   7
  -1  -3   6 36199.1 1380.82   6
  -1   3   6 35440.8 1217.84   5
  -1   3   6 35900.4 1248.13   4
  -1   3   6 36055.9 1153.24   6
  -1   3   6 36006.9 1098.93   7
  -1  -3   6 37779.3 1401.24   7
   1  -3  -6 36204.7 1619.80   8
  -1   3   6 37475.3 1266.49  10
  -1   3   5 47444.0 1166.34   6
  -1   3   5 47924.3 1286.77   5
  -1   3   5 46250.6 1333.31   4
  -1  -3   5 45995.3 1408.20   6
  -1   3   5 47282.4 1100.16   7
  -1  -3   5 45925.4 1403.18   7
   1  -3  -5 46255.3 1680.93   8
  -1  -3   4 175223. 2507.61   6
  -1   3   4 178493. 1986.24   6
  -1   3   4 169779. 2182.40   5
  -1   3   4 163093. 1955.71   1
  -1   3   4 166245. 2108.91   2
  -1  -3   4 158066. 2336.15   7
  -1   3   4 176354. 1787.95   7
   1  -3  -4 172011. 2833.93   8
  -1   3   4 167680. 1662.59   9
  -1  -3   3 1260.02 228.280   6
  -1   3   3 1180.80 154.676   1
  -1   3   3 1174.19 190.044   5
   1   3  -3 1368.76 208.814   3
  -1   3   3 1395.84 163.725   2
   1  -3  -3 1708.83 302.454   8
  -1  -3   3 1842.45 261.224   7
  -1   3   3 1351.51 220.524  10
   1   3  -2 285046. 2217.25   3
  -1   3   2 285631. 2287.88   5
  -1   3   2 281580. 2454.31  10
   1   3  -1 285992. 2173.72   3
  -1   3   1 291348. 2398.18  10
   1   3   0 148470. 1704.23   3
  -1   3   0 143614. 1115.66   2
   1  -3   0 146210. 1241.12   9
  -1   3  -1 6861.34 357.595   1
   1   3   1 5718.75 371.816   3
  -1   3  -1 5314.77 334.850   2
  -1  -3  -1 7129.90 368.553   8
   1  -3   1 6531.46 351.436   9
   1   3   2 18639.9 700.030   3
   1  -3   2 18554.2 688.273   2
  -1  -3  -2 20054.9 760.694   8
   1  -3   2 19593.0 707.143   9
   1   3   3 24984.7 891.157   3
   1  -3   3 24928.7 930.933   2
  -1  -3  -3 29221.5 1075.20   8
   1  -3   3 27846.3 964.119   9
   1  -3   4 100021. 2079.40   2
   1   3   4 101432. 2067.97   1
   1   3   4 81980.0 1808.20   3
  -1  -3  -4 89290.2 2136.34   8
   1  -3   4 92773.0 1936.91   9
   1   3   5 22226.0 1111.32   2
   1   3   5 20929.8 1059.33   1
   1   3   5 19814.5 995.654   3
   1  -3   5 20334.6 1026.63   9
   1   3   6 116212. 2763.46   1
   1   3   6 110174. 2535.99   3
   1   3   6 114159. 2776.91   2
   1  -3   6 120998. 2715.61   9
   1   3   7 1165.02 347.623   2
   1   3   7 1538.88 395.072   3
   1   3   7 1533.79 352.660   1
   1  -3   7 1814.89 413.536   9
   1   3   7 1599.71 373.911   9
   1   3   8 1767.83 447.148   3
   1   3   8 1543.45 398.424   9
  -1  -3  -9 16162.7 1259.86  30
  -1   3  -9 14745.8 1336.03  18
  -1  -3  -9 16314.2 1286.01  18
  -1   3  -9 17889.4 1353.08  15
  -1  -3  -9 16156.3 1241.10  15
  -1   3  -9 16787.7 1181.17  21
  -1  -3  -9 16149.9 1234.09  21
  -1   3  -9 16424.9 1209.86  27
  -1  -3  -9 16602.1 1148.01  27
  -1  -3  -9 14337.9 1569.62  25
  -1  -3  -9 16623.5 1605.69  24
  -1   3  -9 16337.8 1164.54  16
   1  -3   9 14563.0 1218.81   7
   1   3   9 14947.7 1184.58   9
  -1  -3 -10 1163.58 422.149  15
  -1   3 -10 953.114 355.453  15
  -1  -3 -10 1233.87 348.112  27
  -1   3 -10 1553.11 465.587  27
  -1   3 -10 680.590 452.215  18
  -1  -3 -10 1646.43 533.074  18
  -1  -3 -10 1504.93 441.889  21
  -1   3 -10 1265.69 406.200  21
  -1   3 -10 865.191 320.132  16
  -1  -3 -10 1149.12 490.163  30
  -1  -3 -11 17007.5 1153.94  27
  -1   3 -11 15665.6 1182.14  27
  -1  -3 -11 16062.6 1419.39  18
  -1   3 -11 13500.2 1119.78  17
  -1  -3 -11 17001.5 1275.00  21
  -1   3 -11 15601.1 1178.33  21
  -1   3 -11 16958.1 1296.32  15
  -1  -3 -11 15246.2 1219.94  15
  -1   3 -11 15929.8 1100.67  16
  -1  -3 -11 16458.3 1301.12  30
  -1  -3 -12 120.513 277.704  15
  -1   3 -12 14.3557 258.576  15
  -1   3 -12 549.461 303.043  27
  -1  -3 -12-63.4338 247.463  27
  -1  -3 -12 24.6173 401.122  18
  -1  -3 -12-13.6876 285.777  30
  -1   3 -12 231.359 276.359  30
  -1   3 -12 270.288 272.840  29
  -1   3 -12-249.001 312.324  17
  -1   3 -12 110.742 247.058  21
  -1  -3 -12 22.2337 261.037  21
  -1   3 -13 264.917 209.661  27
  -1  -3 -13 237.548 169.503  27
  -1   3 -13 52.7777 268.254  30
  -1  -3 -13 190.901 228.599  30
  -1   3 -13 198.444 249.063  17
  -1  -3 -13 326.849 253.365  21
  -1   3 -13 410.329 271.070  21
  -1   3 -14 423.631 173.040  27
  -1  -3 -14 498.717 157.483  27
  -1   3 -14 657.239 235.129  30
  -1  -3 -14 271.591 194.490  21
  -1   3 -14 461.344 168.275  21
   1   4 -14 149.030 149.006  27
   1  -4 -14-96.3024 144.122  27
   1   4 -14-105.996 186.797  29
   1   4 -14 31.0700 129.028  30
   1   4 -13-82.7301 215.232  27
   1  -4 -13 146.120 215.844  27
   1  -4 -13-423.291 231.958  21
   1   4 -13-49.7694 264.682  17
   1  -4 -13-236.660 249.779  28
   1   4 -13-124.660 241.839  30
   1   4 -13 359.206 221.147  28
   1  -4 -13-90.4619 222.615  29
   1   4 -13-18.2735 221.855  29
   1  -4 -12 4250.69 617.025  21
   1   4 -12 3596.27 589.671  21
   1   4 -12 3497.55 570.496  17
   1  -4 -12 638.496 614.712  18
   1  -4 -12 4062.29 545.267  27
   1   4 -12 3201.71 515.565  27
   1  -4 -12 3509.45 588.464  28
   1   4 -12 4038.39 648.022  30
   1  -4 -12 4284.87 653.052  30
   1   4 -12 3914.92 594.539  28
   1  -4 -12 3401.17 555.012  29
   1   4 -12 3430.92 568.691  29
   1  -4 -12 2979.60 989.220  14
   1  -4 -11 7120.92 820.366  21
   1   4 -11 6535.06 795.259  21
   1   4 -11 6801.41 797.280  17
   1  -4 -11 7253.01 868.154  18
   1  -4 -11 6016.60 712.724  27
   1   4 -11 6870.32 768.775  27
   1  -4 -11 7224.16 859.385  28
   1   4 -11 6407.06 817.328  28
   1  -4 -11 5858.63 797.462  30
   1  -4 -11 6305.64 773.758  29
   1  -4 -11 7230.11 891.260  14
   1   4 -10 7811.45 858.762  21
   1  -4 -10 7702.58 844.650  21
   1  -4 -10 6642.41 772.084  27
   1   4 -10 8640.45 874.881  27
   1  -4 -10 8383.92 961.107  18
   1   4 -10 7875.05 841.566  17
   1  -4 -10 6755.61 890.852  30
   1  -4 -10 7801.11 947.830  28
   1  -4 -10 7521.64 871.071  29
   1   4 -10 7534.44 933.558  28
   1  -4 -10 8229.39 1007.42  14
   1  -4  -9 19027.2 1275.61  21
   1   4  -9 18880.5 1292.68  21
  -1  -4   9 19536.1 1335.69   6
   1   4  -9 19487.0 1285.96  27
   1  -4  -9 18358.4 1209.33  27
   1  -4  -9 17948.5 1327.29  18
   1   4  -9 19718.3 1242.95  17
   1  -4  -9 17381.7 1486.99  13
   1  -4  -9 18244.5 1439.69  14
   1  -4  -9 18693.2 1369.68  28
   1  -4  -9 19752.5 1404.38  30
   1   4  -9 18203.2 1397.88  28
   1  -4  -9 18517.6 1286.03  29
  -1  -4   8 2632.73 487.708   6
   1  -4  -8 2967.25 575.300   8
  -1  -4   8 3022.00 541.402   7
  -1  -4   7 8813.26 780.830   6
  -1  -4   7 11211.0 873.911   7
   1  -4  -7 10202.7 984.050   8
  -1   4   6 2947.97 353.259   5
  -1  -4   6 3297.32 450.701   6
  -1   4   6 3074.06 383.370   4
  -1   4   6 2953.98 365.390  10
   1  -4  -6 2638.40 489.957   8
  -1  -4   6 2645.80 419.526   7
  -1   4   5 21632.6 938.041   4
  -1   4   5 19874.6 865.964   2
  -1   4   5 21864.8 755.450   6
  -1   4   5 20424.3 835.164   1
  -1   4   5 20805.3 833.474   5
  -1  -4   5 20276.6 980.299   6
  -1   4   5 21621.3 884.289  10
  -1  -4   5 22876.8 1026.60   7
   1  -4  -5 21635.3 1174.20   8
  -1   4   5 21886.0 699.952   7
  -1   4   4 125012. 1774.77   1
  -1   4   4 118668. 1774.83   5
  -1   4   4 124358. 1781.38   2
  -1  -4   4 111908. 2073.59   6
  -1  -4   4 117359. 2111.00   7
  -1   4   4 126353. 1354.77   9
  -1   4   4 120659. 1929.06  10
  -1   4   4 119197. 1576.31   6
   1  -4  -4 126147. 2534.06   8
  -1   4   3 237892. 2247.67   5
  -1  -4   3 246117. 2778.27   6
  -1   4   3 245045. 1993.08   2
   1   4  -3 249012. 2423.05   3
  -1  -4   3 250849. 2766.36   7
  -1   4   3 250638. 1385.27   9
   1  -4  -3 238494. 3160.95   8
  -1   4   3 229639. 2439.16  10
  -1   4   2 318878. 2699.24  10
   1  -4  -2 321447. 3266.52   8
  -1  -4   1 382532. 2753.26   6
  -1   4   1 374821. 2915.00  10
  -1  -4   0 12113.4 434.417   5
   1   4   0 12252.0 537.521   3
  -1   4   0 11914.4 371.420   2
  -1  -4   0 11802.3 341.972   8
   1   4   1 52292.1 1135.76   3
  -1  -4  -1 55018.0 1050.65   8
   1   4   2 33771.4 991.170   3
  -1  -4  -2 37241.9 1063.64   8
   1  -4   2 35680.9 970.527   9
   1   4   3 5127.86 428.557   3
  -1  -4  -3 5239.81 488.335   8
   1  -4   3 5464.30 445.209   9
   1   4   4 117239. 2156.68   3
   1  -4   4 121390. 2252.87   9
   1   4   5 28712.2 1200.99   3
   1   4   5 33553.8 1371.82   1
  -1  -4  -5 31183.6 1453.56   8
   1  -4   5 32197.0 1306.66   9
   1   4   6 862.306 286.061   2
   1   4   6 1076.48 338.461   1
   1   4   6 911.803 338.400   3
   1  -4   6 832.315 290.054   9
   1   4   7 107603. 2977.49   1
   1   4   7 100435. 2898.32   2
   1   4   7 112773. 2840.02   3
   1  -4   7 105402. 2922.01   9
   1   4   8 15225.6 1138.95   3
   1   4   8 13757.4 1087.02   9
  -1  -4  -9 9656.82 969.901  30
  -1  -4  -9 10053.2 1051.10  18
  -1   4  -9 9370.53 1139.07  18
  -1  -4  -9 8574.71 912.837  15
  -1   4  -9 9055.81 963.504  15
  -1  -4  -9 9478.37 983.299  21
  -1   4  -9 10291.2 951.019  21
  -1   4  -9 8532.95 893.497  27
  -1  -4  -9 8994.77 820.816  27
  -1  -4  -9 9520.63 1280.12  25
  -1  -4  -9 10532.5 1235.06  24
  -1   4  -9 9371.66 913.156  16
   1  -4   9 8753.35 968.584   7
   1   4   9 8607.51 918.277   9
  -1   4 -10 9583.03 992.644  15
  -1  -4 -10 10852.3 1050.81  15
  -1   4 -10 11857.2 1058.09  27
  -1  -4 -10 11789.1 959.707  27
  -1   4 -10 10196.3 950.153  21
  -1  -4 -10 9931.00 1002.39  21
  -1  -4 -10 11598.1 1130.00  18
  -1   4 -10 10341.4 970.199  16
  -1  -4 -10 9938.22 1042.30  30
  -1  -4 -11 20473.6 1237.42  27
  -1   4 -11 20856.4 1370.19  27
  -1  -4 -11 20435.1 1394.10  21
  -1   4 -11 19928.8 1317.99  21
  -1  -4 -11 22538.8 1621.86  18
  -1   4 -11 19107.6 1254.52  17
  -1   4 -11 20762.0 1262.52  16
  -1  -4 -11 19928.5 1374.57  15
  -1   4 -11 22107.5 1465.31  15
  -1  -4 -11 18863.0 1395.21  30
  -1  -4 -12 220.399 239.448  15
  -1   4 -12 169.917 278.860  15
  -1  -4 -12 262.899 213.200  27
  -1   4 -12 469.635 277.886  27
  -1  -4 -12 328.677 276.733  21
  -1   4 -12 673.474 298.501  21
  -1  -4 -12 372.439 374.517  18
  -1   4 -12 132.189 279.601  17
  -1   4 -12-3.93680 277.492  29
  -1  -4 -12 71.4457 265.655  30
  -1   4 -12 226.638 273.320  30
  -1  -4 -13-126.851 176.563  27
  -1   4 -13-53.3693 198.365  27
  -1   4 -13 58.4177 221.054  17
  -1   4 -13-49.7590 253.592  30
  -1  -4 -13-98.8431 287.588  21
  -1   4 -13-166.825 216.052  21
  -1   4 -14 742.090 207.883  27
  -1   4 -14 546.080 208.838  30
  -1  -4 -14 710.158 232.702  21
  -1   4 -14 205.738 195.361  21
   1   5 -14 74.4084 124.645  27
   1  -5 -14-14.8143 137.382  27
   1   5 -14 100.313 153.404  29
   1   5 -14-119.174 178.906  30
   1  -5 -13 120.779 126.775  27
   1   5 -13 89.5238 197.975  27
   1  -5 -13-35.3582 222.903  21
   1   5 -13-690.993 271.564  17
   1   5 -13-87.2767 247.412  29
   1  -5 -13-55.0714 209.099  28
   1  -5 -13 217.676 217.045  29
   1   5 -13 316.661 195.952  28
   1   5 -13-353.545 232.272  30
   1  -5 -12 3758.49 538.319  27
   1   5 -12 3528.36 517.608  27
   1  -5 -12 3561.23 565.679  21
   1   5 -12 2904.28 573.888  21
   1   5 -12 3385.54 586.618  17
   1  -5 -12 466.029 592.469  18
   1   5 -12 3431.50 559.141  28
   1   5 -12 3166.52 597.914  30
   1  -5 -12 3971.59 637.015  30
   1  -5 -12 3829.71 568.959  29
   1   5 -12 3300.46 562.958  29
   1  -5 -12 3397.25 554.749  28
   1  -5 -12 3055.90 912.903  14
   1  -5 -11-207.466 427.697  14
   1   5 -11 47.9394 288.652  27
   1  -5 -11 90.6042 273.770  27
   1   5 -11 41.8089 260.830  21
   1  -5 -11 160.810 334.596  21
   1  -5 -11-190.152 409.316  18
   1   5 -11 139.777 344.505  17
   1  -5 -11 172.486 250.382  29
   1  -5 -11 428.957 408.259  30
   1   5 -11-384.690 293.547  28
   1  -5 -11-249.989 295.865  28
   1   5 -10 54917.9 2246.33  21
   1  -5 -10 56462.2 2203.21  21
   1   5 -10 57684.8 2218.80  27
   1  -5 -10 54333.2 2064.23  27
   1   5 -10 52123.1 2169.96  17
   1  -5 -10 57856.5 2381.87  18
   1  -5 -10 56166.0 2400.21  30
   1   5 -10 51260.2 2303.75  28
   1  -5 -10 53385.1 2317.93  28
   1  -5 -10 52386.7 2177.36  29
   1  -5 -10 51202.5 2429.92  14
   1  -5  -9 11080.3 1155.58  14
   1  -5  -9 10608.3 1211.20  13
   1  -5  -9 13077.2 1054.17  21
   1   5  -9 12281.2 1056.65  21
  -1  -5   9 12117.7 1086.47   6
   1   5  -9 12825.9 1065.80  27
   1  -5  -9 13543.6 1050.99  27
   1  -5  -9 12728.4 1111.46  18
   1   5  -9 12300.4 1007.58  17
   1  -5  -9 12674.2 1135.79  30
   1  -5  -9 11656.2 1028.44  29
   1   5  -9 11679.5 1119.80  28
   1  -5  -9 10704.1 1043.14  28
   1  -5  -9 9715.04 1069.47  25
   1  -5  -9 10891.1 1073.42  24
  -1  -5   8 2017.03 452.593   6
   1  -5  -8 1796.47 465.077   8
  -1  -5   8 1841.51 402.754   7
  -1  -5   7 25631.0 1375.18   6
   1  -5  -7 26119.5 1610.46   8
  -1  -5   7 26825.1 1386.71   7
  -1   5   6 49610.0 1344.65   5
  -1   5   6 50039.0 1531.42   2
  -1  -5   6 49128.6 1713.54   6
  -1   5   6 47764.2 1474.80   4
  -1   5   6 49461.4 1490.69   1
  -1  -5   6 51143.6 1727.80   7
   1  -5  -6 50358.3 2028.99   8
  -1   5   6 51964.4 1464.82  10
  -1  -5   5 64325.4 1782.04   6
  -1   5   5 68371.4 1554.50   2
  -1   5   5 63816.8 1499.19   1
  -1   5   5 66190.5 1412.56   5
   1  -5  -5 64635.5 2089.94   8
  -1   5   5 69245.4 1574.42  10
  -1  -5   4 6383.39 534.115   6
  -1   5   4 6844.42 420.757   5
  -1   5   4 7314.22 460.912   1
  -1   5   4 7464.48 445.089   2
  -1  -5   4 6467.92 544.511   7
  -1   5   4 7067.95 332.266   9
  -1   5   4 7187.33 485.938  10
   1  -5  -4 6865.20 640.731   8
   1   5  -3 50913.4 1179.38   3
  -1  -5   3 51019.9 1317.61   6
  -1   5   3 55110.4 1225.48  10
   1  -5  -3 56284.4 1611.13   8
  -1  -5   2 2391.97 283.592   6
   1   5  -2 2348.46 267.993   3
  -1   5   2 2930.45 296.075  10
   1  -5  -2 3160.37 382.545   8
   1   5  -1 814755. 4132.26   3
  -1  -5   1 822880. 4160.15   6
   1   5   0 721.299 195.923   3
  -1  -5   0 384.425 112.118   5
  -1  -5   0 446.283 104.046   8
   1   5   1 32686.3 945.032   3
  -1  -5  -1 32768.4 853.652   8
   1   5   2 193171. 2390.26   3
   1  -5   2 185882. 2282.54   9
   1  -5   3 43949.2 1258.33   9
  -1  -5  -3 45594.4 1417.69   8
   1   5   4 221435. 2999.60   3
  -1  -5  -4 230501. 3580.80   8
   1   5   5 280751. 4100.93   1
  -1  -5  -5 292524. 4481.97   8
   1  -5   5 282485. 4012.36   9
   1   5   6 36888.8 1614.41   2
   1   5   6 36378.7 1492.54   3
   1   5   6 37370.6 1611.41   1
  -1  -5  -6 38940.8 1829.42   8
   1  -5   6 31823.9 1530.19   9
   1   5   7 7497.51 818.816   2
   1   5   7 6049.38 719.988   1
   1   5   7 6538.45 725.700   3
   1   5   8 4522.93 629.376   9
  -1  -5  -9 39379.2 1938.79  30
  -1  -5  -9 38492.7 2005.91  18
  -1  -5  -9 37306.3 1890.52  15
  -1  -5  -9 36048.1 2218.42  14
  -1   5  -9 36846.8 1887.60  15
  -1  -5  -9 37203.2 1887.84  21
  -1   5  -9 34884.5 1695.56  21
  -1   5  -9 36996.0 1837.42  27
  -1  -5  -9 37995.6 1667.85  27
  -1  -5  -9 38910.2 2275.01  24
  -1  -5  -9 35817.7 2266.54  25
  -1   5  -9 35935.1 1735.58  16
   1  -5   9 36604.6 1933.87   7
   1   5   9 32876.9 1755.85   9
  -1  -5 -10 3493.39 530.813  27
  -1   5 -10 4378.21 697.596  27
  -1   5 -10 3608.49 633.037  21
  -1  -5 -10 4000.85 652.618  21
  -1  -5 -10 307.564 1024.62  25
  -1  -5 -10 1077.76 1103.48  24
  -1  -5 -10 4954.34 782.642  18
  -1   5 -10 4282.02 673.954  15
  -1  -5 -10 4095.63 650.683  15
  -1  -5 -10 4179.47 687.882  30
  -1   5 -10 4440.62 675.203  16
  -1   5 -11 21003.5 1407.00  15
  -1  -5 -11 21705.1 1419.18  15
  -1   5 -11 21625.4 1270.94  16
  -1   5 -11 20844.6 1310.85  17
  -1  -5 -11 24038.7 1620.66  18
  -1  -5 -11 22038.1 1487.24  30
  -1  -5 -11 21149.5 1225.44  27
  -1   5 -11 22952.4 1431.42  27
  -1   5 -11 23290.8 1400.90  21
  -1  -5 -11 21009.4 1404.20  21
  -1   5 -12 427.529 268.105  21
  -1  -5 -12 271.538 289.792  21
  -1   5 -12-141.962 338.508  17
  -1  -5 -12 575.729 349.666  18
  -1   5 -12 352.653 270.421  15
  -1  -5 -12 338.172 267.268  15
  -1   5 -12 137.910 261.772  27
  -1  -5 -12 689.943 270.283  27
  -1  -5 -12 126.949 264.351  30
  -1   5 -12 166.330 245.975  29
  -1  -5 -13 1253.19 260.322  27
  -1   5 -13 678.858 283.289  27
  -1  -5 -13 1417.15 378.817  21
  -1   5 -13 1441.77 321.147  21
  -1   5 -13 1792.92 399.955  30
  -1   5 -14 1009.13 207.750  27
  -1  -5 -14 660.751 219.887  21
  -1   5 -14 690.412 204.454  30
   1  -6 -14 316.474 148.765  27
   1   6 -14 450.507 164.369  27
   1   6 -14 554.773 181.289  30
   1   6 -14 120.478 169.551  29
   1   6 -13 798.517 306.367  17
   1  -6 -13 1255.27 283.913  29
   1  -6 -13 795.608 239.478  28
   1   6 -13 774.761 285.583  29
   1   6 -13 1063.52 317.908  30
   1   6 -13 1264.71 301.324  28
   1  -6 -13 1064.07 293.674  21
   1  -6 -13 932.636 260.486  27
   1   6 -13 963.404 261.794  27
   1  -6 -12 4787.83 587.925  27
   1   6 -12 5727.55 637.709  27
   1  -6 -12 4059.07 883.857  14
   1  -6 -12 2936.86 744.745  18
   1   6 -12 5729.66 673.825  17
   1  -6 -12 4528.20 597.988  29
   1   6 -12 4808.73 647.158  29
   1  -6 -12 5039.30 655.234  28
   1   6 -12 4873.65 621.811  28
   1  -6 -12 4925.09 686.386  30
   1   6 -12 3910.86 671.232  21
   1  -6 -12 4840.46 604.398  21
   1  -6 -11 1005.29 324.594  27
   1   6 -11 806.227 335.948  27
   1  -6 -11 1315.22 385.510  21
   1   6 -11 983.065 371.072  21
   1  -6 -11 859.990 427.642  25
   1  -6 -11 1721.03 505.716  24
   1  -6 -11 957.932 438.277  18
   1  -6 -11 409.443 408.605  14
   1   6 -11 1038.31 437.377  17
   1  -6 -11 854.150 355.355  29
   1   6 -11 838.587 350.436  28
   1  -6 -11 585.384 329.684  28
   1  -6 -11 1089.87 399.738  30
   1  -6 -10 960.837 344.736  27
   1   6 -10 1436.01 439.333  27
   1  -6 -10 2055.10 587.967  25
   1  -6 -10 1240.87 433.828  24
   1  -6 -10 1944.92 571.506  14
   1  -6 -10 1587.12 451.675  21
   1   6 -10 1746.93 492.892  21
   1  -6 -10 1857.68 538.020  18
   1  -6 -10 1581.61 446.201  29
   1  -6 -10 1647.60 510.945  30
   1  -6 -10 1354.76 426.371  28
   1   6 -10 1316.57 470.404  28
   1   6 -10 1690.23 483.704  17
   1   6  -9 2936.92 613.971  28
   1  -6  -9 2518.72 518.493  29
   1  -6  -9 2891.41 546.275  30
   1  -6  -9 3324.35 613.317  28
   1  -6  -9 2453.68 563.581  18
  -1  -6   9 2679.78 572.767   6
   1  -6  -9 2345.02 678.575  14
   1  -6  -9 2472.70 536.734  21
   1   6  -9 2346.53 486.942  21
   1  -6  -9 3722.21 727.677  13
   1  -6  -9 2640.40 615.996   8
   1  -6  -9 2487.27 476.881  27
   1   6  -9 2425.37 512.467  27
   1  -6  -9 2190.53 574.465  25
   1  -6  -9 3465.20 686.454  24
   1   6  -9 3000.76 570.324  17
  -1  -6   8 396.930 272.928   6
   1  -6  -8 197.935 183.081   8
  -1  -6   7 25281.4 1374.71   6
   1  -6  -7 28090.7 1698.99   8
  -1  -6   7 26091.4 1416.01   7
  -1   6   6 2224.59 324.795   1
  -1  -6   6 1764.19 369.763   6
  -1   6   6 1719.92 304.401   4
  -1  -6   6 1741.94 374.965   7
   1  -6  -6 1929.56 470.287   8
  -1   6   5 23345.2 928.693   2
  -1  -6   5 22985.6 1095.20   6
  -1   6   5 23660.0 956.280   1
   1  -6  -5 23355.3 1314.25   8
  -1  -6   5 22569.6 1096.88   7
  -1   6   5 23640.1 951.815  10
  -1   6   4 9376.33 509.052   2
  -1  -6   4 8970.58 642.466   6
  -1  -6   4 9653.06 662.814   7
   1  -6  -4 8047.51 736.239   8
  -1   6   4 8812.21 554.447  10
   1   6  -3 196.879 159.205   3
  -1  -6   3 355.315 159.822   6
   1  -6  -3 278.982 204.148   8
  -1   6   3 210.144 136.767  10
  -1  -6   2 55534.3 1274.17   6
   1   6  -2 50966.7 1182.45   3
   1  -6  -2 53205.8 1497.23   8
  -1  -6   1 940178. 4692.14   6
  -1  -6   1 889850. 2958.47   8
   1   6   0 869794. 4843.47   3
  -1  -6   0 860330. 3715.86   8
   1   6   1 108180. 1794.93   3
  -1  -6  -1 110884. 1163.66   5
   1   6   2 16921.6 744.153   3
  -1  -6  -2 16221.3 759.459   8
   1   6   3 20446.7 863.062   3
  -1  -6  -3 21449.5 1018.62   8
   1   6   4-42.2958 170.108   3
  -1  -6  -4-85.9131 263.157   8
   1   6   5 36197.5 1411.53   3
  -1  -6  -5 39597.1 1705.56   8
   1   6   6 13947.4 1020.89   1
   1   6   6 12985.7 909.099   3
  -1  -6  -6 11077.6 1009.84   8
   1   6   7 21282.1 1364.12   1
   1   6   7 18981.4 1295.86   2
   1   6   7 23785.8 1327.40   3
   1   6   8 21893.1 1398.03   9
   1  -6   8 20936.5 1403.14   7
  -1  -6  -9 6034.61 778.126  30
  -1  -6  -9 7286.76 929.975  18
  -1   6  -9 6885.38 847.021  15
  -1  -6  -9 6624.90 1157.99  14
  -1  -6  -9 6509.83 806.883  15
  -1  -6  -9 6048.75 808.274  21
  -1   6  -9 7037.03 757.304  21
  -1   6  -9 6318.84 793.290  27
  -1  -6  -9 7919.58 1052.87  24
  -1  -6  -9 6532.47 975.637  25
  -1   6  -9 6252.65 732.760  16
   1   6   9 5401.05 737.290   9
   1  -6   9 7677.04 899.402   7
  -1   6 -10 2112.31 535.086  27
  -1  -6 -10 1883.81 402.926  27
  -1  -6 -10 1387.44 467.539  21
  -1   6 -10 1926.98 447.094  21
  -1  -6 -10 481.699 820.581  24
  -1  -6 -10 296.877 755.061  25
  -1  -6 -10 2034.33 593.795  18
  -1  -6 -10 1811.74 492.355  15
  -1   6 -10 1238.08 404.340  15
  -1  -6 -10 1790.26 469.488  30
  -1   6 -10 2190.44 450.390  16
  -1   6 -11 22140.6 1423.29  15
  -1  -6 -11 20716.9 1360.46  15
  -1   6 -11 21751.2 1285.44  16
  -1  -6 -11 23407.8 1598.05  18
  -1   6 -11 22641.5 1373.08  17
  -1  -6 -11 21941.8 1473.67  30
  -1   6 -11 21258.8 1396.86  27
  -1  -6 -11 20557.8 1183.76  27
  -1   6 -11 23670.5 1396.82  21
  -1  -6 -11 20128.6 1362.07  21
  -1   6 -12 529.213 284.836  21
  -1  -6 -12 606.180 298.039  21
  -1   6 -12 767.151 346.498  16
  -1   6 -12 259.925 318.097  17
  -1  -6 -12 459.731 365.175  18
  -1  -6 -12 694.520 299.271  15
  -1   6 -12 864.776 339.107  15
  -1   6 -12 1102.42 344.040  29
  -1  -6 -12 779.077 288.190  27
  -1   6 -12 831.879 315.636  27
  -1   6 -13-375.979 252.214  17
  -1  -6 -13-68.4058 331.022  18
  -1   6 -13 2.88111 248.311  30
  -1  -6 -13 174.363 221.160  21
  -1   6 -13 184.127 212.466  27
  -1   6 -14-38.5123 175.952  30
  -1  -6 -14 14.9157 184.449  21
  -1   6 -14-133.580 164.925  27
   1   7 -14 1774.74 243.682  27
   1   7 -14 1681.57 258.680  30
   1   7 -14 2090.34 283.666  29
   1   7 -13 2740.73 433.950  17
   1   7 -13 2341.99 357.074  28
   1   7 -13 3060.60 458.117  30
   1  -7 -13 3011.03 417.727  28
   1   7 -13 2834.85 428.219  29
   1   7 -13 2463.46 372.789  27
   1  -7 -13 2745.32 384.632  27
   1  -7 -13 2408.68 390.500  21
   1  -7 -12-79.1389 293.828  21
   1   7 -12 33.5323 283.630  17
   1  -7 -12 280.900 563.306  14
   1  -7 -12 484.468 358.312  18
   1  -7 -12 6.57161 195.251  27
   1   7 -12 400.922 224.343  27
   1  -7 -12-73.2666 233.522  28
   1   7 -12 225.992 253.747  28
   1  -7 -12 145.930 235.430  29
   1   7 -12 309.344 292.905  29
   1   7 -11 580.607 310.196  27
   1  -7 -11 1020.85 334.327  27
   1  -7 -11 666.301 342.086  21
   1   7 -11 927.003 338.971  21
   1  -7 -11 1260.87 393.340  25
   1  -7 -11 766.276 406.270  24
   1  -7 -11 986.605 410.479  18
   1  -7 -11 536.485 437.624  14
   1   7 -11 589.372 380.672  17
   1  -7 -11 754.516 345.881  29
   1   7 -11 797.776 422.186  28
   1  -7 -11 755.397 385.162  28
   1  -7 -11 830.015 370.501  30
   1  -7 -10 11322.5 1164.97  25
   1  -7 -10 11262.1 1129.03  24
   1  -7 -10 11457.7 1226.01  14
   1  -7 -10 11466.4 995.652  21
   1   7 -10 11078.7 1052.08  21
   1   7 -10 9684.98 1047.62  17
   1  -7 -10 12464.7 1129.68  18
   1   7 -10 10872.8 981.958  27
   1  -7 -10 10543.8 917.334  27
   1  -7 -10 11336.8 1113.05  30
   1  -7 -10 12277.2 1109.89  28
   1  -7 -10 11131.9 1004.78  29
   1   7 -10 10767.0 1098.98  28
   1   7  -9 29120.4 1575.02  27
   1  -7  -9 28992.9 1475.09  27
   1  -7  -9 26658.5 1764.19  24
   1  -7  -9 29191.0 1822.70  25
   1  -7  -9 29209.4 1873.15  14
   1   7  -9 27829.3 1592.91  21
   1  -7  -9 29741.0 1555.26  21
   1  -7  -9 28909.7 1892.63  12
  -1  -7   9 30749.4 1756.08   6
   1  -7  -9 27881.0 1992.64   8
   1   7  -9 27425.6 1719.32  28
   1  -7  -9 29013.4 1707.73  30
   1  -7  -9 28762.7 1702.27  28
   1  -7  -9 28995.1 1596.90  29
   1  -7  -9 26041.5 1596.92  18
   1   7  -9 28040.7 1577.55  17
  -1  -7   8 3050.44 548.698   6
   1  -7  -8 2662.60 609.438   8
  -1  -7   7 50271.0 1965.77   6
   1  -7  -7 49712.7 2335.44   8
  -1  -7   7 48515.9 1973.48   7
  -1   7   6 52271.2 1603.69   4
  -1  -7   6 49829.8 1831.06   6
   1  -7  -6 53587.6 2233.54   8
  -1  -7   6 49003.1 1829.25   7
  -1   7   5 181.001 138.929   1
  -1   7   5 453.922 141.169   2
  -1  -7   5 307.258 183.755   6
  -1  -7   5 274.839 201.140   7
   1  -7  -5 339.917 274.273   8
  -1  -7   4 20382.8 986.892   6
   1  -7  -4 21242.7 1192.98   8
   1   7  -3 98763.9 1847.12   3
   1  -7  -3 98490.5 2362.48   8
   1   7  -2 125903. 1969.60   3
  -1  -7   2 125209. 1986.01   6
   1  -7  -2 130046. 2464.56   8
   1   7  -1 302712. 2943.56   3
  -1  -7   1 275069. 1955.43   8
   1   7   0 254797. 2714.83   3
  -1  -7   0 250000. 2250.33   8
   1   7   1 35556.4 1080.45   3
  -1  -7  -1 37457.9 688.968   5
  -1  -7  -1 35843.6 1007.14   8
   1   7   2 24837.2 947.818   3
  -1  -7  -2 24279.9 967.393   8
   1   7   3 36477.6 1178.31   3
  -1  -7  -3 35877.8 1360.14   8
   1   7   4 4201.49 472.276   3
  -1  -7  -4 5048.33 599.399   8
   1   7   5 3836.60 475.527   3
  -1  -7  -5 3647.36 584.305   8
   1   7   6 22737.9 1324.41   1
  -1  -7  -6 23390.5 1476.03   8
   1   7   7 6523.44 760.817   2
   1   7   7 6409.27 703.394   3
   1   7   7 6053.60 745.416   1
  -1  -7  -7 5848.38 830.626   8
   1  -7   8 26862.0 1601.03   7
   1   7   8 25248.6 1527.32   9
  -1  -7  -9 6392.52 829.132  30
  -1  -7  -9 6395.54 895.152  18
  -1  -7  -9 6503.96 778.402  15
  -1   7  -9 6304.93 808.412  15
  -1  -7  -9 6607.92 1063.10  14
  -1  -7  -9 6643.61 832.432  21
  -1   7  -9 6474.91 748.906  21
  -1   7  -9 5757.19 770.203  27
  -1  -7  -9 6279.36 1011.15  25
  -1  -7  -9 8266.22 1081.79  24
  -1   7  -9 5923.83 754.422  16
   1  -7   9 5150.68 779.106   7
  -1   7 -10 9406.51 968.445  27
  -1   7 -10 8272.42 834.415  21
  -1  -7 -10 8361.79 921.542  21
  -1  -7 -10 3827.20 1199.29  24
  -1  -7 -10 3874.34 1231.44  25
  -1   7 -10 9812.71 982.728  17
  -1  -7 -10 8851.79 1029.42  18
  -1  -7 -10 9664.62 927.615  15
  -1   7 -10 9114.48 969.301  15
  -1  -7 -10 8164.63 924.071  30
  -1   7 -10 8861.10 891.863  16
  -1  -7 -11 4502.01 658.372  15
  -1   7 -11 4776.68 661.549  16
  -1   7 -11 5387.81 716.381  15
  -1  -7 -11 4679.77 701.397  30
  -1   7 -11 5148.64 674.066  21
  -1  -7 -11 5235.52 723.688  21
  -1   7 -11 4809.86 695.134  27
  -1  -7 -11 4494.03 574.045  27
  -1   7 -11 3918.82 683.164  17
  -1  -7 -11 5759.20 805.574  18
  -1   7 -12 2965.25 527.771  17
  -1   7 -12 4200.91 504.381  16
  -1  -7 -12 4333.43 735.900  18
  -1   7 -12 3297.50 508.230  21
  -1  -7 -12 4647.84 627.284  21
  -1   7 -12 4194.15 580.878  27
  -1   7 -13 17.8181 231.408  17
  -1   7 -13-352.814 247.902  29
  -1   7 -13-4.62455 258.404  30
  -1  -7 -13-44.2681 324.420  18
  -1  -7 -13 46.3357 216.336  21
  -1   7 -13-174.784 232.525  21
  -1   7 -13-12.6578 202.963  27
  -1  -7 -14 30.8749 154.451  21
  -1   7 -14 293.971 156.449  27
  -1   7 -14-8.31982 151.383  30
   1   8 -14 3340.55 294.477  27
   1   8 -14 3426.75 349.683  30
   1   8 -14 3623.80 337.908  29
   1   8 -13 1031.12 301.023  17
   1   8 -13 735.688 260.387  29
   1   8 -13 1084.23 308.956  30
   1   8 -13 832.059 274.348  28
   1   8 -13 630.882 213.446  27
   1  -8 -13 772.794 233.191  27
   1  -8 -13 598.958 250.005  21
   1  -8 -12 1513.07 349.225  27
   1   8 -12 1113.53 319.513  27
   1  -8 -12 1217.35 318.348  21
   1  -8 -12-883.887 604.516  25
   1  -8 -12-704.883 520.269  24
   1  -8 -12 992.259 430.693  18
   1  -8 -12 1526.63 666.378  14
   1   8 -12 1987.60 435.873  17
   1  -8 -12 1388.98 392.588  28
   1  -8 -12 1580.87 357.745  29
   1   8 -12 1036.44 354.520  28
   1  -8 -11 15846.0 1100.88  21
   1  -8 -11 15984.1 1286.52  25
   1  -8 -11 15445.4 1274.04  24
   1  -8 -11 14473.7 1299.12  14
   1   8 -11 15287.0 1197.13  17
   1  -8 -11 16000.2 1216.96  18
   1   8 -11 13456.6 1022.31  27
   1  -8 -11 13801.8 982.445  27
   1  -8 -11 13728.5 1066.09  29
   1  -8 -11 14312.8 1157.17  28
   1   8 -11 13002.6 1090.85  28
   1  -8 -10 705.160 334.995  27
   1   8 -10 1637.59 432.347  27
   1  -8 -10 815.695 467.515  24
   1  -8 -10 1114.45 451.589  25
   1  -8 -10 648.093 393.251  14
   1  -8 -10 1225.11 366.389  21
   1   8 -10 1036.52 366.720  21
   1  -8 -10 935.273 454.274  18
   1  -8 -10 877.999 384.156  29
   1  -8 -10 674.727 386.742  28
   1   8 -10 1384.95 401.015  28
   1  -8 -10 610.978 331.371  30
   1   8 -10 1037.65 401.695  17
   1  -8  -9 9556.72 866.221  27
   1   8  -9 10216.5 950.512  27
   1  -8  -9 8828.82 1081.99  24
   1  -8  -9 9858.03 1070.83  25
   1  -8  -9 10191.4 1159.95  14
   1   8  -9 9752.37 1007.16  21
   1  -8  -9 10049.4 920.748  21
   1  -8  -9 9869.53 1155.68  12
   1  -8  -9 8893.54 951.368  18
   1   8  -9 11524.2 1041.51  17
   1   8  -9 9390.91 1056.14  28
   1  -8  -9 9922.63 1030.98  30
   1  -8  -9 10507.0 1052.41  28
   1  -8  -9 9696.97 927.807  29
  -1  -8   9 11037.8 1094.33   6
   1  -8  -9 8439.54 1110.27   8
   1  -8  -8 16511.1 1441.69  23
   1  -8  -8 18427.6 1573.73   8
   1  -8  -8 17930.6 1431.59  14
   1  -8  -8 17303.8 1502.39  13
  -1  -8   8 19216.7 1346.22   6
   1  -8  -8 17820.5 1298.42  28
  -1  -8   7 8039.43 837.190   6
   1  -8  -7 9960.68 1090.10   8
  -1  -8   6 1971.57 404.964   6
  -1  -8   6 1797.51 389.867   7
   1  -8  -6 1152.10 416.799   8
  -1  -8   5 2136.27 398.047   6
  -1   8   5 1672.34 277.544   2
   1  -8  -5 2005.09 429.953   8
  -1  -8   5 1890.92 383.526   7
  -1  -8   4 837.672 234.802   6
   1  -8  -4 1922.84 421.080   8
  -1  -8   3 4025.52 436.561   6
   1   8  -3 4615.36 443.469   3
   1  -8  -3 4687.05 578.140   8
  -1  -8   2 43638.2 1213.45   6
   1  -8  -2 43620.7 1523.01   8
   1   8  -1 592865. 4302.93   3
  -1  -8   1 577588. 3208.52   8
   1   8   0 2658.56 318.525   3
  -1  -8   0 2766.00 275.412   8
   1  -8   0 2129.92 216.176   7
   1   8   1 34470.0 1098.72   3
  -1  -8  -1 34012.4 677.835   5
  -1  -8  -1 35348.1 1073.68   8
   1   8   2 137775. 2261.57   3
  -1  -8  -2 131927. 2332.72   8
   1   8   3 129055. 2359.64   3
  -1  -8  -3 144918. 2752.49   8
   1   8   4 331.431 214.226   3
  -1  -8  -4 291.542 214.387   8
   1   8   5 77472.6 2099.89   3
  -1  -8  -5 73597.8 2426.76   8
   1   8   6 1116.60 304.531   3
   1   8   6 888.827 292.164   1
  -1  -8  -6 922.694 383.639   8
   1   8   7 16846.9 1119.97   3
   1   8   7 13311.4 1103.68   2
   1   8   7 14867.2 1191.28   1
   1  -8   7 15497.1 1145.96   7
  -1  -8  -7 14752.8 1322.47   8
  -1  -8  -8 16965.0 1394.73  14
   1  -8   8 15720.2 1238.02   7
  -1  -8  -8 16565.8 1252.95  21
  -1  -8  -8 16675.7 1320.41  11
  -1  -8  -8 16475.6 1346.16  24
  -1  -8  -8 18801.4 1421.63  25
  -1  -8  -8 15673.5 1250.19  18
  -1  -8  -9 3929.48 672.772  30
  -1  -8  -9 3114.00 666.842  18
  -1  -8  -9 3126.96 875.068  14
  -1  -8  -9 3708.44 592.118  15
  -1   8  -9 3116.54 608.932  15
  -1  -8  -9 3980.90 684.252  21
  -1   8  -9 3788.84 582.576  21
  -1   8  -9 3183.16 628.506  27
  -1  -8  -9 4248.14 740.203  24
  -1  -8  -9 3301.74 712.611  25
  -1   8  -9 3902.70 616.709  16
   1  -8   9 2696.56 562.358   7
  -1   8 -10 995.112 396.138  27
  -1   8 -10 1222.04 368.366  21
  -1  -8 -10 1423.06 464.813  21
  -1  -8 -10 690.017 652.990  24
  -1  -8 -10 5.85192 673.882  25
  -1  -8 -10 1251.43 514.606  18
  -1   8 -10 1417.31 454.805  15
  -1  -8 -10 774.283 307.025  15
  -1   8 -10 1681.61 487.030  16
  -1   8 -10 1544.72 448.920  17
  -1  -8 -10 880.264 382.545  30
  -1  -8 -11 37.3187 264.428  21
  -1   8 -11-443.392 239.133  21
  -1  -8 -11 110.623 275.424  15
  -1   8 -11 2.58343 245.989  15
  -1   8 -11-128.211 302.502  27
  -1   8 -11-106.725 286.381  16
  -1   8 -11-179.105 331.084  17
  -1  -8 -11 191.954 352.952  18
  -1   8 -12 3466.02 503.530  16
  -1  -8 -12 2866.20 677.706  18
  -1   8 -12 3716.36 582.334  17
  -1   8 -12 3042.02 492.844  21
  -1  -8 -12 3074.75 519.023  21
  -1   8 -12 2752.49 492.453  27
  -1   8 -13 153.644 240.165  17
  -1   8 -13 193.785 188.687  29
  -1   8 -13 16.7902 191.586  30
  -1  -8 -13-327.821 331.566  18
  -1   8 -13 22.7963 193.462  27
  -1  -8 -13-61.9539 225.080  21
  -1   8 -14 344.680 145.779  30
  -1   8 -14 220.469 129.507  27
  -1  -8 -14 120.339 139.273  21
   1   9 -14 2013.27 242.504  29
   1   9 -14 1690.49 243.216  30
   1   9 -13 2612.09 390.620  30
   1   9 -13 2738.18 406.367  29
   1   9 -13 3663.17 451.675  17
   1  -9 -13 2925.19 365.731  27
   1   9 -13 3252.44 382.448  27
   1  -9 -13 2063.75 345.079  21
   1   9 -12 167.692 205.989  27
   1  -9 -12 694.294 272.112  27
   1  -9 -12-176.525 268.272  21
   1  -9 -12 418.443 436.719  24
   1  -9 -12-333.700 493.280  25
   1  -9 -12 206.326 340.373  18
   1  -9 -12 169.203 533.481  14
   1   9 -12 288.870 337.607  17
   1  -9 -12 285.013 267.300  28
   1   9 -12 274.575 229.844  28
   1  -9 -11 9037.73 1039.60  14
   1  -9 -11 8154.03 975.583  24
   1  -9 -11 9747.86 1042.17  25
   1  -9 -11 10453.0 1001.74  18
   1   9 -11 8245.58 928.409  17
   1  -9 -11 7636.62 762.803  21
   1  -9 -11 7724.06 858.438  28
   1  -9 -11 7808.26 804.682  29
   1   9 -11 7710.03 849.963  28
   1   9 -11 7884.77 780.794  27
   1  -9 -11 7795.47 727.478  27
   1  -9 -10 6727.71 961.138  14
   1   9 -10 4903.43 812.411  21
   1  -9 -10 7703.98 788.837  21
   1  -9 -10 8261.15 1045.53  24
   1  -9 -10 7289.92 960.819  25
   1  -9 -10 6873.55 876.288  18
   1   9 -10 7893.18 916.887  17
   1  -9 -10 7748.49 909.919  28
   1   9 -10 7437.17 938.313  28
   1  -9 -10 7986.19 855.599  29
   1  -9 -10 7793.42 777.407  27
   1   9 -10 8017.27 828.645  27
   1  -9  -9 3715.27 546.659  27
   1   9  -9 3268.16 558.808  27
   1  -9  -9 4391.03 772.686  24
   1  -9  -9 3841.52 748.110  25
   1  -9  -9 3827.91 759.386  14
   1   9  -9 4182.29 654.432  21
   1   9  -9 2852.42 530.828  22
   1  -9  -9 2685.17 533.223  21
   1  -9  -9 2947.75 694.164  12
   1  -9  -9 4247.59 700.776  18
   1  -9  -9 3763.20 643.446  30
   1  -9  -9 3803.59 683.505  28
   1   9  -9 3268.89 627.986  28
   1  -9  -9 3832.12 626.382  29
   1   9  -9 4007.39 685.783  17
   1  -9  -8 8600.88 930.133  28
   1  -9  -8 9304.89 963.698  30
   1  -9  -8 9531.29 906.738  29
   1  -9  -8 7784.10 873.417  18
   1   9  -8 8710.33 830.326  17
  -1  -9   8 8764.56 950.484   6
   1   9  -8 8120.61 842.132  22
   1  -9  -8 7701.97 1015.03  23
   1   9  -8 7465.09 875.439  21
   1  -9  -8 7918.50 997.786  12
   1  -9  -8 7177.39 947.769  14
   1  -9  -8 7549.08 1041.44  13
   1  -9  -8 7613.17 948.648  25
   1  -9  -8 8974.89 1018.79  24
   1  -9  -8 8853.62 1108.27   8
   1  -9  -8 8786.81 809.999  27
   1  -9  -7 108979. 3647.42   8
  -1  -9   7 103599. 3008.08   6
   1  -9  -6-89.4690 302.045   8
  -1  -9   6 153.368 198.767   6
   1  -9  -5 48329.8 2082.45   8
  -1  -9   5 50381.8 1785.53   6
   1  -9  -4 20536.4 1279.18   8
  -1  -9   4 22038.3 1113.99   6
   1  -9  -3-144.049 242.689   8
  -1  -9   3 34.7850 167.920   6
   1   9  -3 52.0769 184.361   3
   1  -9  -2 61558.2 1871.23   8
  -1  -9   2 63389.5 1502.20   6
  -1  -9   1 125216. 1906.98   6
   1   9  -1 125310. 2140.27   3
  -1  -9   0 40079.2 1066.24   8
   1   9   0 42512.9 1209.62   3
   1  -9   1 44.4842 93.1069   7
  -1  -9  -1 73.6316 129.717   8
  -1  -9  -1 66.1238 66.3355   5
   1   9   1 81.4109 156.173   3
  -1  -9  -2 12740.9 774.637   8
   1   9   2 14026.6 766.603   3
  -1  -9  -3 97757.9 2350.78   8
   1   9   3 101922. 2139.62   3
  -1  -9  -4 553.939 280.202   8
   1   9   4 606.228 270.230   3
  -1  -9  -5 53445.6 2121.09   8
   1   9   5 57544.3 1823.02   3
  -1  -9  -6 4772.12 731.525   8
   1  -9   6 4280.44 599.447   7
   1   9   6 4719.00 644.657   1
   1   9   6 5720.84 635.638   3
  -1  -9  -7 10216.4 1119.80   8
   1  -9   7 10703.7 976.888   7
   1   9   7 10582.0 989.193   2
  -1  -9  -8 26787.2 1749.63  25
  -1  -9  -8 26636.2 1750.35  24
  -1  -9  -8 25566.3 1729.11  14
  -1  -9  -8 27404.6 1601.24  21
  -1  -9  -8 22069.5 1513.71  11
  -1  -9  -8 24946.4 1695.00  12
  -1  -9  -8 27810.8 1702.76  18
  -1   9  -8 26271.6 1462.82  16
  -1  -9  -8 28108.0 1636.45  30
   1  -9   8 25238.5 1568.23   7
  -1  -9  -9 40952.9 1970.54  21
  -1   9  -9 42597.4 1787.34  21
  -1   9  -9 42821.6 1890.78  16
  -1  -9  -9 43818.0 2307.29  25
  -1  -9  -9 43306.7 2299.87  24
  -1  -9  -9 40141.6 2116.40  18
  -1  -9  -9 40875.1 2040.74  30
  -1  -9  -9 40141.5 2263.57  14
  -1  -9  -9 40253.1 1831.22  15
  -1   9  -9 40018.6 1865.41  15
  -1  -9 -10 2992.47 537.938  15
  -1   9 -10 3335.05 589.783  15
  -1   9 -10 2971.17 598.195  27
  -1  -9 -10 732.744 730.879  25
  -1  -9 -10 1530.38 819.465  24
  -1   9 -10 3210.55 562.848  16
  -1  -9 -10 3275.43 656.205  18
  -1   9 -10 3340.35 647.470  17
  -1  -9 -10 3205.62 622.137  21
  -1   9 -10 3982.61 589.265  21
  -1   9 -11 1240.93 364.402  21
  -1  -9 -11 1113.07 352.599  21
  -1   9 -11 1373.66 399.703  16
  -1   9 -11 1531.21 435.780  17
  -1   9 -11 1543.22 427.475  27
  -1  -9 -11 925.799 285.059  15
  -1   9 -11 1222.31 360.122  15
  -1  -9 -11 1479.55 489.598  18
  -1   9 -12 7615.40 741.570  27
  -1   9 -12 7162.55 678.947  16
  -1  -9 -12 8777.79 782.101  21
  -1   9 -12 5965.10 608.472  21
  -1   9 -12 7438.12 747.795  17
  -1  -9 -12 7046.78 897.172  18
  -1   9 -13 130.641 185.982  27
  -1   9 -13 287.089 256.544  17
  -1  -9 -13 273.049 206.150  21
  -1   9 -13 235.168 160.058  29
  -1   9 -13 697.310 282.746  30
  -1  -9 -13 293.703 321.737  18
  -1   9 -14 608.745 155.345  27
  -1  -9 -14 275.802 139.166  21
  -1   9 -14 433.267 162.038  30
   1  10 -14 487.377 143.276  29
   1  10 -13 1406.97 346.743  17
   1  10 -13 1335.95 245.063  27
   1  10 -13 1169.72 304.761  30
   1  10 -13 1402.39 320.567  29
   1 -10 -12 723.484 590.024  14
   1 -10 -12 362.797 241.024  21
   1 -10 -12 664.863 249.110  27
   1  10 -12 280.619 198.287  27
   1 -10 -12 59.2421 384.242  18
   1 -10 -12-325.078 518.605  25
   1 -10 -12-81.5681 492.583  24
   1  10 -12 474.501 303.913  17
   1  10 -12 164.073 244.533  28
   1 -10 -12 548.546 303.823  28
   1 -10 -11 14079.3 965.541  21
   1  10 -11 14644.5 1011.72  27
   1 -10 -11 13250.9 934.418  27
   1 -10 -11 14928.7 1267.18  24
   1 -10 -11 15129.8 1254.04  25
   1  10 -11 14460.5 1127.69  17
   1 -10 -11 14332.2 1130.83  18
   1 -10 -11 14558.8 1296.20  14
   1  10 -11 12530.1 1059.83  28
   1 -10 -11 13625.8 1096.46  28
   1 -10 -11 14385.8 1045.31  29
   1 -10 -10 2569.35 510.549  29
   1 -10 -10 2812.38 583.269  28
   1  10 -10 2341.19 589.380  28
   1 -10 -10 2223.65 554.796  18
   1 -10 -10 3497.79 706.161  25
   1 -10 -10 2701.39 676.997  24
   1  10 -10 3398.39 567.695  22
   1 -10 -10 1870.70 393.228  21
   1  10 -10 2916.04 620.063  17
   1  10 -10 1993.05 469.579  27
   1 -10 -10 2164.99 421.700  27
   1 -10 -10 2598.44 641.260  14
   1 -10  -9 171.179 249.672  27
   1  10  -9 704.993 320.042  27
   1 -10  -9 469.067 400.904  24
   1 -10  -9-71.3513 363.734  25
   1 -10  -9 350.419 479.293  14
   1  10  -9-43.2982 327.318  21
   1  10  -9 188.092 261.792  22
   1 -10  -9 366.589 329.411  12
   1 -10  -9 362.941 276.212  18
   1  10  -9 170.572 357.162  28
   1 -10  -9 271.025 306.199  29
   1 -10  -9 327.562 310.680  28
   1  10  -9 271.987 403.721  17
   1 -10  -8 124.698 284.392   8
   1 -10  -8 508.539 258.738  29
   1 -10  -8 352.183 326.054  28
   1 -10  -8 237.437 266.308  30
   1 -10  -8 908.093 307.818  27
   1  10  -8 426.737 249.580  27
   1 -10  -8 491.370 393.043  25
   1 -10  -8-142.731 383.122  23
   1 -10  -8 149.820 329.220  24
   1  10  -8 990.851 315.380  21
   1  10  -8 446.707 267.390  22
   1 -10  -8 293.153 418.050  12
  -1 -10   8 412.199 310.121   6
   1  10  -8 787.179 381.999  17
   1 -10  -8 1906.37 527.546  14
   1 -10  -8 34.8945 491.850  18
   1 -10  -7 44340.8 2395.05   8
  -1 -10   7 48386.6 2099.36   6
   1 -10  -6 17.9453 281.028   8
  -1 -10   6 43.9587 193.752   6
   1 -10  -5-49.7393 301.508   8
  -1 -10   5-58.2592 218.856   6
   1 -10  -4 7129.49 809.974   8
  -1 -10   4 6539.06 631.499   6
   1  10  -3 301164. 3721.39   3
  -1 -10   3 298338. 3733.92   6
   1 -10  -2 3917.43 523.591   8
   1  10  -2 5179.47 500.153   3
  -1 -10   2 4677.64 452.871   6
  -1 -10   1 166368. 2114.74   8
   1  10  -1 173694. 2652.48   3
  -1 -10   0 122799. 1987.75   8
   1  10   0 116131. 2121.45   3
   1 -10   1 2258.42 259.483   7
  -1 -10  -1 1890.81 300.788   8
   1  10   1 2037.19 311.770   3
  -1 -10  -1 2249.94 196.018   5
   1 -10   2 4570.22 411.380   7
  -1 -10  -2 5285.17 527.817   8
   1  10   2 4325.65 463.586   3
  -1 -10  -3 299.746 192.419   8
   1 -10   3 38.4742 152.863   7
   1  10   3 25.9609 176.699   3
  -1 -10  -4 2277.38 442.345   8
   1 -10   4 3383.80 464.351   7
   1  10   4 2200.47 382.221   3
   1 -10   5 25396.4 1304.09   7
  -1 -10  -5 25440.2 1511.68   8
   1  10   5 24835.0 1232.18   3
  -1 -10  -6 22639.7 1539.37   8
   1 -10   6 23835.1 1361.38   7
   1  10   6 25609.4 1331.24   3
   1 -10   7 22765.9 1419.21   7
  -1 -10  -7 24256.6 1688.69   8
  -1 -10  -8 1897.76 612.329  24
  -1 -10  -8 1651.63 549.364  25
  -1 -10  -8 1878.97 574.040  14
  -1 -10  -8 1533.41 392.230  21
  -1 -10  -8 1343.72 449.316  12
  -1 -10  -8 1961.94 584.737  18
  -1  10  -8 1885.16 429.463  16
  -1 -10  -8 1742.16 462.079  30
   1 -10   8 785.103 382.608   7
  -1 -10  -8 1440.65 501.062  11
  -1  10  -9 17268.6 1216.56  16
  -1 -10  -9 15781.6 1146.13  15
  -1 -10  -9 16072.7 1244.25  21
  -1 -10  -9 15038.5 1420.50  25
  -1 -10  -9 16272.7 1483.16  24
  -1 -10  -9 14103.2 1300.43  18
  -1  10  -9 14011.0 1118.43  15
  -1 -10  -9 15001.4 1506.05  14
  -1  10 -10 5058.41 718.044  27
  -1 -10 -10 3526.84 965.181  25
  -1 -10 -10 4928.72 1010.77  24
  -1  10 -10 4782.35 661.562  15
  -1 -10 -10 4594.96 634.115  15
  -1  10 -10 5594.77 721.748  16
  -1 -10 -10 4495.98 673.113  21
  -1  10 -10 4647.68 650.488  21
  -1  10 -10 5057.66 729.331  17
  -1 -10 -10 4393.25 753.164  18
  -1  10 -11 182.520 222.505  15
  -1  10 -11-103.629 193.015  21
  -1 -10 -11-121.798 294.548  21
  -1 -10 -11 413.012 830.660  24
  -1 -10 -11 406.342 848.167  25
  -1 -10 -11-72.6202 411.796  18
  -1  10 -11 19.4313 304.568  27
  -1  10 -11 266.125 288.742  16
  -1  10 -11 92.4714 351.639  17
  -1  10 -12 225.791 214.115  27
  -1  10 -12-218.631 390.999  17
  -1  10 -12-88.7574 258.584  16
  -1 -10 -12 158.213 338.796  18
  -1 -10 -12-11.8817 273.859  21
  -1  10 -13 5396.55 493.362  27
  -1  10 -13 4789.11 523.471  30
  -1  10 -13 3663.49 392.210  29
  -1 -10 -13 5189.26 517.883  21
  -1  10 -13 5613.39 557.536  17
  -1  10 -14 978.652 158.713  27
   1  11 -13 18808.4 907.383  17
   1  11 -13 17142.6 731.715  27
   1  11 -13 16023.9 863.410  30
   1  11 -13 16697.4 861.530  29
   1 -11 -12 312.233 654.925  25
   1 -11 -12 360.773 705.009  24
   1  11 -12 6126.73 625.019  28
   1  11 -12 7266.05 716.191  17
   1 -11 -12 6184.14 767.384  18
   1  11 -12 6096.27 565.049  27
   1 -11 -12 6650.30 575.548  27
   1 -11 -12 5472.33 930.908  14
   1 -11 -11 2971.34 625.474  14
   1 -11 -11 2476.81 608.093  25
   1 -11 -11 2950.51 639.500  24
   1 -11 -11 3407.74 594.195  18
   1  11 -11 3394.40 508.703  27
   1 -11 -11 2724.13 454.477  27
   1  11 -11 3133.73 600.997  17
   1  11 -11 2274.92 508.593  28
   1 -11 -11 3298.71 584.585  28
   1 -11 -10 21875.2 1659.40  24
   1 -11 -10 20879.4 1608.09  25
   1 -11 -10 21704.3 1638.01  14
   1  11 -10 20811.1 1292.99  22
   1 -11 -10 20394.2 1441.14  18
   1  11 -10 19293.0 1447.35  17
   1  11 -10 20275.0 1469.37  28
   1 -11 -10 20808.5 1438.75  28
   1 -11 -10 21799.8 1351.36  29
   1 -11 -10 21228.3 1224.96  27
   1  11 -10 21730.5 1300.53  27
   1 -11  -9 9559.96 1143.72  25
   1 -11  -9 9798.74 1150.67  24
   1  11  -9 10249.8 955.142  22
   1 -11  -9 9146.25 1137.98  14
   1 -11  -9 10372.7 1176.36  12
   1 -11  -9 10081.6 1066.09  18
   1  11  -9 9700.76 982.741  17
   1 -11  -9 12004.6 941.330  27
   1  11  -9 9680.33 911.749  27
   1  11  -9 8930.79 1046.39  28
   1 -11  -9 10051.5 1047.05  28
   1 -11  -9 10645.9 997.368  29
   1 -11  -8 122717. 2960.66  27
   1  11  -8 111263. 2939.72  27
   1 -11  -8 118941. 3778.26  25
   1 -11  -8 108349. 3617.29  24
   1  11  -8 117395. 3140.86  22
   1 -11  -8 107069. 3885.74  23
   1 -11  -8 123399. 4292.04   8
   1 -11  -8 112656. 3694.13  12
   1 -11  -8 106907. 3247.61  18
   1  11  -8 128904. 3164.76  17
   1 -11  -8 113150. 3716.48  14
  -1 -11   8 126334. 3691.78   6
   1 -11  -8 121224. 3156.65  29
   1 -11  -8 124175. 3471.69  28
   1 -11  -7 7257.52 1038.58   8
  -1 -11   7 6163.99 800.770   6
   1 -11  -6 2053.94 537.499   8
  -1 -11   6 2675.66 501.616   6
   1 -11  -5 31234.6 1803.01   8
  -1 -11   5 31925.1 1512.92   6
   1 -11  -4 2549.19 533.085   8
  -1 -11   4 2794.89 454.363   6
  -1 -11   3 100454. 2272.42   6
   1  11  -3 99485.8 2267.83   3
   1 -11  -2 350725. 4909.14   8
   1  11  -2 363959. 4146.45   3
  -1 -11   1 8732.59 555.903   6
  -1 -11   1 7778.30 503.114   8
   1  11  -1 7669.18 599.567   3
  -1 -11   0 27702.7 1015.72   8
   1  11   0 27116.3 1081.45   3
  -1 -11  -1 349.512 189.749   8
   1 -11   1 228.794 127.106   7
  -1 -11  -2 63428.6 1845.12   8
   1  11   2 63462.3 1690.79   3
  -1 -11  -3 3507.24 503.186   8
   1 -11   3 3413.34 418.569   7
   1  11   3 3555.62 455.921   3
  -1 -11  -4 18808.5 1224.54   8
   1 -11   4 19800.6 1073.25   7
   1  11   4 20294.5 1062.86   3
  -1 -11  -5 122048. 3344.08   8
   1 -11   5 119314. 2841.70   7
  -1 -11  -6 17058.8 1374.15   8
   1 -11   6 17154.6 1178.43   7
   1  11   6 16422.6 1097.41   3
  -1 -11  -7 24829.3 1736.49   8
   1 -11   7 24373.7 1495.77   7
  -1 -11  -8 2066.52 550.148  14
  -1 -11  -8 2593.31 556.737  21
  -1 -11  -8 2300.83 635.558  12
  -1 -11  -8 2068.24 572.620  18
  -1 -11  -8 1482.14 510.652  24
  -1 -11  -8 2729.06 642.277  25
  -1  11  -8 2655.90 498.085  16
   1 -11   8 2299.08 518.811   7
  -1 -11  -8 3360.90 695.522   8
  -1 -11  -8 2068.14 549.753  11
  -1  11  -9 24416.2 1439.34  16
  -1 -11  -9 24933.6 1527.42  21
  -1 -11  -9 22846.2 1793.75  14
  -1 -11  -9 25413.5 1807.29  25
  -1 -11  -9 24736.8 1752.85  24
  -1 -11  -9 21302.5 1602.59  18
  -1 -11 -10 278.727 545.909  24
  -1 -11 -10-48.8535 612.371  25
  -1  11 -10-34.2527 257.453  27
  -1 -11 -10 313.167 386.791  21
  -1  11 -10-185.354 265.523  15
  -1 -11 -10 34.4762 443.897  18
  -1  11 -10 793.256 405.140  16
  -1  11 -10 32.2579 361.552  17
  -1 -11 -11 17097.7 1140.60  21
  -1  11 -11 17618.4 1145.34  17
  -1 -11 -11 18837.7 1382.62  18
  -1  11 -11 14753.8 1111.97  27
  -1  11 -11 15674.7 1070.35  16
  -1 -11 -11 2764.22 1276.65  25
  -1 -11 -11 4735.16 1413.38  24
  -1  11 -12 12051.3 889.951  27
  -1 -11 -12 14840.5 1108.74  18
  -1  11 -12 14684.3 970.515  17
  -1 -11 -12 13924.4 915.596  21
  -1  11 -12 12174.0 858.924  16
  -1  11 -13 223.829 166.988  27
  -1  11 -13 382.252 205.259  30
  -1  11 -13 292.804 176.228  29
  -1 -11 -13 336.204 310.703  18
  -1 -11 -13 194.686 186.242  21
  -1  11 -13-7.26504 222.949  17
   1  12 -13 4982.98 493.118  17
   1  12 -13 5152.71 368.112  27
   1  12 -13 5095.87 487.718  30
   1  12 -13 4744.35 466.809  29
   1  12 -12 517.674 250.041  28
   1 -12 -12 406.192 311.230  18
   1  12 -12 382.741 209.317  27
   1 -12 -12 192.770 617.384  14
   1  12 -12 360.892 335.629  17
   1 -12 -12 425.598 405.877  24
   1 -12 -12-342.671 490.362  25
   1  12 -11 6488.41 659.876  27
   1 -12 -11 5871.91 597.294  27
   1 -12 -11 5603.28 819.255  14
   1 -12 -11 5805.20 712.034  18
   1  12 -11 5964.26 711.280  17
   1 -12 -11 5881.11 833.227  25
   1 -12 -11 7081.18 876.861  24
   1 -12 -11 6033.02 764.903  28
   1  12 -11 4958.43 659.302  28
   1 -12 -10 271.289 460.204  24
   1 -12 -10-303.377 493.132  25
   1 -12 -10 376.997 409.200  14
   1  12 -10-138.372 326.119  22
   1  12 -10 107.019 366.338  17
   1 -12 -10 225.304 360.562  18
   1 -12 -10 389.320 318.263  27
   1  12 -10 699.018 346.370  27
   1 -12 -10 26.4889 269.136  28
   1  12 -10 277.232 302.876  28
   1 -12  -9 4331.12 783.367  25
   1 -12  -9 5533.51 905.718  24
   1  12  -9 4692.40 683.870  22
   1 -12  -9 3943.84 782.766  14
   1 -12  -9 5668.81 927.461  12
   1 -12  -9 5033.52 776.711  18
   1  12  -9 4299.32 709.439  17
   1  12  -9 4919.09 767.046  28
   1 -12  -9 5161.40 772.777  28
   1 -12  -9 4262.62 590.051  27
   1  12  -9 5097.01 663.455  27
   1 -12  -8 1398.75 488.527   8
   1 -12  -8 624.828 330.572  28
   1 -12  -8 852.260 349.414  29
   1 -12  -8 1248.50 479.342  18
   1  12  -8 569.321 224.464  27
   1 -12  -8 686.515 336.619  27
   1 -12  -8 396.966 469.537  25
   1 -12  -8 857.529 503.849  24
   1 -12  -8 693.777 524.675  23
   1  12  -8 431.778 352.261  22
   1 -12  -8 855.730 496.091  12
   1  12  -8 1031.18 427.522  17
   1  12  -8 720.417 477.278  16
  -1 -12   8 1425.16 520.417   6
   1 -12  -8 930.224 510.760  14
   1 -12  -7 487.643 332.933   8
   1 -12  -7 222.644 396.323  24
   1 -12  -7 73.7691 405.673  23
   1  12  -7 62.3206 266.655  22
   1 -12  -7-695.562 430.733  12
  -1 -12   7 19.2225 220.902   6
   1 -12  -7 71.4449 263.173  29
   1 -12  -7 338.659 376.544  28
   1 -12  -7 49.4533 439.513  14
   1 -12  -7-472.994 580.255  25
   1 -12  -6 1556.53 512.398   8
  -1 -12   6 1141.66 332.543   6
   1 -12  -5 7589.91 935.060   8
  -1 -12   5 8813.18 832.701   6
   1 -12  -4 325.064 324.059   8
  -1 -12   4 418.612 229.160   6
  -1 -12   3 130691. 2598.70   6
   1  12  -3 135088. 2759.03   3
   1 -12  -2 114065. 2913.00   8
   1  12  -2 118876. 2470.29   3
  -1 -12   1 54694.2 1417.93   6
  -1 -12   1 51916.8 1379.11   8
  -1 -12   0 36288.3 1245.93   8
   1  12   0 34908.7 1295.60   3
   1 -12   1 8819.12 524.863   7
  -1 -12  -1 7640.93 635.423   8
   1  12   1 8026.75 621.712   3
  -1 -12  -2 69589.9 2006.33   8
   1  12   2 75473.2 1893.55   3
  -1 -12  -3 61012.4 2055.52   8
   1 -12   3 60224.1 1688.24   7
  -1 -12  -4 2952.42 534.704   8
   1 -12   4 3017.00 438.844   7
   1  12   4 2265.08 409.662   3
  -1 -12  -5 11238.8 1055.25   8
   1 -12   5 13353.2 990.817   7
   1  12   5 12466.7 911.068   3
  -1 -12  -6 570.850 279.598   8
   1 -12   6 449.381 258.150   7
   1  12   6 376.029 223.691   3
  -1 -12  -7 6421.76 836.658  11
  -1 -12  -7 7972.41 955.487  25
  -1 -12  -7 7517.27 974.307  24
  -1 -12  -7 7711.97 911.492  18
  -1  12  -7 8574.42 844.653  16
  -1 -12  -7 7064.91 954.411   8
   1 -12   7 6875.85 816.036   7
  -1 -12  -8 3041.20 633.538  14
  -1 -12  -8 2838.64 584.709  21
  -1 -12  -8 1997.15 552.177  12
  -1 -12  -8 2336.01 584.204  18
  -1 -12  -8 2423.51 616.104  24
  -1 -12  -8 2019.01 533.267  25
  -1  12  -8 2732.19 521.882  16
  -1 -12  -8 1783.35 509.165   8
  -1 -12  -8 1860.73 491.049  11
   1 -12   8 3453.97 597.427   7
  -1  12  -9 1350.37 452.746  17
  -1  12  -9 953.790 432.653  16
  -1 -12  -9 925.516 407.454  21
  -1 -12  -9 1204.88 830.369  14
  -1 -12  -9 925.548 496.912  18
  -1 -12  -9 516.351 471.326  24
  -1 -12  -9 1284.22 511.978  25
  -1 -12 -10 7815.67 831.825  21
  -1 -12 -10 7537.20 985.848  18
  -1  12 -10 8502.42 900.551  17
  -1  12 -10 7458.73 839.513  27
  -1  12 -10 8355.74 866.238  16
  -1 -12 -10 6302.66 1127.15  25
  -1 -12 -10 7051.02 1140.37  24
  -1 -12 -11 2600.82 490.898  21
  -1  12 -11 3213.84 494.253  22
  -1 -12 -11 3521.29 661.210  18
  -1  12 -11 2677.35 550.586  27
  -1  12 -11 3138.54 557.540  17
  -1  12 -11 2961.68 537.243  16
  -1 -12 -11 857.930 946.432  24
  -1 -12 -11 172.443 946.931  25
  -1  12 -12 684.209 279.809  27
  -1 -12 -12 946.234 390.340  18
  -1 -12 -12 445.162 267.864  21
  -1  12 -12 509.894 338.406  16
  -1  12 -12 901.562 370.506  17
  -1  12 -13 2588.63 364.443  17
  -1 -12 -13 1565.49 419.506  18
  -1  12 -13 1597.51 256.079  29
  -1  12 -13 2241.61 344.452  30
  -1  12 -13 2463.59 320.893  27
  -1 -12 -13 2222.84 309.986  21
   1  13 -13 6578.44 532.102  17
   1  13 -13 7480.44 531.242  29
   1  13 -13 7327.45 533.855  30
   1  13 -12 2412.85 423.543  28
   1 -13 -12 1935.71 747.746  14
   1  13 -12 3078.12 364.867  27
   1 -13 -12 107.514 537.621  24
   1 -13 -12-69.1846 479.983  25
   1  13 -12 2450.69 454.878  17
   1 -13 -12 3172.83 490.335  18
   1 -13 -11 71.4634 318.517  14
   1  13 -11-209.482 333.700  22
   1  13 -11 101.980 343.158  17
   1 -13 -11-310.609 377.565  24
   1 -13 -11-467.030 438.368  25
   1 -13 -11-9.85131 333.423  18
   1  13 -10 4134.95 608.375  22
   1  13 -10 3565.19 613.071  28
   1 -13 -10 3376.18 612.348  28
   1 -13 -10 3139.39 662.093  18
   1  13 -10 3839.90 660.361  17
   1 -13 -10 4277.19 787.575  12
   1 -13 -10 3983.12 517.717  27
   1  13 -10 4453.64 580.860  27
   1 -13 -10 4363.80 819.606  24
   1 -13 -10 3328.75 720.160  25
   1 -13 -10 4441.50 798.244  14
   1 -13  -9 1809.39 595.194  25
   1 -13  -9 3106.02 729.964  24
   1 -13  -9 1839.82 592.116  14
   1  13  -9 1645.37 502.940  22
   1 -13  -9 1678.63 607.809  12
   1 -13  -9 1957.65 395.611  27
   1  13  -9 2197.72 584.061  28
   1  13  -9 2095.48 393.813  27
   1 -13  -9 1698.95 538.965  18
   1 -13  -9 2173.51 508.904  28
   1  13  -9 1576.78 526.300  17
   1 -13  -8 1820.78 487.212  28
   1 -13  -8 2392.47 530.723  18
   1 -13  -8 1804.81 402.171  27
   1 -13  -8 2406.99 585.104  25
   1 -13  -8 1777.58 561.010  23
   1 -13  -8 2083.12 607.051  24
   1  13  -8 1872.83 457.005  22
   1 -13  -8 1493.67 500.778  12
   1 -13  -8 1867.75 608.808  14
   1  13  -8 1593.20 477.441  16
   1  13  -8 1837.01 489.733  17
   1 -13  -7 1419.42 514.114   8
   1 -13  -7 1132.29 388.020  28
   1 -13  -7 1387.78 450.595  31
   1 -13  -7 1223.78 339.667  27
   1 -13  -7 1666.98 511.470  25
   1 -13  -7 1039.09 444.294  24
   1 -13  -7 2085.47 601.598  23
   1  13  -7 2054.29 431.774  22
  -1 -13   7 1348.78 403.416   6
   1  13  -7 831.423 279.852  17
   1  13  -7 1097.36 410.652  16
   1 -13  -7 1367.59 438.917  12
   1 -13  -7 1371.48 411.957  14
   1 -13  -7 1409.80 518.878  18
   1 -13  -6 1023.03 458.770   8
  -1 -13   6 728.613 305.346   6
   1 -13  -5 9062.29 1065.54   8
  -1 -13   5 10499.3 926.123   6
   1 -13  -4 15364.6 1305.38   8
  -1 -13   4 15305.1 1032.04   6
  -1 -13   3 114161. 2549.22   6
   1  13  -3 106261. 2578.54   3
   1 -13  -2 368.230 215.405   8
  -1 -13   2 635.525 203.821   6
   1  13  -2 351.837 228.697   3
   1 -13  -1 23257.4 1337.99   8
  -1 -13   1 21044.8 948.712   8
  -1 -13   0 3579.43 432.008   8
   1  13   0 2802.96 435.361   3
  -1 -13  -1 734.729 245.611   8
   1 -13   1 613.040 176.182   7
   1  13   1 894.756 281.488   3
  -1 -13  -2 16590.1 1022.30   8
   1 -13   2 18672.1 864.072   7
   1  13   2 16047.6 922.600   3
   1 -13   3 3706.84 443.803   7
   1  13   3 3415.48 460.758   3
  -1 -13  -4 16643.7 1217.15   8
   1 -13   4 17123.1 1024.47   7
   1  13   4 16657.7 1012.94   3
  -1 -13  -5 21303.7 1478.84   8
   1 -13   5 23229.9 1304.20   7
   1  13   5 19641.2 1136.50   3
   1 -13   6 224.868 190.690   7
  -1 -13  -6 73.9743 167.326   8
  -1 -13  -7 26780.5 1762.25  25
  -1 -13  -7 27083.2 1749.15  24
  -1 -13  -7 28183.7 1756.18  14
  -1 -13  -7 26226.2 1562.32  21
  -1 -13  -7 22552.8 1555.46  19
  -1 -13  -7 23025.0 1580.16  20
  -1 -13  -7 27333.9 1704.09  18
  -1  13  -7 26958.6 1530.52  16
  -1 -13  -7 24893.5 1692.82  12
  -1 -13  -7 23358.0 1571.04  11
   1 -13   7 26776.7 1619.03   7
  -1 -13  -7 26964.0 1871.07   8
  -1 -13  -8 6936.28 832.684  21
  -1 -13  -8 6051.65 825.002  11
  -1 -13  -8 6147.75 903.354  12
  -1 -13  -8 7415.71 973.594  25
  -1 -13  -8 6460.83 904.560  24
  -1 -13  -8 7593.89 1014.63  14
  -1 -13  -8 6854.74 929.596  18
  -1  13  -8 7330.04 821.659  16
  -1  13  -9-53.2834 353.154  16
  -1  13  -9-151.378 353.018  17
  -1 -13  -9-378.410 800.660  14
  -1 -13  -9 129.983 464.579  24
  -1 -13  -9-116.169 379.980  25
  -1 -13  -9 95.7513 334.330  21
  -1 -13  -9 456.437 347.289  18
  -1  13 -10 210.732 273.570  27
  -1 -13 -10-12.4836 627.884  24
  -1 -13 -10 329.791 592.409  25
  -1  13 -10 550.821 372.161  17
  -1  13 -10 466.164 326.940  16
  -1 -13 -10 409.187 318.231  21
  -1 -13 -10 367.179 328.388  18
  -1  13 -11 11996.2 875.340  22
  -1 -13 -11 14805.4 1008.43  21
  -1 -13 -11 1360.30 1183.54  25
  -1 -13 -11 5518.39 1260.76  24
  -1  13 -11 17145.8 1105.78  17
  -1 -13 -11 15854.0 1251.95  18
  -1  13 -11 13797.8 1041.18  27
  -1  13 -11 14207.4 1001.92  16
  -1  13 -12 33.3560 188.874  27
  -1  13 -12 214.906 289.812  16
  -1 -13 -12-33.9502 185.889  21
  -1 -13 -12-117.113 279.185  18
  -1  13 -13 3773.09 360.228  27
  -1 -13 -13 3163.72 325.414  21
  -1  13 -13 4332.57 423.044  17
  -1  13 -13 3855.09 409.531  30
   1  14 -13 1160.89 208.385  29
   1  14 -13 1283.53 228.144  30
   1  14 -13 1191.88 266.123  17
   1 -14 -12 233.793 700.773  14
   1  14 -12 520.355 169.450  27
   1 -14 -12 697.567 296.686  18
   1 -14 -12-318.486 430.246  24
   1 -14 -12-68.6836 398.313  25
   1  14 -12 718.201 281.954  17
   1  14 -12 625.177 263.102  28
   1  14 -11 3495.45 471.011  22
   1  14 -11 3107.84 525.725  28
   1 -14 -11 3948.61 598.112  18
   1  14 -11 4082.97 576.097  17
   1  14 -11 2990.02 386.953  27
   1 -14 -11 4300.30 708.981  25
   1 -14 -11 3820.90 674.636  24
   1 -14 -11 4099.90 693.723  14
   1 -14 -10 303.583 366.734  25
   1 -14 -10-44.2960 432.408  24
   1 -14 -10-172.399 368.076  14
   1  14 -10-486.030 338.325  22
   1 -14 -10-275.637 417.156  12
   1  14 -10 8.87041 157.538  27
   1 -14 -10-215.873 426.974  18
   1  14 -10-182.679 418.071  28
   1  14 -10-138.212 334.906  17
   1 -14  -9 14059.5 1379.12  24
   1 -14  -9 13823.8 1341.08  25
   1  14  -9 13610.3 1100.78  22
   1 -14  -9 14677.9 1401.41  14
   1 -14  -9 16052.6 1467.45  12
   1 -14  -9 14546.3 995.383  27
   1 -14  -9 14682.6 1265.48  18
   1  14  -9 13739.2 1149.71  17
   1 -14  -9 15193.8 1233.46  28
   1  14  -9 14149.8 1265.90  28
   1  14  -9 10501.3 1123.97  16
   1 -14  -8-163.711 300.549  28
   1 -14  -8-53.9061 456.720  18
   1 -14  -8-695.820 288.953  27
   1 -14  -8 216.698 287.830  25
   1 -14  -8 1052.82 436.744  24
   1 -14  -8 52.7898 405.501  23
   1  14  -8 66.1081 342.959  22
   1 -14  -8-246.659 446.238  12
   1 -14  -8 98.7813 419.443  14
   1  14  -8-520.224 380.170  17
   1  14  -8-327.354 346.761  16
   1 -14  -7-25.3846 257.576   8
   1 -14  -7 980.558 386.528  28
   1 -14  -7 1162.20 433.927  31
   1 -14  -7 1140.16 311.946  27
   1 -14  -7 825.482 461.103  25
   1 -14  -7 1034.23 490.057  23
   1 -14  -7 1785.58 538.145  24
   1  14  -7 1145.58 379.771  22
  -1 -14   7 905.316 334.466   6
   1  14  -7 1294.36 437.132  16
   1  14  -7 1456.99 452.800  17
   1 -14  -7 936.589 467.925  12
   1 -14  -7 1050.49 432.213  14
   1 -14  -7 802.774 364.401  18
   1 -14  -6 13835.1 1436.25   8
  -1 -14   6 14467.1 1200.65   6
   1 -14  -5 7328.10 981.766   8
  -1 -14   5 7661.31 820.864   6
   1 -14  -4 2892.48 580.802   8
  -1 -14   4 3894.22 541.966   6
   1 -14  -3 11191.7 1081.49   8
  -1 -14   3 11102.8 824.820   6
   1  14  -3 12623.7 947.069   3
   1 -14  -2 8274.18 883.547   8
  -1 -14   2 7959.94 640.287   6
   1  14  -2 8087.49 747.589   3
   1 -14  -1 1583.29 418.139   8
   1  14  -1 1681.62 374.927   3
  -1 -14   0 11831.4 802.068   8
   1  14   0 13105.7 899.640   3
  -1 -14  -1 848.261 247.959   8
   1  14   1 905.872 304.468   3
   1 -14   2 63982.0 1659.51   7
  -1 -14  -2 64564.9 2100.09   8
   1  14   2 65315.6 1917.26   3
  -1 -14  -3 13157.9 1036.74   8
   1 -14   3 12800.9 830.387   7
   1  14   3 12516.2 863.158   3
   1 -14   4 14369.9 963.868   7
  -1 -14  -4 16992.3 1246.65   8
   1  14   4 15365.5 978.462   3
  -1 -14  -5 734.319 330.614   8
   1 -14   5 620.255 260.080   7
   1  14   5 512.436 245.057   3
  -1 -14  -6 6995.98 938.443   8
   1 -14   6 8731.69 898.108   7
  -1 -14  -7 3427.47 706.273  24
  -1 -14  -7 3638.99 654.843  25
  -1 -14  -7 3674.60 730.329  14
  -1 -14  -7 3455.69 581.235  21
  -1 -14  -7 2568.40 572.945  20
  -1 -14  -7 3196.60 618.008  18
  -1 -14  -7 2835.06 643.777  19
  -1 -14  -7 3416.99 704.809  12
  -1 -14  -7 4120.89 807.179   8
  -1 -14  -7 3869.58 670.743  11
   1 -14   7 3055.71 615.346   7
  -1  14  -7 4012.53 636.285  16
  -1 -14  -8 15109.8 1390.80  14
  -1 -14  -8 14687.9 1167.29  21
  -1 -14  -8 14874.3 1200.44  19
  -1 -14  -8 13962.2 1115.85  20
  -1  14  -8 14065.6 1136.21  16
  -1 -14  -8 14734.5 1332.84  25
  -1 -14  -8 12613.9 1225.37  24
  -1 -14  -8 13318.1 1314.78  12
  -1 -14  -8 13326.1 1209.70  11
  -1 -14  -8 15580.7 1379.34  18
  -1 -14  -9 10589.8 975.065  21
  -1 -14  -9 9682.31 1034.78  11
  -1 -14  -9 10736.5 1210.36  25
  -1 -14  -9 10292.5 1202.42  24
  -1  14  -9 10806.1 994.252  16
  -1 -14  -9 8540.77 1465.82  14
  -1  14  -9 10270.0 936.608  17
  -1 -14  -9 10543.7 1143.77  18
  -1  14 -10-120.567 289.944  27
  -1 -14 -10-315.486 650.033  24
  -1 -14 -10 292.423 566.615  25
  -1  14 -10-101.392 342.813  17
  -1  14 -10-949.126 408.932  16
  -1 -14 -10-85.6968 267.908  21
  -1 -14 -10 31.2157 360.647  18
  -1  14 -11 14447.2 937.425  22
  -1 -14 -11 16783.8 1019.10  21
  -1 -14 -11 18155.9 1305.52  18
  -1  14 -11 17469.5 1093.58  17
  -1  14 -11 15686.2 1055.59  27
  -1  14 -11 18577.9 1130.97  16
  -1 -14 -11 4687.70 1186.10  24
  -1 -14 -11 456.031 1097.50  25
  -1  14 -12 1108.98 277.194  27
  -1 -14 -12 967.688 343.476  18
  -1 -14 -12 799.325 263.222  21
  -1  14 -12 940.092 308.214  17
  -1  14 -12 873.060 289.868  16
  -1 -14 -13 549.789 256.162  18
  -1  14 -13 506.063 171.848  17
  -1  14 -13 582.535 178.386  30
  -1  14 -13 417.228 134.437  27
   1  15 -13 15.1713 101.836  29
   1  15 -13 60.9030 83.5250  30
   1  15 -13-60.5095 165.397  17
   1 -15 -12 372.821 217.415  18
   1 -15 -12-125.086 369.441  24
   1 -15 -12-199.259 363.619  25
   1  15 -12 415.942 196.507  17
   1 -15 -11-59.1392 399.324  14
   1  15 -11 399.180 261.001  22
   1  15 -11 1047.19 354.242  17
   1 -15 -11 269.889 297.089  18
   1 -15 -11 61.2675 429.495  24
   1 -15 -11 251.079 362.012  25
   1  15 -11 522.362 262.621  28
   1 -15 -10 765.177 432.431  14
   1  15 -10 322.504 291.859  22
   1 -15 -10 319.168 375.989  12
   1  15 -10-120.731 327.927  17
   1 -15 -10 312.979 296.240  18
   1  15 -10 362.733 316.190  28
   1 -15 -10-331.550 405.812  24
   1 -15 -10 90.7036 369.136  25
   1 -15  -9 2421.93 638.918  25
   1 -15  -9 2877.53 727.242  24
   1 -15  -9 2661.92 671.602  14
   1  15  -9 2754.12 533.503  22
   1 -15  -9 1822.60 583.891  12
   1  15  -9 2595.08 570.982  28
   1 -15  -9 2490.57 587.049  18
   1  15  -9 2478.37 545.641  17
   1  15  -9 2049.03 551.615  16
   1 -15  -8-148.797 482.676  25
   1 -15  -8-224.282 369.559  24
   1  15  -8 98.8376 315.003  22
   1 -15  -8-675.461 411.575  12
   1  15  -8 16.2528 355.688  17
   1  15  -8 104.872 429.288  16
   1 -15  -8 64.2718 295.631  18
   1 -15  -8-176.848 372.200  14
   1 -15  -8-70.5270 419.189  28
   1 -15  -7 24209.1 1821.93  31
   1 -15  -7 24247.8 1649.55  28
   1 -15  -7 26389.1 1633.66  18
   1  15  -7 27702.9 1470.72  17
   1 -15  -7 23899.4 1770.03  25
   1 -15  -7 24006.9 1767.74  24
   1 -15  -7 22469.5 1786.20  23
   1  15  -7 23658.6 1444.82  22
   1 -15  -7 24759.2 1778.50  14
   1 -15  -7 24897.0 1800.55  12
   1  15  -7 23516.0 1564.43  16
  -1 -15   7 29952.2 1853.86   6
   1 -15  -7 23949.2 2012.32   8
   1 -15  -6 72247.2 2735.27  28
   1 -15  -6 71290.4 3032.39  31
   1  15  -6 71285.1 2680.96  16
   1 -15  -6 73940.9 2925.34  24
   1 -15  -6 79986.8 3050.22  25
   1 -15  -6 69655.2 2974.61  23
   1  15  -6 79861.4 2544.69  22
   1 -15  -6 71804.6 3285.07   8
   1 -15  -6 65541.9 2791.44  12
   1 -15  -6 72717.9 2891.73  14
  -1 -15   6 76478.2 2782.65   6
   1 -15  -6 71447.6 2618.21  18
   1 -15  -5 13228.2 1365.84   8
  -1 -15   5 12540.7 1071.55   6
   1 -15  -4 543.217 370.088   8
  -1 -15   4 1023.48 303.055   6
   1 -15  -3 3195.72 635.140   8
   1  15  -3 2730.74 499.071   3
  -1 -15   3 3088.86 450.404   6
   1 -15  -2 2052.56 511.224   8
   1  15  -2 1783.63 402.214   3
  -1 -15   2 1804.84 338.099   6
   1 -15  -1 33375.7 1749.64   8
   1  15  -1 30887.8 1477.59   3
  -1 -15   0 1195.66 287.189   8
   1  15   0 1151.70 311.799   3
  -1 -15  -1 6576.65 688.853   8
   1  15   1 7020.64 696.431   3
   1 -15   2 1429.22 280.867   7
  -1 -15  -2 1139.96 279.557   8
   1  15   2 1867.63 390.651   3
   1 -15   3 5540.42 563.222   7
  -1 -15  -3 6944.94 783.438   8
   1  15   3 6209.12 639.842   3
  -1 -15  -4 14341.5 1190.60   8
   1 -15   4 14572.3 1000.86   7
   1  15   4 13379.2 957.939   3
   1 -15   5 17109.7 1178.34   7
  -1 -15  -5 16849.1 1367.01   8
   1  15   5 17089.6 1091.41   3
  -1 -15  -6 1705.16 453.991   8
  -1 -15  -6 1042.56 389.011  11
   1 -15   6 158.401 215.353   7
  -1 -15  -6-157.182 452.411  20
  -1 -15  -6 340.653 343.342  19
  -1 -15  -6 519.860 164.938  18
  -1 -15  -6 523.018 481.228  12
  -1  15  -6 100.959 290.355  16
  -1 -15  -6-295.402 396.197  25
  -1 -15  -6-166.528 416.260  24
  -1 -15  -7-894.022 435.674  24
  -1 -15  -7-16.4499 363.657  25
  -1 -15  -7-350.696 361.232  14
  -1 -15  -7 53.4152 221.743  21
  -1 -15  -7-66.9939 466.538  20
  -1 -15  -7-36.9131 462.360  19
  -1 -15  -7-220.858 346.164  18
  -1 -15  -7-23.9825 314.971  12
  -1 -15  -7 229.050 298.981  11
   1 -15   7 9.84843 148.899   7
  -1  15  -7 25.3058 322.255  16
  -1 -15  -8 39418.1 2198.46  14
  -1 -15  -8 35557.3 1767.97  21
  -1 -15  -8 36952.5 1841.77  20
  -1 -15  -8 37071.0 1845.63  19
  -1  15  -8 40100.8 1898.25  16
  -1 -15  -8 33260.4 2023.08  18
  -1  15  -8 39276.9 1755.35  17
  -1 -15  -8 34871.4 1947.77  11
  -1 -15  -8 35938.0 2085.50  12
  -1 -15  -8 39031.0 2155.45  25
  -1 -15  -8 37268.3 2120.72  24
  -1 -15  -9 2598.53 512.245  21
  -1 -15  -9 1703.84 472.751  12
  -1 -15  -9 2063.64 622.566  24
  -1 -15  -9 2479.24 619.803  25
  -1  15  -9 2204.50 468.258  17
  -1  15  -9 1801.01 491.035  16
  -1 -15  -9 2821.79 654.088  18
  -1  15  -9 2321.43 510.108  27
  -1  15 -10 10119.5 916.537  27
  -1 -15 -10 8529.06 1204.97  24
  -1  15 -10 11599.1 983.113  16
  -1  15 -10 12656.1 982.785  17
  -1 -15 -10 11261.6 1099.85  18
  -1 -15 -10 11207.0 886.655  21
  -1  15 -11 5052.56 603.670  27
  -1 -15 -11 5147.90 569.012  21
  -1  15 -11 4907.21 625.262  16
  -1  15 -11 5404.60 585.160  22
  -1  15 -11 5491.43 626.760  17
  -1 -15 -11 5793.01 766.252  18
  -1 -15 -12 824.239 306.045  18
  -1 -15 -12 628.013 222.532  21
  -1  15 -12 992.555 250.499  27
  -1  15 -12 594.486 287.403  16
  -1  15 -12 1047.62 321.409  17
  -1  15 -13 781.819 165.365  17
  -1 -15 -13 29.7239 205.541  18
   1 -16 -12-279.123 388.636  25
   1 -16 -12 17.9310 356.146  24
   1 -16 -12-519.132 240.052  18
   1  16 -12 161.454 188.046  17
   1 -16 -11 1301.27 460.682  14
   1  16 -11 1314.21 302.570  22
   1  16 -11 1422.44 380.084  17
   1 -16 -11 897.650 318.007  18
   1 -16 -11 1135.14 411.308  24
   1 -16 -11 1230.37 405.867  25
   1  16 -11 681.154 273.037  28
   1  16 -10 9200.16 816.798  22
   1  16 -10 8248.30 877.182  28
   1 -16 -10 9236.10 1038.51  12
   1 -16 -10 9568.29 1048.13  14
   1 -16 -10 9817.14 1053.74  24
   1 -16 -10 9870.50 1084.40  25
   1 -16 -10 9589.15 941.076  18
   1  16 -10 10706.4 925.380  17
   1 -16  -9 1617.43 485.955  25
   1 -16  -9 1442.63 458.306  24
   1  16  -9 1988.75 482.412  22
   1 -16  -9 2627.55 691.675  12
   1 -16  -9 1895.08 581.762  14
   1  16  -9 2065.51 489.234  28
   1 -16  -9 2536.37 607.177  18
   1  16  -9 2445.31 567.907  16
   1  16  -9 2148.28 496.552  17
   1 -16  -8 2433.71 595.201  14
   1  16  -8 2955.00 595.225  22
   1 -16  -8 3521.88 710.036  12
   1  16  -8 2929.98 704.373  16
   1  16  -8 3288.00 622.004  17
   1 -16  -8 2065.61 556.364  25
   1 -16  -8 2657.39 642.629  24
   1 -16  -8 3271.81 651.149  18
   1 -16  -7 30282.8 2070.60  23
   1  16  -7 33081.4 1749.69  22
   1 -16  -7 32329.0 2029.30  14
   1 -16  -7 34164.4 2117.64  12
   1  16  -7 35596.7 1927.31  16
   1 -16  -7 34754.6 1891.56  18
   1  16  -7 33480.7 1629.78  17
   1 -16  -7 33388.4 2155.95  31
   1 -16  -7 31806.2 2051.91  25
   1 -16  -7 33437.3 2111.96  24
   1 -16  -6 5572.52 902.581  31
   1  16  -6 1739.38 577.274  17
   1  16  -6 4836.95 762.640  16
   1 -16  -6 4366.83 812.481  25
   1 -16  -6 4533.30 789.493  24
   1  16  -6 4675.96 675.560  22
   1 -16  -6 4032.70 761.058  23
   1 -16  -6 5324.24 958.393   8
   1 -16  -6 5141.59 826.758  12
   1 -16  -6 3904.99 697.685  14
   1 -16  -6 4425.90 697.821  18
  -1 -16   6 4896.69 735.022   6
   1 -16  -5 2516.26 630.159   8
  -1 -16   5 1448.84 378.573   6
   1 -16  -4 35.3969 329.892   8
  -1 -16   4-82.5919 241.847   6
   1 -16  -3-313.430 359.199   8
  -1 -16   3 153.209 154.512   6
   1  16  -3 66.0713 191.591   3
   1 -16  -2 15071.6 1299.48   8
   1  16  -2 13892.9 1042.28   3
   1 -16  -1 64934.5 2553.75   8
   1  16  -1 72968.4 2294.39   3
   1  16   0 56.2131 246.132   3
  -1 -16  -1 435.194 172.747   8
   1  16   1 87.2667 217.063   3
  -1 -16  -2 33350.5 1640.63   8
   1  16   2 34621.8 1536.92   3
  -1 -16  -3 50787.3 2145.68   8
   1 -16   3 51862.4 1740.38   7
   1  16   3 46528.7 1796.69   3
   1 -16   4 8177.88 764.941   7
  -1 -16  -4 6259.41 824.135   8
   1  16   4 6482.51 698.706   3
  -1 -16  -5 800.171 329.793   8
   1 -16   5 892.851 265.935   7
  -1 -16  -6-1209.72 465.440  11
  -1 -16  -6-131.577 242.737   8
   1 -16   6-27.2892 279.681   7
  -1 -16  -6 91.8155 326.256  20
  -1 -16  -6-600.897 385.918  25
  -1 -16  -6 684.314 396.853  24
  -1 -16  -6 209.729 428.650  12
  -1 -16  -6-357.384 370.666  18
  -1 -16  -6-81.6146 439.774  19
  -1 -16  -6-99.6849 381.078  14
  -1 -16  -7 18925.2 1507.28  14
  -1 -16  -7 19105.3 1312.28  21
  -1 -16  -7 13364.7 1296.41  19
  -1 -16  -7 14873.0 1351.23  20
  -1 -16  -7 18495.3 1473.81  25
  -1 -16  -7 19443.7 1474.87  24
  -1 -16  -7 17125.4 1385.55  11
  -1 -16  -7 16423.3 1411.15  12
  -1  16  -7 18661.6 1366.07  16
  -1 -16  -7 16219.8 1386.53  18
  -1 -16  -8 10349.4 1300.59  14
  -1 -16  -8 11341.8 1010.79  21
  -1 -16  -8 11178.8 1041.35  20
  -1 -16  -8 12245.4 1071.96  19
  -1  16  -8 12442.9 1088.65  16
  -1 -16  -8 11299.5 1185.22  24
  -1 -16  -8 10734.7 1161.87  25
  -1  16  -8 11770.0 950.355  17
  -1 -16  -8 10691.3 1151.20  18
  -1 -16  -8 11279.6 1121.26  11
  -1 -16  -8 11540.6 1191.84  12
  -1 -16  -9 165.187 371.918  18
  -1 -16  -9 554.578 329.220  12
  -1 -16  -9 203.147 367.754  25
  -1 -16  -9 376.243 396.825  24
  -1  16  -9 259.402 361.979  16
  -1  16  -9-148.526 401.801  17
  -1  16  -9 694.389 299.817  27
  -1 -16  -9 818.985 343.319  21
  -1 -16 -10 12542.6 902.658  21
  -1 -16 -10 8460.18 1213.45  25
  -1 -16 -10 10305.7 1263.35  24
  -1  16 -10 13346.7 954.224  17
  -1 -16 -10 11985.7 1110.44  18
  -1  16 -10 13291.1 1012.76  16
  -1  16 -10 10697.6 905.646  27
  -1  16 -11 1795.68 388.443  17
  -1  16 -11 1956.79 439.101  16
  -1  16 -11 1601.13 331.520  27
  -1 -16 -11 2173.21 354.785  21
  -1  16 -11 1622.00 346.560  22
  -1 -16 -11 1880.31 493.042  18
  -1  16 -12 374.110 127.807  27
  -1 -16 -12 162.227 248.994  18
  -1  16 -12-64.0859 189.542  16
  -1  16 -12-328.236 251.671  17
   1 -17 -12 46.7733 352.459  25
   1 -17 -12-72.7902 337.606  24
   1  17 -12 56.2553 179.466  17
   1 -17 -12 89.8202 194.159  18
   1 -17 -11 2738.00 562.013  14
   1  17 -11 2349.06 360.488  28
   1  17 -11 2824.85 433.900  17
   1 -17 -11 2985.62 462.866  18
   1 -17 -11 2681.07 546.817  25
   1 -17 -11 2942.94 589.789  24
   1  17 -11 3004.73 412.463  22
   1 -17 -10 70.7672 414.971  14
   1  17 -10 25.5082 244.774  22
   1 -17 -10-112.511 426.943  12
   1  17 -10 21.7183 267.083  28
   1 -17 -10-249.082 414.244  18
   1  17 -10 24.1945 256.060  17
   1 -17 -10-191.585 355.939  24
   1 -17 -10-18.4144 363.612  25
   1  17  -9 16644.2 1160.70  22
   1 -17  -9 17405.8 1494.80  24
   1 -17  -9 15122.7 1383.57  25
   1 -17  -9 15486.4 1391.66  12
   1  17  -9 14990.6 1268.17  28
   1  17  -9 18627.2 1169.84  17
   1 -17  -9 16958.7 1293.30  18
   1  17  -9 12578.4 1121.58  16
   1 -17  -9 15967.1 1371.81  14
   1 -17  -8 3126.37 648.951  14
   1  17  -8 2979.64 576.076  22
   1 -17  -8 2246.87 567.931  12
   1 -17  -8 2046.26 526.969  18
   1  17  -8 2743.33 570.854  17
   1  17  -8 2249.45 627.739  16
   1 -17  -8 2310.18 590.914  24
   1 -17  -8 2961.39 641.493  25
   1 -17  -7 34.8546 544.680  25
   1 -17  -7 391.889 396.652  24
   1 -17  -7 718.306 394.023  23
   1  17  -7 241.267 328.782  22
   1 -17  -7 150.717 380.441  12
   1  17  -7-145.564 383.466  17
   1  17  -7-282.518 437.620  16
   1 -17  -7 158.631 340.346  18
   1 -17  -7-257.347 479.272  14
   1 -17  -7-61.4040 389.028  31
   1 -17  -6 10274.0 1216.08  31
   1  17  -6 10212.8 1033.10  17
   1 -17  -6 12222.3 1140.16  18
   1 -17  -6 10883.7 1213.34  25
   1 -17  -6 12507.7 1310.97  24
   1  17  -6 11927.5 1046.26  22
   1 -17  -6 11730.3 1214.12  23
   1 -17  -6 11528.3 1148.44  14
   1 -17  -6 10275.1 1154.93  12
   1  17  -6 13291.4 1220.99  16
  -1 -17   6 12405.1 1164.71   6
   1 -17  -6 11093.2 1412.42   8
   1 -17  -5 50745.0 2536.90  31
   1  17  -5 49934.9 2271.97  16
   1 -17  -5 45721.6 2294.03  24
   1 -17  -5 53288.2 2491.58  25
   1  17  -5 55139.6 2121.61  22
   1 -17  -5 43371.7 2242.69  23
   1 -17  -5 55933.4 2901.12   8
   1 -17  -5 45653.4 2334.52  12
   1 -17  -5 47850.8 2287.90  14
  -1 -17   5 55163.3 2260.60   6
   1 -17  -5 47350.6 2161.09  18
   1 -17  -4 7905.92 1075.17   8
  -1 -17   4 7684.66 798.328   6
  -1 -17   3 30979.5 1465.77   6
   1 -17  -3 34134.4 2092.08   8
   1 -17  -2 71555.9 2928.64   8
   1  17  -2 64120.7 2329.50   3
   1 -17  -1 3109.38 618.449   8
   1  17  -1 3730.29 572.845   3
   1 -17   0 9821.08 1022.66   8
   1  17   0 8463.68 811.307   3
   1  17   1 27189.3 1440.36   3
  -1 -17  -2 1482.25 384.542   8
   1  17   2 1070.22 359.978   3
  -1 -17  -3 3230.59 613.482   8
   1  17   3 2614.52 489.379   3
  -1 -17  -4 34820.7 1952.73   8
   1  17   4 33817.7 1621.30   3
  -1 -17  -5 609.470 303.318   8
  -1 -17  -5 1145.19 410.779  11
   1 -17   5 1296.41 386.072   7
  -1 -17  -5 1626.17 417.108  20
  -1 -17  -5 1955.54 523.485  18
  -1 -17  -5 799.022 402.035  19
  -1 -17  -5 1182.54 440.740  12
  -1  17  -5 1824.21 519.344  16
  -1 -17  -5 1198.45 528.504  25
  -1 -17  -5 2090.53 425.189  26
  -1 -17  -5 1055.31 444.425  24
  -1 -17  -6 894.639 356.976  14
  -1 -17  -6 67.9114 166.130   8
  -1 -17  -6 377.884 275.082  11
   1 -17   6 504.695 217.613   7
  -1 -17  -6-132.061 335.593  20
  -1 -17  -6 577.066 424.972  18
  -1 -17  -6-84.0060 335.817  19
  -1 -17  -6 287.847 452.332  12
  -1  17  -6 360.273 359.535  16
  -1 -17  -6-174.579 518.103  25
  -1 -17  -7 33936.2 1977.96  25
  -1 -17  -7 35120.9 2000.86  24
  -1 -17  -7 26225.3 1756.58  20
  -1 -17  -7 26151.3 1750.45  19
  -1  17  -7 35520.1 1612.99  17
  -1 -17  -7 32468.9 1964.68  18
  -1 -17  -7 30346.1 1827.55  11
  -1 -17  -7 30255.8 1919.11  12
  -1  17  -7 32690.2 1808.22  16
  -1 -17  -7 35085.9 1976.68  14
  -1 -17  -8 2020.56 553.730  11
  -1 -17  -8 2297.59 476.147  21
  -1 -17  -8 2161.97 494.017  20
  -1  17  -8 2516.64 508.088  17
  -1  17  -8 2091.09 534.087  16
  -1 -17  -8 2873.92 586.266  19
  -1 -17  -8 2109.49 555.619  18
  -1 -17  -8 2691.54 637.409  12
  -1 -17  -8 2575.14 655.473  24
  -1 -17  -8 3015.35 641.611  25
  -1  17  -9 4131.99 609.210  27
  -1 -17  -9 4638.29 861.504  24
  -1 -17  -9 4129.71 825.088  25
  -1  17  -9 3906.06 654.871  16
  -1 -17  -9 4361.10 588.291  21
  -1  17  -9 4405.08 590.860  17
  -1 -17  -9 4330.33 743.242  18
  -1  17 -10-20.4801 237.314  27
  -1 -17 -10-41.5856 597.800  25
  -1 -17 -10-76.3215 551.357  24
  -1  17 -10 14.6336 428.508  16
  -1  17 -10 137.411 279.942  17
  -1 -17 -10 396.590 390.450  18
  -1 -17 -10-244.892 247.120  21
  -1  17 -11 9365.74 690.085  27
  -1 -17 -11 9998.04 629.002  21
  -1  17 -11 10361.2 821.953  16
  -1 -17 -11 11275.3 920.518  18
  -1  17 -11 10912.4 777.961  17
  -1  17 -12 1825.57 234.653  27
  -1 -17 -12 1710.72 356.675  18
  -1  17 -12 1535.87 269.730  16
  -1  17 -12 1542.95 306.997  17
   1  18 -12-233.614 191.759  17
   1 -18 -12-118.125 345.619  24
   1 -18 -12 83.6592 323.710  25
   1 -18 -11 142.964 471.360  14
   1  18 -11 378.074 239.956  22
   1  18 -11 644.801 197.140  28
   1 -18 -11 306.989 188.171  18
   1  18 -11 664.062 241.353  17
   1 -18 -11 405.948 351.537  24
   1 -18 -11-8.41838 325.676  25
   1 -18 -10 2371.04 533.408  14
   1  18 -10 1718.23 380.944  22
   1 -18 -10 1593.70 487.067  12
   1  18 -10 1634.17 451.305  28
   1 -18 -10 1953.22 476.149  18
   1  18 -10 2302.13 443.933  17
   1 -18 -10 1589.19 497.641  24
   1 -18 -10 1889.57 517.718  25
   1  18  -9 7742.90 810.499  22
   1 -18  -9 8206.34 1019.19  25
   1 -18  -9 7787.33 998.545  24
   1 -18  -9 7127.92 955.778  12
   1  18  -9 6799.40 847.619  28
   1  18  -9 8075.90 794.943  17
   1 -18  -9 8459.12 922.039  18
   1  18  -9 4610.11 721.112  16
   1 -18  -9 7551.00 950.825  14
   1 -18  -8 764.063 436.545  14
   1  18  -8 490.236 322.641  22
   1 -18  -8 602.104 512.189  12
   1 -18  -8 693.495 356.034  18
   1 -18  -8 231.565 413.783  25
   1 -18  -8 157.170 412.198  24
   1  18  -8 39.2436 288.494  17
   1  18  -8 482.436 364.212  16
   1  18  -7 8842.83 931.802  22
   1 -18  -7 8356.28 1044.59  14
   1 -18  -7 8624.00 1097.14  12
   1 -18  -7 7653.67 1017.93  31
   1  18  -7 6389.20 779.901  17
   1 -18  -7 6755.96 866.463  18
   1 -18  -7 8926.66 1120.18  24
   1 -18  -7 6995.92 1007.46  25
   1  18  -7 6809.27 968.960  16
   1 -18  -6 8287.37 1065.81  23
   1  18  -6 9574.77 961.770  22
   1 -18  -6 8337.88 1011.85  14
   1 -18  -6 8252.09 1048.92  12
   1  18  -6 9182.87 1102.35  16
   1  18  -6 4310.90 786.023  17
   1 -18  -6 7971.99 936.469  18
   1 -18  -6 7189.19 1034.88  31
   1 -18  -6 8107.03 1101.87  24
   1 -18  -6 6850.26 1009.37  25
   1 -18  -5 35.1321 455.883  31
   1 -18  -5 382.799 361.936  18
   1 -18  -5 387.074 329.593  12
   1 -18  -5 24.5649 316.473  24
   1 -18  -5-60.8711 282.660  23
   1  18  -5-91.3873 374.293  22
   1 -18  -5-839.009 463.776  25
   1  18  -5 546.173 340.582  16
  -1 -18   5 172.927 245.652   6
   1 -18  -5 130.197 454.562   8
  -1 -18   4 22794.5 1382.18   6
   1 -18  -4 22277.0 1824.68   8
   1 -18  -4 23793.2 1601.28  24
   1 -18  -4 20886.8 1540.10  25
   1 -18  -4 20824.9 1541.92  12
   1 -18  -4 22484.4 1689.68  31
   1  18  -4 23378.6 1371.19  22
   1 -18  -3 1590.63 529.171   8
   1 -18  -2 4759.23 786.059   8
   1  18  -2 4961.99 711.683   3
   1 -18  -1 4098.23 704.697   8
   1  18  -1 3061.50 554.553   3
   1 -18   0 101161. 3345.77   8
   1  18   0 94280.3 2804.87   3
   1  18   1 62.1954 265.129   3
   1  18   2 114.847 232.024   3
  -1 -18  -3 10921.7 1054.69   8
   1  18   3 11137.0 975.620   3
  -1 -18  -4 1500.54 485.960  19
  -1 -18  -4 1714.40 515.204  18
   1  18   4 916.302 376.568   3
  -1 -18  -4 1298.55 473.026  20
  -1  18  -4 2427.44 622.388  16
  -1 -18  -4 1453.12 441.289   8
  -1 -18  -4 1685.16 395.903  11
  -1  18  -5 7.30987 381.890  16
  -1 -18  -5-785.291 436.624  20
  -1 -18  -5 360.639 326.533  18
  -1 -18  -5 40.0058 346.504  19
  -1 -18  -5 217.255 332.246  12
  -1 -18  -5 622.919 290.107  25
  -1 -18  -5 419.951 262.593  26
  -1 -18  -5 661.142 265.419  24
  -1 -18  -5-337.658 325.282   8
  -1 -18  -5-721.745 367.218  11
  -1  18  -6 2781.92 678.261  16
  -1 -18  -6 1684.46 666.552  20
  -1 -18  -6 2964.89 615.365  18
  -1 -18  -6 1993.07 609.469  19
  -1  18  -6 4625.67 558.887  17
  -1 -18  -6 2319.18 556.106  12
  -1 -18  -6 3069.92 696.676  24
  -1 -18  -6 2983.76 559.310  26
  -1 -18  -6 2539.62 623.375  25
  -1 -18  -6 2374.87 563.117  11
  -1 -18  -7 3559.48 912.731  14
  -1 -18  -7 2985.15 639.582  20
  -1  18  -7 5042.67 798.270  16
  -1 -18  -7 3962.58 725.955  12
  -1 -18  -7 4679.81 750.472  11
  -1 -18  -7 2653.55 628.028  18
  -1 -18  -7 3305.32 649.187  19
  -1  18  -7 4056.48 590.336  17
  -1 -18  -7 3805.96 695.818  24
  -1 -18  -7 4029.94 730.149  25
  -1 -18  -8 1073.99 445.979  11
  -1 -18  -8 943.693 373.815  20
  -1  18  -8 946.133 447.011  16
  -1  18  -8 1356.82 388.656  17
  -1 -18  -8 1621.28 508.046  24
  -1 -18  -8 1906.96 542.019  25
  -1 -18  -8 1218.40 438.619  12
  -1 -18  -8 1496.61 518.677  18
  -1 -18  -8 849.409 349.823  19
  -1 -18  -9 1308.08 597.773  25
  -1 -18  -9 2219.98 697.578  24
  -1  18  -9 2338.43 443.671  17
  -1  18  -9 2021.12 547.268  16
  -1 -18  -9 2070.53 544.257  18
  -1  18  -9 1631.17 392.817  27
  -1  18 -10 11117.1 821.354  27
  -1 -18 -10 6651.10 1074.07  25
  -1 -18 -10 7511.87 1116.06  24
  -1  18 -10 14512.8 1023.48  16
  -1  18 -10 10661.0 897.737  22
  -1 -18 -10 13446.1 1101.58  18
  -1  18 -10 13989.0 899.373  17
  -1  18 -11 795.783 202.707  27
  -1 -18 -11 974.383 348.522  18
  -1  18 -11 1016.93 270.836  22
  -1  18 -11 625.919 332.912  16
  -1  18 -11 996.429 283.511  17
  -1 -18 -12 2852.77 396.798  18
  -1  18 -12 4424.63 354.344  17
   1  19 -12 71.2697 108.658  29
   1  19 -11 524.441 212.896  17
   1  19 -11 536.493 197.953  22
   1 -19 -11 921.735 344.121  24
   1 -19 -11 836.545 322.787  25
   1 -19 -11 884.362 264.797  18
   1  19 -10 6519.68 623.611  22
   1  19 -10 5853.10 656.676  28
   1 -19 -10 6577.80 766.488  14
   1 -19 -10 7600.38 846.177  24
   1 -19 -10 7608.24 837.485  25
   1  19 -10 9279.79 666.595  17
   1 -19 -10 6777.76 725.985  18
   1 -19  -9 774.965 464.065  25
   1 -19  -9 495.460 398.960  24
   1  19  -9 385.345 303.497  22
   1 -19  -9 928.218 448.549  12
   1 -19  -9 563.076 396.034  14
   1  19  -9 662.004 373.152  28
   1 -19  -9 341.911 364.062  18
   1  19  -9 568.450 345.145  17
   1 -19  -8 766.845 381.523  14
   1  19  -8 871.150 406.541  22
   1 -19  -8 1137.53 469.248  12
   1 -19  -8 357.128 378.127  18
   1  19  -8 221.489 336.992  17
   1  19  -8 433.051 355.601  16
   1 -19  -8 699.607 481.692  25
   1 -19  -8 591.515 491.676  24
   1 -19  -7 1280.19 512.916  25
   1 -19  -7 1583.58 577.345  24
   1  19  -7 1406.48 408.308  22
   1 -19  -7 1378.19 556.093  12
   1 -19  -7 1689.12 571.578  31
   1 -19  -7 2400.13 603.512  18
   1 -19  -7 1070.77 441.668  14
   1  19  -7 1697.88 558.344  16
   1  19  -7 880.075 444.132  17
   1  19  -6 5579.75 763.142  22
   1 -19  -6 4437.72 740.182  23
   1 -19  -6 5071.83 822.156  14
   1 -19  -6 4628.28 809.678  12
   1 -19  -6 4771.56 810.440  31
   1 -19  -6 4435.69 756.989  18
   1  19  -6 5899.44 925.431  16
   1 -19  -6 5586.95 873.123  25
   1 -19  -6 5308.88 897.997  24
  -1 -19   5 482.190 318.040   6
   1  19  -5 702.764 560.223  16
   1 -19  -5 284.638 349.101  25
   1 -19  -5 874.780 358.193  24
   1  19  -5 1115.05 400.088  22
   1 -19  -5 1207.09 473.195  12
   1 -19  -5 1749.19 508.492  31
   1 -19  -5 667.702 369.845  18
   1 -19  -5-36.3202 719.805   8
   1 -19  -5 887.292 442.903  14
   1  19  -4-223.421 310.739  22
   1 -19  -4-28.4017 420.598  24
   1 -19  -4-93.7170 298.998  12
   1 -19  -4 231.147 353.507  31
   1 -19  -4 85.7211 369.531   8
   1  19  -4 456.243 380.937  16
   1 -19  -3 7069.89 1045.01   8
   1 -19  -3 5349.28 803.149  12
   1  19  -2 30838.8 1745.30   3
   1 -19  -2 27966.2 1968.93   8
   1  19  -1 1068.91 391.888   3
   1 -19  -1 1022.34 444.736   8
   1  19   0 425.737 301.941   3
   1 -19   0 346.700 270.797   8
   1  19   1 12380.9 1101.44   3
   1 -19   1 16018.1 1385.58   8
   1  19   2 393.448 277.464   3
  -1  19  -3 1351.09 643.734  16
  -1 -19  -3 941.835 323.232  11
   1  19   3 1642.90 438.657   3
  -1 -19  -4 55658.4 2500.04  19
  -1 -19  -4 56446.4 2517.24  20
  -1 -19  -4 60547.0 2413.36  11
  -1 -19  -4 59390.1 2503.50  12
  -1  19  -4 51147.7 2510.37  16
  -1 -19  -4 57707.9 2541.33  18
  -1 -19  -5 2869.46 675.288  18
  -1 -19  -5 3876.85 699.611  19
  -1 -19  -5 2394.21 562.286  12
  -1 -19  -5 3571.91 676.500  20
  -1 -19  -5 2427.12 563.706  26
  -1 -19  -5 4150.77 638.344  24
  -1 -19  -5 3909.56 660.767  25
  -1 -19  -5 3288.70 609.820  11
  -1  19  -5 2225.78 703.551  16
  -1 -19  -6 225.120 322.116  18
  -1 -19  -6-88.8846 317.251  19
  -1 -19  -6-28.7321 467.676  12
  -1 -19  -6-47.1792 425.178  20
  -1 -19  -6-13.9688 388.593  26
  -1 -19  -6 906.401 433.112  25
  -1 -19  -6-645.753 431.624  24
  -1 -19  -6 405.633 316.045  11
  -1  19  -6 570.572 459.249  16
  -1 -19  -7 5139.44 790.486  19
  -1 -19  -7 4850.91 764.070  20
  -1  19  -7 5515.53 651.053  17
  -1 -19  -7 4630.34 795.344  18
  -1 -19  -7 4699.72 744.087  11
  -1 -19  -7 4517.56 797.484  12
  -1  19  -7 5807.86 818.749  16
  -1 -19  -7 5615.66 848.538  25
  -1 -19  -7 4798.36 769.951  24
  -1 -19  -8 6963.61 797.552  20
  -1 -19  -8 6362.75 770.939  19
  -1  19  -8 7129.72 733.759  17
  -1 -19  -8 6738.14 931.829  18
  -1 -19  -8 7075.06 937.386  25
  -1 -19  -8 8031.26 995.699  24
  -1  19  -8 7715.52 936.573  16
  -1 -19  -8 7278.94 933.868  12
  -1 -19  -8 7117.58 826.525  11
  -1  19  -9 13836.7 969.774  27
  -1  19  -9 19068.9 1302.12  16
  -1 -19  -9 18369.5 1366.64  18
  -1  19  -9 18285.1 1042.26  17
  -1 -19  -9 12835.9 1385.93  25
  -1 -19  -9 12665.4 1349.57  24
  -1  19 -10 1432.05 360.596  22
  -1  19 -10 705.442 260.620  27
  -1  19 -10 1008.94 311.472  17
  -1  19 -10 770.824 372.636  16
  -1 -19 -10 1329.25 404.258  18
  -1  19 -11 1762.80 261.754  27
  -1 -19 -11 2077.64 388.685  18
  -1  19 -11 1867.41 306.229  17
  -1  19 -11 1104.53 372.310  16
  -1  19 -11 1458.31 278.391  22
  -1 -19 -12 1315.76 285.428  18
   1 -20 -11 46.5492 173.427  18
   1  20 -11-233.782 204.498  22
   1 -20 -11 114.332 268.221  24
   1 -20 -11-255.020 316.257  25
   1  20 -11-12.0628 163.737  17
   1 -20 -10 485.270 340.741  14
   1  20 -10 1205.71 312.210  22
   1  20 -10 820.226 286.199  28
   1 -20 -10 1398.10 385.964  18
   1 -20 -10 868.714 360.816  24
   1 -20 -10 1554.22 458.589  25
   1  20 -10 1365.23 290.621  17
   1 -20  -9 786.426 374.683  14
   1  20  -9 917.683 342.892  22
   1 -20  -9 289.226 448.266  12
   1 -20  -9 892.529 454.759  25
   1 -20  -9 983.152 450.460  24
   1 -20  -9 831.685 399.444  18
   1  20  -9 806.170 263.531  17
   1  20  -9 1.19039 268.639  28
   1  20  -8 9122.55 877.071  22
   1 -20  -8 8794.21 1087.57  24
   1 -20  -8 8969.22 1088.06  25
   1 -20  -8 8913.38 1056.54  12
   1  20  -8 9818.36 812.911  17
   1 -20  -8 8476.12 921.753  18
   1  20  -8 6346.39 919.826  16
   1 -20  -8 9367.73 995.816  14
   1 -20  -7 1895.11 515.663  14
   1  20  -7 1909.52 476.194  22
   1 -20  -7 1102.22 492.341  12
   1 -20  -7 1542.12 510.305  31
   1 -20  -7 1480.80 457.163  18
   1  20  -7 690.745 486.557  16
   1  20  -7 1194.52 417.841  17
   1 -20  -7 1941.12 561.229  25
   1 -20  -7 2441.77 659.842  24
   1 -20  -6 1865.33 558.997  25
   1 -20  -6 1598.93 563.735  24
   1  20  -6 1142.74 407.518  22
   1 -20  -6 1391.71 509.344  12
   1 -20  -6 855.738 438.275  31
   1 -20  -6 1321.33 451.843  18
   1 -20  -6 1877.19 510.825  19
   1 -20  -6 1402.15 424.575  14
   1  20  -6 1317.04 559.116  16
   1 -20  -5 50459.9 2454.74  24
   1 -20  -5 52736.5 2502.35  25
   1 -20  -5 48417.0 2432.45  12
   1 -20  -5 53625.4 2372.08  18
   1 -20  -5 50961.3 2616.41  31
   1  20  -5 59887.4 2265.79  22
   1  20  -4 4146.66 623.076  22
   1  20  -4 787.735 749.238  16
   1 -20  -4 3862.67 782.813  12
   1 -20  -4 6845.61 863.346  24
   1 -20  -4 5712.63 779.219  25
   1 -20  -4 3939.43 762.547  31
   1 -20  -4 2834.03 702.133   8
   1 -20  -3 1090.25 381.185  25
   1 -20  -3 529.345 354.567  12
   1  20  -3 415.749 323.873  22
   1 -20  -3 176.433 223.612  24
   1 -20  -3 544.772 364.357   8
   1 -20  -2 2350.62 661.173   8
   1 -20  -2 2219.85 641.202  12
   1  20  -1 7343.03 889.081   3
   1 -20  -1 8230.77 1093.76   8
   1 -20  -1 6772.29 974.827  12
   1  20   0 59584.7 2362.79   3
   1 -20   0 51036.3 2578.20   8
   1  20   1 10457.3 1018.88   3
   1 -20   1 8558.11 1042.41   8
  -1 -20  -1 9819.96 972.967  11
   1  20   2 22895.6 1554.55   3
  -1 -20  -2 29042.7 1660.72  11
  -1 -20  -3 474.177 267.626  11
   1  20   3 220.713 265.588   3
  -1  20  -3 595.725 397.969  16
  -1 -20  -4-150.123 516.306  20
  -1  20  -4 64.2381 390.321  16
  -1 -20  -4-52.1887 447.308  12
  -1 -20  -4 26.4783 401.482  18
  -1 -20  -4 91.9889 400.324  19
  -1 -20  -4-88.3194 241.103  11
  -1 -20  -5 1074.57 374.383  11
  -1 -20  -5 1021.92 498.582  20
  -1  20  -5 372.600 539.507  16
  -1 -20  -5 1898.78 586.518  12
  -1 -20  -5 519.381 347.254  24
  -1 -20  -5 416.685 344.598  26
  -1 -20  -5 1389.93 445.273  25
  -1 -20  -5 1278.19 408.404  18
  -1 -20  -5 825.033 500.611  19
  -1 -20  -6 7230.23 905.948  25
  -1 -20  -6 7812.39 941.659  24
  -1 -20  -6 8191.11 1010.22  20
  -1 -20  -6 6624.98 939.400  19
  -1 -20  -6 8157.36 850.501  26
  -1 -20  -6 6845.44 846.716  11
  -1 -20  -6 6969.64 934.397  12
  -1 -20  -6 6038.68 865.175  18
  -1  20  -6 7713.32 991.227  16
  -1 -20  -7 3464.67 617.935  11
  -1 -20  -7 4889.82 760.327  19
  -1 -20  -7 3671.18 687.621  20
  -1  20  -7 4192.91 676.315  16
  -1 -20  -7 4630.16 777.148  12
  -1 -20  -7 4787.42 805.784  25
  -1 -20  -7 4042.27 714.106  24
  -1  20  -7 5948.92 600.190  17
  -1 -20  -7 5393.23 849.690  18
  -1 -20  -8 5620.38 824.559  18
  -1  20  -8 5112.47 626.207  17
  -1 -20  -8 5356.45 805.462  12
  -1 -20  -8 4357.03 660.642  11
  -1  20  -8 4124.07 589.073  27
  -1  20  -8 5174.07 754.004  16
  -1 -20  -8 4930.09 785.207  25
  -1 -20  -8 5381.18 812.905  24
  -1 -20  -8 4398.14 663.477  20
  -1 -20  -8 4943.23 696.948  19
  -1 -20  -9 862.236 535.511  24
  -1 -20  -9 1508.35 633.065  25
  -1  20  -9 2449.71 586.746  16
  -1  20  -9 3491.08 452.772  17
  -1 -20  -9 3591.42 644.846  18
  -1  20  -9 2332.18 392.322  27
  -1  20 -10 11331.4 914.108  16
  -1 -20 -10 13080.2 987.154  18
  -1  20 -10 13160.5 764.552  17
  -1  20 -10 12553.3 836.937  22
  -1  20 -10 11791.9 709.434  27
  -1 -20 -11 973.602 285.746  18
  -1  20 -11 916.001 160.954  27
  -1  20 -11 933.834 196.606  17
  -1  20 -11 303.551 256.091  16
  -1  20 -11 281.184 187.977  22
   1 -21 -11-259.269 279.503  25
   1 -21 -11 350.432 270.920  24
   1  21 -11 100.625 107.538  22
   1 -21 -10 163.560 465.474  14
   1  21 -10 16.5568 207.354  22
   1  21 -10 527.184 177.009  17
   1 -21 -10 35.7038 226.153  18
   1  21 -10 76.8966 194.424  28
   1 -21 -10 221.579 287.311  24
   1 -21 -10 334.387 307.452  25
   1  21  -9 289.988 250.283  22
   1  21  -9 49.3244 252.587  28
   1 -21  -9 582.017 341.949  24
   1 -21  -9 721.487 320.628  25
   1 -21  -9-285.122 444.065  12
   1 -21  -9 196.128 329.203  18
   1  21  -9 354.515 213.960  17
   1  21  -8 1536.00 388.556  22
   1 -21  -8 1630.16 447.229  18
   1 -21  -8 2360.42 582.606  12
   1 -21  -8 2371.27 507.339  14
   1  21  -8 1953.99 354.115  17
   1 -21  -8 2361.87 594.483  25
   1 -21  -8 2084.58 531.172  24
   1  21  -7 10646.3 953.711  22
   1 -21  -7 9759.72 1010.50  14
   1 -21  -7 9939.10 1104.95  12
   1 -21  -7 10098.8 1021.39  18
   1 -21  -7 10928.0 1177.21  24
   1 -21  -7 11044.8 1181.51  25
   1 -21  -6 5474.58 892.840  24
   1 -21  -6 3783.88 771.956  25
   1  21  -6 5805.64 757.297  22
   1 -21  -6 4315.46 689.172  14
   1 -21  -6 3307.54 682.260  20
   1 -21  -6 4178.89 692.216  19
   1 -21  -6 5403.75 788.803  18
   1  21  -6 1819.90 746.329  16
   1 -21  -6 5235.35 863.006  31
   1 -21  -6 5594.27 886.555  12
   1 -21  -5 8663.39 1080.32  12
   1 -21  -5 9285.69 1129.18  31
   1 -21  -5 8883.36 1000.29  18
   1 -21  -5 8789.35 1020.92  25
   1 -21  -5 8621.25 1049.90  24
   1  21  -5 8742.87 888.118  22
   1 -21  -4 24204.4 1716.11  12
   1 -21  -4 30332.5 1974.00  31
   1 -21  -4 30206.5 1825.61  18
   1  21  -4 30170.9 1585.83  22
   1 -21  -4 24149.2 1637.73  25
   1 -21  -4 26390.2 1717.85  24
   1  21  -3 2076.91 433.083  22
   1 -21  -3 1733.11 494.958  31
   1 -21  -3 1141.88 466.910  12
   1 -21  -3 1300.00 328.573  24
   1 -21  -3 1593.58 487.792  25
   1 -21  -3 2472.95 635.310   8
   1 -21  -2 195.890 269.625   8
   1 -21  -2 592.127 397.376  12
   1  21  -2 1160.71 281.726  22
   1 -21  -1 1174.05 446.329   8
   1  21  -1 388.932 307.781   3
   1 -21  -1 265.107 419.356  12
   1 -21   0 13301.9 1382.59   8
   1  21   0 13499.2 1207.49   3
   1 -21   0 16664.3 1412.33  12
   1  21   1 3821.61 622.030   3
  -1 -21  -1 1914.25 472.240  11
   1 -21   1 2939.00 632.551   8
  -1  21  -1 1181.81 464.477  16
   1  21   2 1039.26 411.848   3
  -1  21  -2 1547.37 429.401  16
  -1 -21  -2 283.300 183.331  12
  -1 -21  -2-168.221 252.943  11
   1 -21   2 227.105 192.022   8
  -1  21  -3 191.982 519.668  16
  -1 -21  -3 41.1554 392.814  11
  -1 -21  -3 1132.07 342.669  12
  -1 -21  -4 47090.8 2172.83  11
  -1 -21  -4 44485.7 2203.79  12
  -1 -21  -4 45798.4 2374.48  19
  -1 -21  -4 44931.1 2336.86  20
  -1 -21  -4 48431.2 2356.15  18
  -1 -21  -5 137.228 336.965  19
  -1 -21  -5 40.8421 306.037  18
  -1 -21  -5 502.728 368.913  12
  -1 -21  -5-17.0550 504.888  20
  -1  21  -5 13.0248 369.264  16
  -1 -21  -5 65.5404 340.548  26
  -1 -21  -5-153.471 335.593  11
  -1 -21  -6 32989.0 1946.30  18
  -1 -21  -6 31430.4 1783.08  11
  -1 -21  -6 30861.0 1873.41  12
  -1 -21  -6 30256.8 1842.96  19
  -1 -21  -6 28697.0 1804.09  20
  -1 -21  -6 32378.3 1665.22  26
  -1  21  -6 33920.7 1942.84  16
  -1 -21  -6 32526.3 1833.74  25
  -1 -21  -6 31906.1 1829.88  24
  -1 -21  -7 1428.71 426.327  18
  -1 -21  -7 1874.51 500.434  19
  -1 -21  -7 2906.54 573.699  12
  -1 -21  -7 1961.49 535.871  20
  -1  21  -7 2835.69 659.010  16
  -1 -21  -7 2564.39 625.751  24
  -1 -21  -7 2893.35 656.156  25
  -1 -21  -7 2367.88 517.051  11
  -1 -21  -8 571.797 363.385  11
  -1  21  -8 552.218 240.325  27
  -1 -21  -8 1517.80 419.988  20
  -1  21  -8 1066.65 481.718  16
  -1  21  -8 1065.22 317.619  17
  -1 -21  -8 1293.14 487.087  18
  -1 -21  -8 1000.54 406.633  19
  -1 -21  -8 1193.10 420.177  12
  -1 -21  -8 1392.55 516.916  24
  -1 -21  -8 828.444 456.537  25
  -1  21  -9 337.147 151.364  27
  -1 -21  -9-58.9291 319.654  18
  -1 -21  -9-579.233 533.864  25
  -1 -21  -9-122.656 484.737  24
  -1  21  -9 150.442 320.886  16
  -1  21  -9 413.458 224.814  17
  -1  21  -9 9.44854 245.494  22
  -1  21 -10 9476.32 685.373  22
  -1 -21 -10 10179.1 810.798  18
  -1  21 -10 9035.64 763.348  16
  -1  21 -10 8473.89 524.959  27
  -1 -21 -11 383.562 193.298  18
  -1  21 -11 207.947 147.129  22
   1 -22 -11-469.225 299.665  24
   1 -22 -10 76.3706 229.869  24
   1 -22 -10 248.237 243.018  25
   1  22 -10-32.0847 148.854  28
   1  22 -10 525.271 204.741  22
   1  22  -9 3535.82 484.344  22
   1 -22  -9 3116.46 528.507  14
   1 -22  -9 2398.53 480.679  12
   1 -22  -9 2782.52 542.634  24
   1 -22  -9 3099.40 534.854  25
   1 -22  -9 3832.50 561.432  18
   1  22  -9 2235.65 417.688  28
   1  22  -9 2043.68 284.296  17
   1  22  -8 14550.3 1007.47  22
   1 -22  -8 15680.2 1251.24  12
   1 -22  -8 16468.2 1284.69  24
   1 -22  -8 16243.5 1316.41  25
   1 -22  -8 16832.1 1186.06  18
   1 -22  -8 13451.1 1000.89  14
   1 -22  -7 117.046 352.967  14
   1  22  -7 920.171 373.067  22
   1 -22  -7 932.358 473.158  12
   1 -22  -7 645.152 376.241  18
   1 -22  -7 852.092 429.570  25
   1 -22  -7-6.68593 528.027  24
   1 -22  -6 7193.19 905.383  24
   1 -22  -6 7053.19 927.684  25
   1 -22  -6 4771.54 748.656  20
   1 -22  -6 5612.62 790.154  19
   1 -22  -6 4868.63 729.050  18
   1 -22  -6 7370.86 981.984  31
   1 -22  -6 5618.41 844.359  12
   1  22  -6 5899.45 731.826  22
   1 -22  -5 6090.20 907.233  12
   1 -22  -5 7053.80 982.641  31
   1 -22  -5 5219.34 783.235  18
   1 -22  -5 5661.29 832.756  24
   1 -22  -5 6286.55 862.059  25
   1  22  -5 7065.33 793.128  22
   1 -22  -4 26154.9 1811.11  12
   1 -22  -4 30720.9 1958.63  31
   1 -22  -4 27205.1 1768.11  18
   1  22  -4 32967.8 1658.69  22
   1 -22  -4 25077.6 1648.81  24
   1 -22  -4 26604.2 1700.00  25
   1 -22  -3 775.361 339.837  31
   1 -22  -3 911.429 355.659  12
   1 -22  -3 593.282 292.559  24
   1  22  -3 1303.66 379.108  22
   1 -22  -3 929.742 364.387  25
   1 -22  -2 8195.47 1044.64  12
   1 -22  -1 54819.2 2871.06   8
   1 -22  -1 53898.4 2582.36  12
   1 -22   0 471.797 357.489   8
   1  22   0 400.854 377.685   3
   1 -22   0 59.1963 283.865  12
  -1 -22  -1 22699.2 1523.40  11
   1 -22   1 19038.6 1619.99   8
   1  22   1 20360.6 1518.52   3
  -1 -22  -2 25025.2 1633.85  12
  -1 -22  -2 21138.2 1447.16  11
  -1 -22  -3-380.422 391.797  20
  -1  22  -3-31.7901 386.203  16
  -1 -22  -3-845.911 397.065  12
  -1 -22  -3 201.386 288.462  11
  -1 -22  -3 84.7077 346.736  19
  -1 -22  -4 479.640 471.074  20
  -1  22  -4 588.079 536.749  16
  -1 -22  -4 1005.75 383.285  12
  -1 -22  -4 933.114 393.095  11
  -1 -22  -4 606.125 382.415  18
  -1 -22  -4 917.194 442.303  19
  -1 -22  -5 4202.43 824.265  20
  -1 -22  -5 4155.87 673.085  26
  -1 -22  -5 4249.30 737.677  12
  -1 -22  -5 5911.58 812.813  11
  -1  22  -5 5699.58 898.789  16
  -1 -22  -5 4972.51 769.846  18
  -1 -22  -5 3710.49 752.027  19
  -1 -22  -6 10014.6 927.225  26
  -1 -22  -6 8981.35 1034.18  19
  -1 -22  -6 8581.90 1005.95  20
  -1  22  -6 9666.94 1128.39  16
  -1 -22  -6 9624.38 992.897  11
  -1 -22  -6 9363.55 1045.27  12
  -1 -22  -6 8420.86 997.358  18
  -1 -22  -6 10794.6 1033.23  25
  -1 -22  -6 9526.88 953.565  24
  -1 -22  -7 15416.7 1209.27  19
  -1 -22  -7 15152.1 1183.66  20
  -1  22  -7 17435.9 1349.70  16
  -1 -22  -7 15528.1 1262.36  12
  -1 -22  -7 15178.3 1134.27  11
  -1 -22  -7 16488.9 1307.02  18
  -1 -22  -7 12443.6 1249.47  25
  -1 -22  -7 11910.8 1243.54  24
  -1 -22  -8 41.8866 275.931  20
  -1 -22  -8 345.441 377.522  24
  -1 -22  -8-390.488 472.517  25
  -1 -22  -8 152.311 309.549  18
  -1 -22  -8-395.952 268.656  19
  -1  22  -8-433.030 501.191  16
  -1 -22  -8 21.7500 185.620  12
  -1 -22  -9-461.528 553.858  25
  -1 -22  -9 46.9610 483.880  24
  -1  22  -9 392.339 347.540  16
  -1 -22  -9 108.271 254.897  18
  -1  22  -9 99.1016 248.545  22
  -1  22 -10 1416.67 348.926  16
  -1 -22 -10 2658.57 422.948  18
  -1  22 -10 2503.34 358.521  22
  -1 -22 -11 11958.8 598.096  18
   1  23 -10 4099.94 388.829  22
   1 -23 -10 3677.75 399.481  18
   1 -23 -10 736.136 428.354  25
   1 -23 -10 1420.42 452.278  24
   1 -23  -9-44.6745 421.671  14
   1 -23  -9-59.4175 294.212  12
   1  23  -9-15.0780 173.871  22
   1 -23  -9 396.770 258.164  18
   1  23  -9-153.644 205.420  28
   1 -23  -9 16.2301 244.425  24
   1 -23  -9 333.017 315.326  25
   1 -23  -8 1844.91 318.688  14
   1  23  -8 1363.20 359.632  22
   1 -23  -8 1143.94 353.637  18
   1 -23  -8 1260.47 441.347  12
   1 -23  -8 986.279 397.020  25
   1 -23  -8 1541.40 455.415  24
   1  23  -7 517.775 277.503  22
   1 -23  -7 329.612 374.936  12
   1 -23  -7 576.841 332.503  18
   1 -23  -7 13.4624 353.501  25
   1 -23  -7 660.829 342.790  24
   1 -23  -6 5805.28 822.522  24
   1 -23  -6 6080.00 837.159  25
   1 -23  -6 5637.53 737.777  19
   1 -23  -6 4960.94 722.808  20
   1 -23  -6 5613.43 761.732  18
   1 -23  -6 6061.56 846.538  31
   1 -23  -6 5266.54 810.364  12
   1  23  -6 5550.71 706.996  22
   1 -23  -5 11394.4 1198.71  12
   1 -23  -5 11538.7 1145.41  25
   1 -23  -5 12415.0 1161.81  24
   1 -23  -5 11544.9 1114.52  18
   1 -23  -5 11414.2 1162.26  31
   1  23  -5 11805.5 998.756  22
   1 -23  -4 6482.20 920.816  12
   1 -23  -4 7177.60 902.273  25
   1 -23  -4 6912.43 906.811  24
   1 -23  -4 6922.45 909.805  18
   1  23  -4 7105.43 784.831  22
   1 -23  -4 8936.64 1025.65  31
   1 -23  -3 198.650 274.288  25
   1 -23  -3 455.679 327.276  12
   1  23  -3-12.8607 250.052  22
   1 -23  -3 195.642 343.184  24
   1 -23  -3-192.614 359.275  31
   1 -23  -2 26688.9 1835.41  12
   1 -23  -1 2210.33 631.364  12
   1 -23   0 25087.7 1798.02  12
  -1 -23   0 23999.6 1589.55  11
   1 -23   1 2463.18 619.803  12
  -1 -23  -1 3147.36 613.934  11
  -1  23  -2 328.154 494.052  16
  -1 -23  -2 1570.46 419.848  11
  -1 -23  -2 957.707 358.145  12
  -1 -23  -3-102.649 366.306  20
  -1  23  -3 247.593 443.875  16
  -1 -23  -3 561.252 364.707  12
  -1 -23  -3 13.7244 297.081  11
  -1 -23  -3 45.6694 346.546  19
  -1 -23  -4-1147.64 503.502  19
  -1 -23  -4 424.954 357.390  18
  -1 -23  -4 113.162 375.977  12
  -1 -23  -4-98.3495 352.760  20
  -1  23  -4 377.321 366.356  16
  -1 -23  -4 1322.36 459.643  11
  -1 -23  -4-65.0275 389.190  26
  -1 -23  -5 66.8730 327.400  19
  -1 -23  -5-750.854 400.248  18
  -1 -23  -5 77.4023 317.757  12
  -1 -23  -5 81.6787 375.861  20
  -1  23  -5-739.657 460.876  16
  -1 -23  -5 5.63974 273.338  26
  -1 -23  -5-26.5047 334.713  11
  -1 -23  -6 19584.5 1402.46  20
  -1 -23  -6 17685.1 1347.50  19
  -1 -23  -6 17321.6 1172.24  26
  -1 -23  -6 17381.4 1255.76  11
  -1 -23  -6 17514.3 1330.22  12
  -1 -23  -6 20180.3 1467.83  18
  -1  23  -6 15511.5 1398.29  16
  -1  23  -7 786.779 425.770  16
  -1 -23  -7 751.848 348.956  20
  -1 -23  -7 271.680 386.279  24
  -1 -23  -7-297.183 334.078  25
  -1 -23  -7 893.457 385.805  12
  -1 -23  -7 1178.89 423.377  18
  -1 -23  -7 516.723 324.190  19
  -1 -23  -7 1123.54 365.263  11
  -1  23  -8 1195.61 343.865  22
  -1 -23  -8 1787.37 383.708  20
  -1 -23  -8 52.6707 417.230  25
  -1 -23  -8-306.451 435.186  24
  -1 -23  -8 1054.93 345.051  12
  -1 -23  -8 1531.31 357.971  19
  -1 -23  -8 1491.56 442.690  18
  -1  23  -8 1621.30 498.275  16
  -1  23  -9 9938.53 712.779  22
  -1 -23  -9 10609.3 826.615  18
  -1  23  -9 9602.06 810.509  16
  -1  23 -10 2137.64 304.209  22
  -1 -23 -10 2663.02 373.576  18
   1  24 -10-35.4802 113.206  22
   1 -24 -10 51.6972 195.290  25
   1 -24 -10 52.2307 199.383  24
   1 -24  -9 1180.28 331.195  12
   1  24  -9 1193.00 266.366  22
   1 -24  -9 1440.65 323.985  18
   1  24  -9 516.392 214.575  28
   1 -24  -9 1172.46 319.717  24
   1 -24  -9 958.506 322.418  25
   1 -24  -8 3818.54 583.366  12
   1 -24  -8 4254.31 603.166  25
   1 -24  -8 3891.66 575.851  24
   1 -24  -8 4459.38 585.823  18
   1  24  -8 4085.69 482.977  22
   1  24  -7 417.858 264.320  22
   1 -24  -7 195.389 306.668  12
   1 -24  -7 366.568 295.408  18
   1 -24  -7 313.291 298.154  25
   1 -24  -7-150.930 435.293  24
   1 -24  -6 3581.22 644.786  25
   1 -24  -6 3479.81 633.007  24
   1 -24  -6 3350.09 601.656  20
   1  24  -6 2942.32 486.265  22
   1 -24  -6 1978.96 552.073  12
   1 -24  -6 3626.31 600.400  19
   1 -24  -6 1990.99 498.414  18
   1 -24  -5 2656.65 639.984  12
   1  24  -5 4458.62 618.372  22
   1 -24  -5 3412.72 656.534  18
   1 -24  -5 3144.19 623.475  31
   1 -24  -5 3767.15 636.129  25
   1 -24  -5 3000.08 578.115  24
   1  24  -4 2941.49 496.489  22
   1 -24  -4 2948.04 641.001  12
   1 -24  -4 3558.98 704.944  31
   1 -24  -4 2785.58 602.690  18
   1 -24  -4 2137.93 568.131  25
   1 -24  -4 2352.34 559.579  24
   1  24  -3 4870.89 640.271  22
   1 -24  -3 4752.59 793.077  12
   1 -24  -3 3859.24 714.060  31
   1 -24  -2 25023.2 1768.81  12
   1 -24  -2 24975.2 1656.66  31
   1 -24  -1 5614.19 906.878  12
   1 -24   0 617.681 344.201  12
  -1 -24   0 594.907 359.129  11
  -1 -24  -1 15602.9 1243.48  11
   1 -24   1 17170.7 1471.87  12
  -1 -24  -2 12490.7 1163.38  12
  -1 -24  -2 12289.7 1112.26  11
  -1 -24  -3 2339.46 574.865  11
  -1 -24  -3 2591.83 615.887  20
  -1 -24  -3 2221.86 570.613  12
  -1  24  -3 1105.62 600.038  16
  -1 -24  -3 2118.76 544.814  19
  -1 -24  -3 2209.85 568.640  18
  -1 -24  -4 8196.15 990.885  19
  -1 -24  -4 7479.15 957.626  20
  -1 -24  -4 6065.13 808.730  26
  -1 -24  -4 7299.18 889.223  12
  -1 -24  -4 6740.25 818.565  11
  -1 -24  -4 7506.63 932.573  18
  -1  24  -4 5548.73 940.047  16
  -1 -24  -5 70.0701 388.095  11
  -1 -24  -5 458.794 436.062  20
  -1 -24  -5 180.836 302.187  26
  -1 -24  -5 832.374 345.271  12
  -1 -24  -5 126.902 406.594  19
  -1 -24  -5 481.681 380.289  18
  -1  24  -5 321.354 395.380  16
  -1 -24  -6 6582.56 832.463  20
  -1 -24  -6 6607.59 827.649  19
  -1  24  -6 7423.49 935.287  16
  -1 -24  -6 6832.69 750.585  11
  -1 -24  -6 7452.29 863.527  12
  -1 -24  -6 7356.26 877.540  18
  -1 -24  -6 6477.21 718.732  26
  -1 -24  -7 9578.94 933.262  18
  -1 -24  -7 8872.01 778.983  11
  -1 -24  -7 8192.87 820.910  12
  -1 -24  -7-507.957 508.159  24
  -1 -24  -7-546.580 502.496  25
  -1  24  -7 6289.78 828.809  16
  -1  24  -7 8640.28 762.552  22
  -1 -24  -7 9806.71 852.198  20
  -1 -24  -7 9488.82 844.927  19
  -1 -24  -8 3.31587 282.087  18
  -1 -24  -8 219.104 218.750  19
  -1  24  -8 50.8636 331.739  16
  -1  24  -8 55.7716 183.572  22
  -1 -24  -9 81.1675 202.156  18
  -1  24  -9 311.606 171.505  22
  -1 -24 -10 139.651 181.148  18
  -1  24 -10 660.442 163.826  22
   1 -25  -9 230.004 187.434  18
   1 -25  -9 249.227 195.293  24
   1 -25  -9 182.614 197.073  25
   1  25  -9 295.907 138.288  22
   1  25  -8-61.8413 180.283  22
   1 -25  -8-57.4498 239.739  12
   1  25  -8 35.7131 199.542  28
   1 -25  -8-219.634 304.216  18
   1 -25  -8-125.019 271.599  24
   1 -25  -8-314.510 333.993  25
   1  25  -7 1381.78 329.447  22
   1 -25  -7 1361.23 386.886  12
   1 -25  -7 846.298 356.597  18
   1 -25  -7 799.924 283.178  25
   1 -25  -7 1115.44 325.767  24
   1 -25  -6 2279.49 502.316  25
   1 -25  -6 2183.19 504.042  24
   1 -25  -6 2536.09 498.848  20
   1 -25  -6 1342.85 449.244  12
   1 -25  -6 2137.22 498.093  18
   1 -25  -6 1779.17 403.424  19
   1  25  -6 2636.06 454.851  22
   1 -25  -5 6836.58 810.740  24
   1 -25  -5 6829.77 808.756  25
   1 -25  -5 7487.35 868.901  20
   1 -25  -5 7884.22 887.279  19
   1 -25  -5 7469.66 873.382  18
   1  25  -5 8103.76 762.690  22
   1 -25  -5 5965.81 850.532  12
   1 -25  -5 6047.11 781.578  31
   1  25  -4 2480.14 468.223  22
   1 -25  -4 1935.12 548.550  12
   1 -25  -4 2751.62 542.629  31
   1 -25  -4 2850.28 579.691  18
   1 -25  -4 2148.03 453.399  25
   1 -25  -4 2349.19 475.248  24
   1  25  -3 5321.21 628.441  22
   1 -25  -3 4321.25 721.661  31
   1 -25  -3 3981.90 749.388  12
   1 -25  -2 13471.7 1183.65  31
   1 -25  -2 15736.9 1392.72  12
  -1 -25   1 29811.9 1727.99  11
   1 -25  -1 29940.6 1914.12  12
  -1 -25   0 3787.37 670.757  11
   1 -25   0 3731.02 792.821  12
   1 -25   1 9961.58 1155.43  12
  -1 -25  -1 8948.07 952.912  11
  -1 -25  -2 23039.9 1516.15  12
   1 -25   2 24383.7 1728.31  12
  -1 -25  -2 23898.2 1510.17  11
  -1 -25  -2 19839.2 1599.18  19
  -1 -25  -2 18462.6 1572.43  20
  -1 -25  -3 1279.43 464.639  20
  -1 -25  -3 1973.43 458.830  12
  -1 -25  -3 1816.58 544.734  19
  -1 -25  -3 1689.00 576.790  18
  -1 -25  -3 1181.56 397.694  11
  -1 -25  -4 2764.60 640.324  20
  -1 -25  -4 2642.09 551.559  26
  -1 -25  -4 3312.13 598.470  12
  -1 -25  -4 3317.24 687.895  19
  -1 -25  -4 2605.21 610.414  18
  -1 -25  -4 2629.79 551.785  11
  -1 -25  -5 443.872 288.467  11
  -1  25  -5 644.861 282.702  22
  -1 -25  -5 568.024 373.408  20
  -1 -25  -5 718.818 303.068  26
  -1 -25  -5 749.020 390.852  12
  -1 -25  -5 278.255 368.990  19
  -1 -25  -5 1024.94 410.545  18
  -1  25  -5-28.8594 418.505  16
  -1 -25  -6-280.751 435.482  11
  -1  25  -6 372.632 209.974  22
  -1 -25  -6-178.175 384.594  20
  -1  25  -6-3.90721 401.815  16
  -1 -25  -6 298.859 311.158  12
  -1 -25  -6 288.697 296.405  19
  -1 -25  -6 4.11605 329.148  18
  -1 -25  -6 30.6158 248.466  26
  -1 -25  -7 52.8754 295.051  20
  -1  25  -7 259.790 206.730  22
  -1 -25  -7 570.355 210.397  12
  -1 -25  -7 261.446 282.022  18
  -1 -25  -7 256.457 291.975  19
  -1  25  -7-42.9744 349.401  16
  -1  25  -8 3599.43 432.603  22
  -1 -25  -8 3072.59 499.860  18
  -1 -25  -8 3862.54 426.901  19
  -1 -25  -8 3779.77 433.163  20
  -1 -25  -9 7790.88 594.295  18
  -1  25  -9 7159.25 491.557  22
   1  26  -9 928.386 169.279  22
   1  26  -8 286.012 155.950  22
   1 -26  -8 343.487 245.905  18
   1 -26  -8 205.587 199.816  12
   1 -26  -8 260.875 208.142  24
   1 -26  -8 603.255 251.274  25
   1  26  -8 309.079 194.355  28
   1  26  -7 457.204 201.481  22
   1 -26  -7 415.522 289.044  12
   1 -26  -7 914.943 281.562  24
   1 -26  -7 420.204 210.682  25
   1 -26  -7 863.441 305.819  18
   1 -26  -6 2907.63 471.995  19
   1 -26  -6 3379.04 550.045  18
   1 -26  -6 3984.83 629.837  12
   1 -26  -6 3179.83 504.014  20
   1 -26  -6 4407.77 541.874  24
   1 -26  -6 2726.82 451.112  25
   1  26  -6 2776.05 422.567  22
   1 -26  -5 3410.93 615.848  18
   1 -26  -5 3721.66 618.138  19
   1 -26  -5 3551.26 655.256  12
   1 -26  -5 3807.31 607.610  20
   1 -26  -5 4124.60 577.824  24
   1 -26  -5 4207.57 608.125  25
   1  26  -5 4453.99 525.502  22
   1 -26  -4 678.506 386.463  18
   1 -26  -4 706.264 410.849  12
   1 -26  -4-91.1834 301.363  31
   1  26  -4 693.872 283.080  22
   1 -26  -3 6085.89 743.416  31
   1 -26  -3 5978.30 852.403  18
   1 -26  -3 5157.22 806.095  12
   1 -26  -2 5923.28 852.109  12
  -1 -26   1 3903.56 648.950  11
   1 -26  -1 3573.92 700.723  12
  -1 -26   0 260.250 323.471  11
   1 -26   0 46.5854 401.413  12
   1 -26   1 814.669 373.207  12
  -1 -26  -1 1077.62 395.647  11
  -1 -26  -1 630.151 432.205  20
  -1 -26  -1 825.154 379.089  19
   1 -26   2 547.726 416.594  12
  -1 -26  -2 253.942 286.578  11
  -1 -26  -2 56.3503 447.052  20
  -1 -26  -2 154.989 407.065  19
  -1 -26  -3 1074.35 478.672  20
  -1 -26  -3 801.019 360.777  26
   1 -26   3 584.232 397.318  12
  -1 -26  -3 622.937 330.428  12
  -1 -26  -3 628.843 329.574  11
  -1 -26  -3 1103.08 483.474  19
  -1 -26  -3 920.580 407.041  18
  -1  26  -4-49.6807 231.965  22
  -1 -26  -4-173.973 448.333  20
  -1 -26  -4-127.540 303.930  26
  -1 -26  -4 410.071 252.791  12
  -1 -26  -4-186.113 376.992  11
  -1 -26  -4 113.087 384.349  19
  -1 -26  -4-202.122 315.940  18
  -1  26  -5 926.402 303.706  22
  -1 -26  -5 788.543 453.228  20
  -1 -26  -5 1598.82 406.092  26
  -1 -26  -5 1846.82 383.531  12
  -1 -26  -5 1232.75 397.704  11
  -1 -26  -5 727.378 403.736  19
  -1 -26  -5 1576.66 456.606  18
  -1 -26  -6 438.433 331.276  20
  -1 -26  -6 952.148 291.056  26
  -1 -26  -6 1730.59 344.955  12
  -1 -26  -6 698.087 351.121  19
  -1 -26  -6 763.584 351.708  18
  -1  26  -6 676.331 228.012  22
  -1 -26  -7 72.3799 146.354  12
  -1 -26  -7 380.396 294.205  18
  -1 -26  -7 314.865 269.334  19
  -1  26  -7 288.148 205.233  22
  -1 -26  -7 154.330 307.603  20
  -1  26  -8 2223.88 307.927  22
  -1 -26  -8 2109.79 304.372  19
  -1 -26  -8 2148.77 290.213  20
  -1 -26  -8 2646.31 395.635  18
  -1  26  -9-270.649 122.473  22
  -1 -26  -9-4.89741 159.621  18
   1 -27  -8 261.962 157.579  12
   1  27  -8 159.425 94.9583  22
   1 -27  -7 2000.74 331.723  24
   1 -27  -7 1627.08 324.236  25
   1 -27  -7 2641.45 432.106  12
   1  27  -7 2573.99 339.962  22
   1 -27  -7 3015.71 404.488  18
   1 -27  -6 868.319 286.109  20
   1 -27  -6-760.839 284.322  24
   1 -27  -6-657.210 265.515  25
   1 -27  -6 287.956 301.199  12
   1 -27  -6 459.551 325.521  19
   1 -27  -6-45.4177 281.335  18
   1  27  -6 227.323 189.963  22
   1 -27  -5 6820.97 798.213  12
   1 -27  -5 5982.13 696.408  20
   1 -27  -5 7197.71 731.977  19
   1  27  -5 7027.80 613.680  22
   1 -27  -5 7325.41 759.258  18
   1 -27  -4-77.5809 354.702  12
   1  27  -4 14.5379 186.872  22
   1 -27  -4-199.282 355.008  18
   1 -27  -3 4884.35 746.962  18
   1 -27  -3 4607.78 742.880  12
  -1 -27   2-710.904 397.149  20
  -1 -27   2-681.069 354.991  19
   1 -27  -2 249.797 327.781  12
  -1 -27   2 399.970 293.250  11
  -1 -27   1 286.891 337.790  20
  -1 -27   1 144.189 309.262  19
  -1 -27   1 99.7217 278.381  11
   1 -27  -1 494.802 335.638  12
  -1 -27   0 5900.85 1045.30  19
  -1 -27   0 5632.76 1032.41  20
  -1 -27   0 13416.5 1096.09  11
   1 -27   0 13549.3 1236.12  12
   1 -27   1 3951.45 704.665  12
  -1 -27  -1 3358.45 570.324  11
  -1 -27  -1 4629.04 711.228  20
  -1 -27  -1 3520.01 671.633  19
   1 -27   2 19908.0 1437.84  12
  -1 -27  -2 18327.6 1220.27  11
  -1 -27  -2 19246.9 1415.13  18
  -1 -27  -2 17316.7 1377.05  19
  -1 -27  -2 18219.1 1407.81  20
  -1 -27  -3 293.602 385.539  20
  -1 -27  -3 460.184 303.151  26
   1 -27   3 445.209 398.218  12
  -1 -27  -3 1323.03 430.821  11
  -1 -27  -3 637.800 372.927  19
  -1 -27  -3 750.633 363.207  18
  -1 -27  -4 4081.02 655.151  20
  -1 -27  -4 3199.83 541.179  26
   1 -27   4 4093.89 655.830  12
  -1 -27  -4 3423.66 520.765  12
  -1 -27  -4 3455.74 565.687  11
  -1  27  -4 4086.48 485.330  22
  -1 -27  -4 2610.75 551.121  18
  -1 -27  -4 3108.27 598.476  19
  -1 -27  -5 40611.9 1727.99  20
  -1 -27  -5 40619.9 1732.49  19
  -1 -27  -5 39633.3 1543.13  26
  -1 -27  -5 37152.0 1554.77  12
   1 -27   5 38607.0 1790.17  12
  -1  27  -5 42981.8 1491.18  22
  -1 -27  -5 41993.6 1829.04  18
  -1 -27  -6 5298.44 612.576  20
  -1 -27  -6 5810.93 630.653  19
  -1 -27  -6 3825.10 434.970  26
   1 -27   6 4434.06 588.656  12
  -1  27  -6 3451.08 427.994  22
  -1 -27  -6 4595.68 594.911  18
  -1 -27  -7 5449.47 503.122  20
  -1 -27  -7 5158.85 493.577  19
  -1  27  -7 4978.08 451.853  22
  -1 -27  -7 5024.61 573.093  18
   1 -27   8 87.7552 154.608  12
  -1 -27  -8 207.518 151.003  18
  -1  27  -8 464.911 160.416  22
   1 -28  -7 3321.42 437.703  12
   1  28  -7 3259.55 314.037  22
   1 -28  -7 3790.13 410.512  18
   1 -28  -6-35.1930 218.429  20
   1 -28  -6 119.143 112.675  19
   1 -28  -6-140.716 240.222  18
   1  28  -6 70.3479 159.938  22
   1 -28  -5 616.457 295.347  20
   1 -28  -5 898.873 321.169  12
   1 -28  -5 804.521 313.739  19
   1 -28  -5 975.352 361.092  18
   1  28  -5 481.075 143.727  22
   1 -28  -4 55.7941 298.799  12
   1 -28  -4 349.390 226.046  26
   1 -28  -4 498.075 363.633  19
   1 -28  -4 230.736 256.192  18
   1 -28  -4 486.810 318.545  20
   1 -28  -3 1194.83 393.723  12
   1 -28  -3 955.038 399.992  18
  -1 -28   3 1558.43 393.287  11
   1 -28  -2 350.062 325.383  12
  -1 -28   2 138.752 275.095  11
  -1 -28   2-384.457 242.450  19
   1 -28  -2 470.653 386.890  18
  -1 -28   2-145.958 232.499  20
   1 -28  -1 2521.97 566.222  12
  -1 -28   1 1948.55 437.616  11
  -1 -28   1 263.550 300.570  19
  -1 -28   1 303.533 314.279  20
   1 -28   0 7114.81 874.860  12
  -1 -28   0 6504.39 714.013  11
  -1 -28   0 2735.43 684.590  19
  -1 -28   0 2859.31 674.564  20
  -1 -28  -1 8394.64 900.550  20
  -1 -28  -1 7719.11 868.391  19
   1 -28   1 9229.89 973.807  12
  -1 -28  -1 8859.58 813.833  11
   1 -28   2 30437.2 1698.00  12
  -1 -28  -2 28290.7 1408.02  11
  -1 -28  -2 28557.2 1517.54  26
  -1 -28  -2 30839.3 1601.32  20
  -1 -28  -2 27875.0 1520.20  19
   1 -28   3 4136.41 634.696  12
  -1 -28  -3 4376.51 577.488  11
  -1 -28  -3 3505.63 562.131  26
  -1 -28  -3 4441.21 669.609  18
  -1 -28  -3 3494.03 624.801  20
  -1 -28  -3 3522.99 623.249  19
   1 -28   4 712.662 328.145  12
  -1 -28  -4 481.775 295.246  26
  -1 -28  -4 840.107 403.066  19
  -1 -28  -4 362.157 265.903  18
  -1 -28  -4 622.646 350.830  20
  -1 -28  -5 560.746 339.930  20
  -1 -28  -5 161.128 225.240  26
   1 -28   5-17.0679 355.271  12
  -1 -28  -5-216.662 328.177  18
  -1 -28  -5 72.6560 310.995  19
  -1  28  -5 117.635 176.140  22
   1 -28   6 634.736 262.573  12
  -1 -28  -6 1020.20 312.550  20
  -1 -28  -6 729.909 258.774  18
  -1 -28  -6 1253.62 333.622  19
  -1  28  -6 656.541 173.033  22
  -1 -28  -7 4350.28 400.539  20
  -1 -28  -7 4377.80 388.956  19
   1 -28   7 3617.78 403.178  12
  -1 -28  -7 4787.11 471.814  18
  -1  28  -7 3779.53 329.454  22
   1 -29  -7 227.568 110.917  12
   1  29  -6 391.076 136.271  22
   1 -29  -6 689.121 254.992  12
   1 -29  -6 485.416 241.432  18
  -1 -29   6 634.522 208.309  11
   1  29  -5 626.899 136.372  22
   1 -29  -5 966.247 292.132  12
  -1 -29   5 800.262 249.374  11
   1 -29  -5 860.556 319.522  18
   1 -29  -5 845.649 270.561  19
   1 -29  -5 936.239 266.834  20
   1 -29  -4 303.836 312.789  20
  -1 -29   4-178.118 230.870  11
   1 -29  -4 601.915 300.662  12
   1 -29  -4-182.576 346.118  19
   1 -29  -4-238.233 322.493  18
  -1 -29   4 136.961 193.329  26
   1 -29  -3 3593.33 604.497  12
  -1 -29   3 4240.69 516.923  11
   1 -29  -3 3643.39 574.709  18
   1 -29  -3 2207.90 568.007  20
   1 -29  -3 3247.75 591.371  19
   1 -29  -2 434.775 286.960  12
  -1 -29   2 297.568 238.750  11
  -1 -29   2 664.994 226.214  20
  -1 -29   2 379.629 216.912  19
   1 -29  -2 167.567 283.080  18
   1 -29  -1 10515.2 958.241  12
  -1 -29   1 9210.55 779.724  11
  -1 -29   1 6417.05 738.493  19
  -1 -29   1 7280.96 717.022  20
   1 -29   0 677.832 391.030  12
  -1 -29   0 3.90333 273.471  11
  -1 -29   0-21.1724 245.030  19
  -1 -29   0 276.273 377.233  20
  -1 -29  -1 788.841 386.958  20
  -1 -29  -1 788.181 277.221  11
   1 -29   1 1091.20 409.033  12
  -1 -29  -1 956.123 399.463  19
  -1 -29  -1 630.866 326.345  18
  -1 -29  -1 940.290 376.974  26
  -1 -29  -2 148.386 295.149  20
  -1 -29  -2-344.852 277.948  11
  -1 -29  -2 180.468 268.650  26
  -1 -29  -2-4.37006 297.744  19
  -1 -29  -2 170.394 308.725  18
   1 -29   2-68.2961 225.311  12
  -1 -29  -3 2955.74 508.888  20
   1 -29   3 2062.64 445.995  12
  -1 -29  -3 2195.71 422.941  26
  -1 -29  -3 2239.51 430.005  19
  -1 -29  -3 2855.17 498.441  18
   1 -29   4 12816.7 950.617  12
  -1 -29  -4 12505.1 839.700  26
  -1 -29  -4 13944.9 968.832  18
  -1 -29  -4 13696.6 935.188  19
  -1 -29  -4 13889.5 934.966  20
   1 -29   5 1700.59 372.838  12
  -1 -29  -5 2875.47 365.295  26
  -1 -29  -5 2351.88 404.398  19
  -1 -29  -5 1980.09 396.982  18
  -1 -29  -5 2880.62 428.492  20
   1 -29   6 7799.68 617.033  12
  -1  29  -6 7655.75 425.261  22
  -1 -29  -6 10021.9 618.678  19
  -1 -29  -6 9962.43 625.112  20
  -1 -29  -6 10322.0 694.896  18
  -1 -29  -7 99.8627 124.939  18
   1 -30  -6-423.141 178.101  12
   1 -30  -5 284.312 160.834  12
   1 -30  -5 238.062 185.164  18
   1 -30  -5 503.509 161.132  19
   1 -30  -5 189.699 195.423  20
  -1 -30   5 93.1733 159.146  11
   1 -30  -4-27.2967 192.252  12
   1 -30  -4 388.671 268.874  19
   1 -30  -4 121.510 241.178  18
  -1 -30   4-26.6040 177.964  11
   1 -30  -4-354.930 302.508  20
   1 -30  -3 2865.17 507.509  20
  -1 -30   3 4251.38 464.753  11
   1 -30  -3 2613.16 465.575  12
   1 -30  -3 3150.68 417.019  26
  -1 -30   3 2276.97 349.249  26
   1 -30  -3 2459.32 497.407  19
   1 -30  -3 3517.15 503.628  18
   1 -30  -2 1132.46 379.933  18
   1 -30  -2 752.592 302.503  12
  -1 -30   2 1105.22 290.076  11
  -1 -30   2 356.045 263.172  26
  -1 -30   1 286.869 192.019  20
   1 -30  -1 563.491 371.282  18
  -1 -30   1 362.301 237.910  19
   1 -30  -1 804.460 321.405  12
  -1 -30   1 408.822 213.876  11
  -1 -30   1 433.903 271.266  26
  -1 -30   0 960.272 327.380  20
  -1 -30   0 1016.92 373.130  18
  -1 -30   0 862.790 306.977  19
   1 -30   0 1522.89 408.141  12
  -1 -30   0 969.845 335.532  26
  -1 -30   0 1437.29 308.521  11
   1 -30   1 7543.95 764.038  12
  -1 -30  -1 7772.48 706.143  26
  -1 -30  -1 7625.56 712.916  19
  -1 -30  -1 7285.90 690.383  20
  -1 -30  -1 5429.97 664.616  18
   1 -30   2 5995.46 665.928  12
  -1 -30  -2 7244.65 658.465  26
  -1 -30  -2 7105.70 653.005  20
  -1 -30  -2 6607.65 638.912  19
  -1 -30  -2 5820.09 655.376  18
   1 -30   3-164.700 247.678  12
  -1 -30  -3-83.0287 284.136  19
  -1 -30  -3 153.106 273.964  18
  -1 -30  -3-38.2562 243.290  26
  -1 -30  -3 128.251 221.479  20
   1 -30   4 4169.67 489.096  12
  -1 -30  -4 3965.06 430.526  26
  -1 -30  -4 4261.13 491.525  18
  -1 -30  -4 4119.14 484.556  20
  -1 -30  -4 3906.57 462.729  19
   1 -30   5 504.855 166.432  12
  -1 -30  -5 86.0298 203.198  19
  -1 -30  -5-60.0323 195.034  18
  -1 -30  -5 362.859 220.139  20
  -1 -30  -6 74.6807 123.033  18
   1 -31  -5 5630.41 443.594  12
   1 -31  -4 2161.52 334.541  12
   1 -31  -4 2227.55 324.234  19
   1 -31  -4 1987.03 329.449  18
   1 -31  -4 2289.31 303.356  20
   1 -31  -3-132.861 238.811  20
   1 -31  -3 201.386 203.309  19
   1 -31  -3-506.743 247.571  12
  -1 -31   3-59.5561 110.236  26
   1 -31  -3 421.554 177.579  26
  -1 -31   3 464.777 159.658  11
   1 -31  -2 3588.33 475.972  12
  -1 -31   2 3144.26 348.501  11
   1 -31  -2 2633.47 464.986  20
  -1 -31   2 2406.93 377.599  26
   1 -31  -2 2457.15 417.488  18
   1 -31  -2 2651.87 460.188  19
   1 -31  -1 2597.70 417.048  12
  -1 -31   1 684.829 229.649  20
  -1 -31   1 2097.45 374.428  26
   1 -31  -1 2361.10 429.789  18
  -1 -31   1 1432.20 327.147  18
  -1 -31   1-98.6218 154.569  19
   1 -31   0 54.3726 215.263  12
  -1 -31   0 262.664 203.072  20
  -1 -31   0 408.687 223.925  26
  -1 -31   0 842.336 215.066  19
  -1 -31   0-114.339 159.404  18
   1 -31   0 183.277 254.410  18
   1 -31   1 8513.33 721.412  12
  -1 -31  -1 4476.60 542.175  20
  -1 -31  -1 5174.91 553.665  19
  -1 -31  -1 8729.77 673.984  26
  -1 -31  -1 7240.41 663.676  18
   1 -31   2 839.282 287.656  12
  -1 -31  -2 507.773 264.455  20
  -1 -31  -2 926.389 266.793  26
  -1 -31  -2 742.922 238.295  19
  -1 -31  -2 695.035 253.071  18
   1 -31   3 18680.2 956.801  12
  -1 -31  -3 20304.4 924.458  19
  -1 -31  -3 19750.3 906.122  20
  -1 -31  -3 18678.3 866.053  26
  -1 -31  -3 17443.0 924.463  18
   1 -31   4 311.642 134.869  12
  -1 -31  -4 21.9677 199.372  20
  -1 -31  -4 130.188 142.750  18
  -1 -31  -4 195.117 176.569  19
  -1 -31  -4-78.8378 148.557  26
  -1 -31  -5 209.212 154.757  19
  -1 -31  -5 324.102 128.561  18
  -1 -31  -5 36.8960 158.116  20
   1 -32  -3 4891.38 430.959  12
   1 -32  -3 4874.62 413.312  20
   1 -32  -3 4073.48 390.733  19
   1 -32  -2 3630.18 403.315  12
   1 -32  -2 2217.01 346.409  19
   1 -32  -2 2359.37 361.606  20
   1 -32  -2 3531.74 338.761  26
  -1 -32   2 2573.93 311.094  26
   1 -32  -2 2899.30 371.342  18
   1 -32  -1 4607.25 467.742  12
   1 -32  -1 1179.53 360.618  20
  -1 -32   1 3497.77 384.749  26
   1 -32  -1 574.103 320.447  19
  -1 -32   1 1720.56 302.659  18
   1 -32  -1 1649.95 356.787  18
   1 -32   0 5891.72 529.220  12
   1 -32   0 712.127 349.744  20
  -1 -32   0 2439.04 301.308  19
  -1 -32   0 2480.69 339.027  20
  -1 -32   0 4993.34 481.063  26
   1 -32   0 1082.10 351.001  19
  -1 -32   0 3089.97 379.577  18
   1 -32   0 3165.21 445.576  18
   1 -32   1 1396.75 266.654  12
   1 -32   1 447.983 232.427  20
  -1 -32  -1 534.121 206.707  20
  -1 -32  -1 1918.00 304.004  26
   1 -32   1 386.509 196.952  19
  -1 -32  -1 1066.75 266.749  18
  -1 -32  -1 773.466 244.529  19
   1 -32   1 676.025 268.730  18
   1 -32   2 1336.75 253.528  12
  -1 -32  -2 1120.53 231.078  20
   1 -32   2 433.405 202.328  20
  -1 -32  -2 1909.07 281.748  26
  -1 -32  -2 1019.69 238.877  18
   1 -32   2 268.883 136.072  19
  -1 -32  -2 1133.96 240.572  19
  -1 -32  -3 116.315 135.684  20
  -1 -32  -3-43.0060 143.035  26
  -1 -32  -3-107.472 168.575  19
   1 -32   3 60.4012 103.924  12
  -1 -33   0 717.298 195.324  26
  -1 -33  -1 888.796 205.823  26
   2   0 -14-13.6925 114.785  29
   2   0 -14 231.253 161.667  28
   2   0 -14 34.8772 113.148  27
   2   0 -13-113.738 209.094  29
   2   0 -13-26.9991 177.478  28
   2   0 -13-156.993 153.346  27
   2   0 -12 32735.0 1592.22  28
   2   0 -12 32782.3 1519.07  30
   2   0 -12 33751.3 1555.46  29
   2   0 -12 34496.1 1458.20  27
   2   0 -11-49.5199 305.453  29
   2   0 -11-84.2641 255.648  30
   2   0 -11-10.7278 287.638  28
   2   0 -11-182.302 330.299  27
   2   0 -11 117.261 302.801  21
   2   0 -10 13985.4 1118.36  21
   2   0 -10 12072.6 1105.29  30
   2   0 -10 11328.1 1150.29  28
   2   0 -10 12745.8 1126.90  29
   2   0 -10 14311.7 1043.32  17
   2   0 -10 10678.1 1181.62  13
   2   0 -10 13631.6 1081.68  27
   2   0  -9-311.162 290.202  17
   2   0  -9-115.535 289.269  27
   2   0  -9-14.2292 254.714  29
   2   0  -9-77.5120 320.806  28
   2   0  -9-266.423 325.939  30
   2   0  -9 442.424 280.969  21
  -2   0   8 40512.9 1813.14  10
  -2   0   8 39519.7 1772.88   5
  -2   0   7 88.1876 213.220   5
  -2   0   6 171495. 3293.41   5
   2   0  -5 62.7222 101.578   8
  -2   0   5-39.8376 160.925   5
  -2   0   5-40.8849 166.973   4
   2   0  -4 12898.8 692.702   8
  -2   0   4 12104.7 768.363   5
  -2   0   4 12973.1 850.993   4
   2   0  -3 13.6545 97.2686   8
  -2   0   3 19.1229 119.640   5
   2   0  -3 86.2658 65.0242   3
  -2   0   3 76.4411 170.741   4
   2   0  -2 28799.0 816.629   8
   2   0  -2 25909.9 666.863   3
  -2   0   2 28272.7 1109.81   4
  -2   0   2 26542.6 992.892   5
  -2   0   1 33.6840 135.116  10
   2   0  -1 86.9729 110.958   3
  -2   0   1 12.3372 171.434   4
  -2   0   0 37501.7 1083.90  10
  -2   0   0 35497.6 1106.72   4
   2   0   0 39298.4 1071.03   3
  -2   0  -1 82.6183 134.949  10
   2   0   1-7.01515 85.0309   1
  -2   0  -1 52.1863 116.738   4
   2   0   1 87.7784 151.124   3
   2   0   2 16089.2 709.660   1
  -2   0  -2 14820.0 629.913   4
   2   0   3-97.0527 178.079   1
   2   0   3 14.8246 144.351   2
  -2   0  -3-75.5943 92.2710   4
   2   0   4 87049.5 2112.93   2
   2   0   4 89315.1 2130.18   1
   2   0   5 48.8768 175.632   1
   2   0   5 118.779 174.472   2
   2   0   6 54308.3 2052.48   9
   2   0   6 57542.1 2141.31   2
   2   0   7 45.2396 190.964   9
   2   0   7-146.901 413.269   2
   2   0   8 15541.8 1286.47   9
   2   0   8 13931.3 1249.69   3
  -2   0  -8 17188.1 1317.13  15
  -2   0  -9 457.821 196.332  27
  -2   0  -9-10.1478 315.969  15
  -2   0  -9 76.6000 257.848  21
  -2   0  -9 802.214 343.241  30
  -2   0  -9 919.293 439.486  18
  -2   0  -9-76.6255 352.418  16
   2   0   9-195.534 345.452   9
   2   0   9 328.918 314.949   3
  -2   0 -10 51905.8 2341.46  15
  -2   0 -10 54443.4 2252.88  30
  -2   0 -10 48568.4 2606.47  18
  -2   0 -10 54923.5 2213.05  21
  -2   0 -10 53362.4 2089.44  27
  -2   0 -10 58134.3 2305.16  16
  -2   0 -11-121.969 322.521  15
  -2   0 -11 39.4496 292.028  21
  -2   0 -11 324.645 252.942  27
  -2   0 -11 467.135 296.725  16
  -2   0 -11 70.9047 236.691  17
  -2   0 -11-108.089 330.066  30
  -2   0 -12 2014.88 467.466  15
  -2   0 -12 2702.02 455.759  21
  -2   0 -12 2000.08 381.803  27
  -2   0 -12 2630.90 475.988  16
  -2   0 -12 2936.18 509.056  30
  -2   0 -13-363.734 186.126  27
  -2   0 -13-188.863 234.246  15
  -2   0 -14 360.864 139.477  21
   2  -1 -14 3709.27 329.300  27
   2   1 -14 4306.07 338.318  27
   2   1 -14 3938.18 334.814  28
   2  -1 -14 3890.72 343.148  28
   2   1 -14 3539.82 341.325  29
   2   1 -13 215.465 170.475  27
   2  -1 -13 158.151 172.284  27
   2  -1 -13-136.700 226.573  29
   2   1 -13 198.085 218.782  29
   2   1 -13-448.969 200.941  30
   2  -1 -13 292.715 206.453  28
   2   1 -13 154.725 227.307  28
   2  -1 -12 6435.88 661.038  27
   2   1 -12 5497.17 613.486  27
   2   1 -12 5419.30 676.617  28
   2  -1 -12 6483.27 681.848  30
   2   1 -12 5523.31 664.590  30
   2  -1 -12 5347.17 694.222  28
   2  -1 -12 6568.56 715.722  29
   2   1 -12 6075.71 700.602  29
   2   1 -11 33687.9 1531.17  17
   2  -1 -11 30987.7 1613.59  30
   2   1 -11 31837.8 1656.89  30
   2  -1 -11 33008.2 1814.39  28
   2   1 -11 32816.6 1799.32  28
   2  -1 -11 33162.9 1685.29  29
   2   1 -11 32041.3 1667.94  29
   2   1 -11 31870.7 1547.23  27
   2  -1 -11 34775.9 1623.18  27
   2   1 -11 29540.2 1665.63  21
   2  -1 -11 33430.9 1631.08  21
   2   1 -10 25876.4 1522.61  21
   2  -1 -10 27831.5 1563.05  21
   2   1 -10 26691.9 1565.67  30
   2  -1 -10 27229.5 1720.41  28
   2   1 -10 27819.1 1733.79  28
   2  -1 -10 26209.0 1547.59  30
   2  -1 -10 26912.3 1588.75  29
   2   1 -10 24827.9 1534.36  29
   2   1 -10 29963.5 1514.78  17
   2  -1 -10 30419.7 1594.15  27
   2   1 -10 28688.4 1533.34  27
   2   1 -10 24251.5 1740.64  13
   2  -1 -10 26390.0 1873.57  13
   2  -1  -9 2873.21 534.639  21
   2   1  -9 2345.75 513.148  21
   2   1  -9 1113.10 385.736  13
   2  -1  -9 2369.86 627.943  13
   2   1  -9 2630.91 483.968  17
   2  -1  -9 2700.22 546.066  29
   2   1  -9 2600.39 567.796  29
   2  -1  -9 1867.83 483.101  28
   2  -1  -9 2854.98 558.250  30
   2   1  -9 3140.48 665.274  28
  -2  -1   9 2696.34 453.917   5
   2  -1  -9 2621.09 507.583  27
   2   1  -9 2091.57 443.681  27
  -2   1   8 22537.2 1309.10   5
  -2  -1   8 22828.4 1403.25   5
   2   1  -8 22756.8 1570.37  28
   2  -1  -8 22401.7 1523.61  28
  -2   1   7 13932.0 1018.27  10
  -2  -1   7 13052.0 990.506   5
  -2   1   7 11793.4 907.984   5
   2  -1  -6 1404.20 354.403   8
  -2  -1   6 1128.31 306.281   5
  -2   1   6 1753.24 370.460   5
  -2   1   6 1392.58 352.462   4
   2  -1  -5 4191.29 476.270   8
  -2   1   5 3572.81 455.129   5
  -2  -1   5 4067.81 491.624   5
  -2   1   5 4306.82 544.842   4
  -2  -1   5 4072.82 530.966   4
   2   1  -4 1408.89 220.134   8
   2  -1  -4 1670.20 289.530   8
  -2  -1   4 1310.56 299.330   5
  -2   1   4 1507.12 286.017   5
  -2  -1   4 1711.26 362.676   4
  -2   1   4 1471.70 316.122   4
   2   1  -3 7219.96 408.246   8
   2  -1  -3 7419.64 509.348   8
  -2   1   3 7218.14 561.641   5
  -2  -1   3 7729.48 586.783   5
  -2   1   3 7680.32 629.339   4
   2   1  -3 6827.99 359.769   3
  -2  -1   3 8013.60 638.057   4
   2   1  -2 612.702 128.737   8
   2  -1  -2 684.571 162.568   8
  -2   1   2 465.290 194.238  10
   2  -1  -2 488.183 108.058   3
  -2  -1   2 476.905 181.129   5
   2   1  -2 503.537 123.280   3
  -2   1   2 600.573 218.219   4
  -2  -1   2 673.764 226.164   4
  -2   1   1 95156.5 1794.86  10
   2   1  -1 93359.5 867.021   1
  -2  -1   1 95101.8 1912.20   4
   2  -1  -1 96903.7 1456.17   3
  -2   1   0 1726.55 270.308  10
  -2  -1   0 1960.50 264.867  10
   2   1   0 2247.05 202.010   1
   2  -1   0 1980.67 174.293   2
  -2  -1   0 1895.73 294.319   4
   2  -1   0 1801.89 243.470   3
   2   1   0 1966.01 281.316   3
  -2  -1  -1 18962.9 731.877  10
   2   1   1 22160.9 735.675   1
   2  -1   1 19065.0 655.211   2
  -2  -1  -1 21952.4 823.081   4
   2   1   1 21548.4 866.027   3
   2  -1   2 3289.34 341.920   2
  -2   1  -2 3417.01 317.285   4
  -2  -1  -2 3853.33 330.587   4
   2  -1   2 3595.07 352.947   1
   2   1   2 3462.93 357.200   1
   2   1   2 3957.31 434.120   3
   2  -1   3 15654.7 800.908   2
   2   1   3 16582.6 842.583   1
  -2   1  -3 15677.4 597.928   4
   2  -1   3 15473.0 796.811   1
   2   1   3 16001.8 900.800   3
   2  -1   4 94482.4 2165.57   2
   2   1   4 99437.8 2264.78   1
   2   1   4 101213. 2272.37   2
   2  -1   5 8344.97 738.693   9
   2   1   5 9672.90 805.856   2
   2   1   5 8271.13 768.569   3
   2   1   5 8918.38 774.918   1
   2  -1   5 9032.54 755.117   2
   2  -1   6 4418.39 610.694   9
   2   1   6 5119.12 664.389   9
   2   1   6 5216.88 681.981   2
   2   1   6 5125.86 701.528   3
   2  -1   6 5480.23 673.174   2
   2  -1   7 630.465 247.057   9
   2   1   7 440.905 212.251   9
   2   1   7 342.516 348.848   2
   2   1   7 546.481 341.213   3
   2  -1   8 21213.2 1488.41   9
   2   1   8 20408.2 1453.11   9
   2  -1   8 20709.9 1541.64   3
   2   1   8 20488.2 1498.63   3
  -2  -1  -8 19347.9 1422.73  15
  -2   1  -8 20403.4 1447.62  15
  -2   1  -9 1273.13 393.807  27
  -2  -1  -9 1919.76 431.710  27
  -2  -1  -9 1515.77 506.466  15
  -2   1  -9 1627.27 548.633  15
  -2  -1  -9 1078.28 405.839  21
  -2   1  -9 1329.28 450.207  21
  -2  -1  -9 1257.85 471.866  30
  -2   1  -9 1973.41 534.139  18
  -2  -1  -9 1531.52 549.682  18
  -2  -1  -9 810.732 438.031  16
  -2   1  -9 968.559 429.161  16
   2  -1   9 623.340 314.305   9
   2   1   9 706.579 298.885   9
   2  -1   9 1789.37 476.547   3
   2   1   9 2201.79 504.279   3
  -2  -1 -10 1491.93 474.849  15
  -2   1 -10 1890.74 566.906  15
  -2  -1 -10 2381.17 530.696  30
  -2   1 -10 854.366 368.849  30
  -2   1 -10 2438.81 679.832  18
  -2  -1 -10 1597.32 573.578  18
  -2   1 -10 2324.52 544.891  21
  -2  -1 -10 1880.62 512.259  21
  -2   1 -10 1324.06 496.565  16
  -2  -1 -10 1487.27 515.745  16
  -2   1 -10 1917.54 508.254  27
  -2  -1 -10 1897.14 471.027  27
  -2  -1 -11 781.525 363.908  15
  -2   1 -11 1012.58 396.470  15
  -2  -1 -11 1071.60 353.627  30
  -2   1 -11 709.070 281.080  30
  -2  -1 -11 366.557 406.143  18
  -2  -1 -11 927.776 337.706  21
  -2   1 -11 804.668 348.587  21
  -2  -1 -11 862.435 411.436  16
  -2   1 -11 1035.99 376.367  16
  -2   1 -11-75.1970 291.991  17
  -2   1 -11 916.699 334.848  27
  -2  -1 -11 483.200 261.312  27
  -2   1 -12 921.266 349.174  15
  -2  -1 -12 1315.23 382.762  15
  -2   1 -12 1895.51 387.482  30
  -2  -1 -12 1475.09 377.366  30
  -2   1 -12 1204.70 342.957  21
  -2  -1 -12 972.116 343.636  21
  -2   1 -12 1223.54 338.095  16
  -2  -1 -12 1366.25 358.185  16
  -2   1 -12-181.494 311.762  17
  -2  -1 -12 1619.16 346.136  27
  -2   1 -12 1334.09 297.872  27
  -2   1 -13 134.741 159.761  30
  -2   1 -13 322.610 193.303  21
  -2  -1 -13-26.3470 208.394  21
  -2  -1 -13 114.027 155.064  27
  -2   1 -13 24.0477 153.740  27
  -2  -1 -13-186.389 280.568  15
  -2   1 -13 157.794 203.837  15
  -2  -1 -14 111.198 119.540  21
  -2   1 -14 428.150 140.004  21
   2   2 -14 420.947 131.273  27
   2  -2 -14 451.390 166.014  28
   2   2 -14 227.686 139.595  29
   2  -2 -13 2717.95 365.179  27
   2   2 -13 2763.67 384.121  27
   2  -2 -13 2116.45 386.411  28
   2   2 -13 2501.15 366.229  30
   2   2 -13 2762.69 428.244  28
   2  -2 -13 2717.72 413.116  29
   2   2 -13 2488.16 396.169  29
   2   2 -12 2826.10 471.436  17
   2  -2 -12 2918.86 463.202  27
   2   2 -12 2765.08 453.756  27
   2  -2 -12 2534.37 485.643  29
   2   2 -12 3094.18 517.634  29
   2  -2 -12 3019.45 505.878  30
   2   2 -12 2968.83 469.704  30
   2   2 -12 3175.91 556.800  28
   2  -2 -12 3159.59 541.997  28
   2  -2 -11 757.689 384.187  21
   2   2 -11 633.039 394.691  21
   2  -2 -11 387.177 360.667  28
   2   2 -11 503.831 323.938  29
   2   2 -11 1164.84 388.471  28
   2  -2 -11 608.213 369.029  29
   2  -2 -11 693.435 362.161  30
   2   2 -11 544.733 372.890  30
   2   2 -11 1167.39 401.387  17
   2   2 -11 1010.66 365.195  27
   2  -2 -11 1003.87 376.852  27
   2  -2 -10-1171.50 474.469  14
   2  -2 -10 15.6021 295.223  21
   2   2 -10 51.3002 269.358  21
   2  -2 -10 458.308 394.532  13
   2  -2 -10-734.257 351.341  27
   2   2 -10-602.891 326.418  27
   2  -2 -10-2.84589 396.427  29
   2   2 -10 451.146 340.103  29
   2  -2 -10 15.2058 323.631  28
   2  -2 -10 121.675 261.804  30
   2   2 -10-731.384 379.861  28
   2   2 -10 35.9582 298.193  30
   2   2 -10 193.290 302.312  17
   2  -2  -9 30939.3 1957.18  23
   2   2  -9 32957.3 1706.91  21
   2  -2  -9 32219.2 1639.42  21
   2  -2  -9 33120.2 1922.15  28
   2   2  -9 31370.2 1887.35  28
   2  -2  -9 31087.1 1668.35  29
   2  -2  -9 31803.1 1700.32  30
   2   2  -9 35825.4 1671.01  17
   2   2  -9 33567.3 1646.80  27
   2  -2  -9 32050.5 1627.89  27
  -2  -2   9 30486.8 1722.47   5
   2  -2  -9 27231.3 1797.12  14
   2  -2  -9 29260.7 1939.11  13
   2  -2  -8 16242.2 1306.84  28
   2  -2  -8 16533.0 1191.44  29
   2   2  -8 16789.7 1331.19  28
   2   2  -8 16666.7 1178.83  21
  -2  -2   8 16855.6 1211.18   5
   2  -2  -8 16139.5 1128.31  27
  -2   2   7 306.965 197.023  10
  -2   2   7-134.962 152.629   5
  -2  -2   7 249.310 194.884   5
   2  -2  -6 55656.1 1965.47   8
  -2  -2   6 56976.7 1835.78   6
  -2   2   6 56635.6 1910.33  10
  -2  -2   6 55690.7 1898.94   5
  -2   2   6 56686.3 1820.05   5
  -2   2   6 58753.4 2042.59   4
   2  -2  -5 22.4475 143.070   8
  -2   2   5-35.1442 167.426  10
  -2   2   5-50.8483 165.140   5
  -2   2   5 150.393 196.024   4
  -2  -2   5-52.1510 179.175   5
   2  -2  -4 94.7396 131.952   8
  -2   2   4 66.8997 145.911  10
  -2  -2   4 57.2029 163.123   5
  -2   2   4 29.2039 142.793   5
  -2   2   4-18.7279 189.832   4
  -2  -2   4-37.7286 181.489   4
   2  -2  -3 6837.25 537.859   8
  -2   2   3 6546.30 555.342  10
  -2  -2   3 7259.09 561.227   5
  -2   2   3 7283.74 615.600   4
   2   2  -3 7430.84 408.502   3
  -2  -2   3 7107.16 615.413   4
  -2   2   3 7604.44 567.408   5
  -2   2   2 15044.7 766.765  10
   2   2  -2 13254.2 315.694   8
   2  -2  -2 14515.9 693.482   8
   2  -2  -2 16130.0 434.203   3
   2   2  -2 15227.2 598.607   3
  -2  -2   2 15933.7 780.983   5
  -2  -2   2 14684.8 812.023   4
  -2   2   1 73566.9 1601.82  10
   2   2  -1 67569.2 790.822   8
   2   2  -1 73446.4 1433.56   3
  -2  -2   1 77858.4 1612.07   5
  -2  -2   1 70948.6 1673.09   4
   2  -2  -1 79380.8 1298.19   3
  -2   2   0 7624.93 528.408  10
  -2  -2   0 7759.33 496.963  10
   2   2   0 8453.96 549.366   3
  -2  -2   0 7892.86 541.946   4
   2  -2   0 8921.92 334.589   2
   2  -2   0 7236.52 446.943   3
  -2  -2  -1 8589.90 494.141  10
   2  -2   1 9419.43 456.017   2
  -2  -2  -1 8936.89 542.921   4
   2   2   1 9090.26 607.214   3
   2  -2   2 1045.65 210.086   2
   2   2   2 941.702 207.707   1
   2   2   2 1056.77 270.798   3
   2   2   3 21.6602 151.811   1
   2  -2   3 75.9457 128.427   2
   2   2   3 47.3313 219.971   3
   2  -2   4 39578.3 1452.22   9
   2   2   4 39363.6 1462.19   1
   2   2   4 40350.8 1530.79   3
   2  -2   4 43027.5 1467.31   2
   2  -2   5 13153.1 914.743   9
   2   2   5 12322.6 910.121   1
   2   2   5 12841.7 929.966   2
   2  -2   5 12921.0 908.633   2
   2   2   5 11786.1 918.870   3
   2  -2   6 188.725 212.764   9
   2   2   6 19.5354 153.434   1
   2  -2   6 26.6792 202.932   2
   2   2   6 26.4168 278.350   2
   2   2   6-70.3912 309.766   3
   2  -2   7 1851.73 450.795   9
   2   2   7 1652.40 435.610   9
   2   2   7 1782.68 461.198   2
   2   2   7 2465.13 522.186   3
   2   2   8 370.892 242.313   3
  -2   2  -8 101.873 373.164  16
   2  -2   8 280.845 289.520   9
   2   2   8 39.0534 124.397   9
  -2   2  -8-162.472 406.631  15
  -2  -2  -8 311.575 266.436  15
  -2   2  -9 9674.03 938.632  27
  -2  -2  -9 8964.69 866.557  27
  -2   2  -9 10168.9 1089.49  15
  -2  -2  -9 10392.7 1074.28  15
  -2   2  -9 9632.23 946.093  21
  -2  -2  -9 9326.97 973.688  21
  -2  -2  -9 9095.51 958.359  30
  -2  -2  -9 10750.4 1113.57  18
  -2   2  -9 8991.66 1157.31  18
  -2  -2  -9 10879.5 1037.92  16
  -2   2  -9 7969.54 901.324  16
   2  -2   9 10846.0 1179.50   9
   2   2   9 9482.94 1003.14   9
   2  -2   9 8770.33 1136.64   3
   2   2   9 9162.12 1135.74   3
  -2  -2 -10 36177.7 1941.52  15
  -2   2 -10 36955.1 1982.17  15
  -2  -2 -10 34660.4 1779.98  30
  -2  -2 -10 42014.6 2141.05  18
  -2  -2 -10 38305.4 1874.50  21
  -2   2 -10 34189.8 1711.58  21
  -2   2 -10 37830.5 1863.93  16
  -2  -2 -10 36846.0 1807.15  16
  -2   2 -10 36076.8 1759.93  27
  -2  -2 -10 36737.6 1666.27  27
  -2  -2 -11 2336.97 532.729  15
  -2   2 -11 1852.74 488.327  15
  -2  -2 -11 1787.28 482.145  30
  -2   2 -11 2874.98 545.355  30
  -2  -2 -11 1293.83 550.810  18
  -2   2 -11 2047.82 442.490  21
  -2  -2 -11 2051.12 460.164  21
  -2   2 -11 1627.74 516.392  16
  -2  -2 -11 2240.00 481.292  16
  -2   2 -11 2739.33 510.231  27
  -2  -2 -11 2415.18 446.068  27
  -2   2 -12 297.575 286.240  15
  -2  -2 -12 274.407 287.099  15
  -2  -2 -12 612.996 261.500  21
  -2   2 -12 464.166 276.626  21
  -2  -2 -12 246.441 265.891  16
  -2   2 -12 381.908 312.058  16
  -2  -2 -12 177.135 217.473  27
  -2   2 -12 218.616 217.325  27
  -2  -2 -12 422.085 260.465  30
  -2   2 -12 331.327 269.600  30
  -2  -2 -13 1054.88 305.336  21
  -2   2 -13 298.838 185.328  21
  -2   2 -13 396.540 229.445  15
  -2  -2 -13 154.758 233.336  15
  -2   2 -13 343.957 188.167  30
  -2   2 -13 490.730 193.947  27
  -2  -2 -14 532.361 164.723  21
   2  -3 -14 3865.79 340.368  28
   2   3 -14 4182.57 349.644  29
   2   3 -14 3787.42 300.155  27
   2  -3 -13 1750.54 315.157  27
   2   3 -13 2025.84 327.114  27
   2  -3 -13 1619.29 339.382  29
   2  -3 -13 1812.62 372.479  28
   2   3 -13 1525.11 302.546  30
   2   3 -13 1873.69 364.764  28
   2   3 -13 2111.74 365.323  29
   2  -3 -12 272.207 262.517  27
   2   3 -12 279.489 206.869  27
   2   3 -12 211.650 238.088  17
   2  -3 -12 155.124 261.317  29
   2   3 -12 677.885 381.539  28
   2  -3 -12 312.642 221.542  30
   2   3 -12-62.7924 163.353  30
   2   3 -12 15.5183 256.915  29
   2  -3 -12 102.891 292.244  28
   2  -3 -11 22450.5 1308.89  21
   2  -3 -11 19095.3 1272.28  30
   2   3 -11 18974.8 1271.24  30
   2  -3 -11 20898.5 1445.76  28
   2   3 -11 19912.8 1402.93  28
   2  -3 -11 21075.6 1323.57  29
   2   3 -11 19154.3 1310.28  29
   2   3 -11 21625.7 1273.91  17
   2  -3 -11 20873.1 1250.25  27
   2   3 -11 19484.7 1196.38  27
   2  -3 -11 21444.7 1408.70  14
   2  -3 -10 680.178 307.555  14
   2   3 -10 1132.18 463.351  21
   2  -3 -10 1789.77 445.182  21
   2  -3 -10 1336.19 434.579  13
   2   3 -10 1942.37 544.222  17
   2  -3 -10 1324.14 431.287  29
   2  -3 -10 1315.92 464.949  28
   2  -3 -10 2049.51 436.789  30
   2   3 -10 1668.98 541.923  28
   2   3 -10 1292.65 459.497  29
   2  -3 -10 1586.74 397.806  27
   2   3 -10 1582.63 442.259  27
  -2  -3   9 30290.2 1765.03   5
   2  -3  -9 34439.2 2118.41  23
   2   3  -9 35643.7 1769.57  21
   2  -3  -9 36215.8 1698.67  21
   2  -3  -9 33890.4 1768.14  30
   2  -3  -9 35565.4 1957.30  28
   2  -3  -9 32277.2 1723.97  29
   2   3  -9 37207.3 2052.38  28
   2   3  -9 38543.2 1753.73  17
   2  -3  -9 35716.1 1706.44  27
   2   3  -9 36974.2 1719.26  27
   2  -3  -9 30801.4 2037.29  13
   2  -3  -9 33314.6 1959.44  14
   2  -3  -8 1984.44 626.776  13
   2   3  -8 2452.82 499.323  21
   2   3  -8 2632.34 617.815  28
   2  -3  -8 2083.11 459.569  28
   2  -3  -8 2735.10 512.211  29
  -2  -3   8 2698.75 532.030   5
   2  -3  -8 2811.08 491.342  27
  -2  -3   7 15207.3 1054.72   6
   2  -3  -7 13675.2 1098.21   8
  -2   3   7 14533.2 1043.99  10
  -2  -3   7 13854.6 1057.02   5
  -2   3   7 13230.9 957.216   5
  -2   3   7 14146.9 1059.31   4
  -2  -3   6 9531.94 789.706   6
  -2   3   6 12279.4 893.618  10
   2  -3  -6 12418.1 978.251   8
  -2   3   6 10894.9 810.625   5
  -2  -3   6 11342.3 897.118   5
  -2   3   6 10751.2 895.391   4
   2  -3  -5 15254.7 999.922   8
  -2   3   5 15062.6 933.898  10
  -2  -3   5 15647.2 923.197   6
  -2   3   5 16798.7 1048.56   4
  -2   3   5 15705.0 909.983   5
  -2  -3   5 15299.6 958.677   5
   2  -3  -4 4758.72 518.449   8
  -2   3   4 4581.06 505.958  10
  -2  -3   4 4510.33 497.694   5
  -2   3   4 4721.42 546.533   4
  -2   3   3 5321.13 511.130  10
   2  -3  -3 5309.58 505.806   8
  -2  -3   3 6257.26 535.800   5
   2   3  -3 5691.30 393.812   3
  -2  -3   3 5182.47 531.962   4
   2  -3  -2 108173. 1989.20   8
  -2   3   2 107429. 2040.63  10
   2  -3  -2 102000. 999.232   3
   2   3  -2 101488. 1605.26   3
  -2  -3   2 113318. 2089.78   5
  -2  -3   2 110695. 2207.27   4
   2  -3  -1 48.8033 43.1798   9
  -2   3   1 77.7072 142.520  10
   2   3  -1 86.1090 125.358   3
  -2  -3   1 104.932 138.521   5
  -2  -3   1 135.378 166.517   4
   2  -3  -1 136.093 98.4602   3
   2  -3   0 249342. 2163.37   9
  -2   3   0 243347. 2928.78  10
   2   3   0 251560. 2949.18   3
   2  -3   1 119106. 1816.58   9
   2   3   1 113782. 2095.89   3
   2  -3   2 20703.2 866.975   9
   2  -3   2 19901.4 800.202   2
   2   3   2 20810.2 970.857   3
   2  -3   3 14180.0 801.170   9
   2   3   3 18207.1 928.315   1
   2  -3   3 15217.7 807.785   2
   2   3   3 17892.7 953.151   3
   2  -3   4 20869.9 1047.34   9
   2  -3   4 22327.1 1072.74   2
   2   3   4 22665.9 1150.69   3
   2   3   4 22616.2 1140.83   1
   2  -3   5 7212.96 677.131   9
   2   3   5 6973.01 711.871   1
   2   3   5 6856.66 706.297   2
   2   3   5 6887.41 716.305   3
   2  -3   6-2.37661 208.866   9
   2   3   6 14.6439 224.070   1
   2   3   6 145.374 240.555   2
   2   3   6 380.537 288.376   3
   2  -3   7 430.141 236.984   9
   2   3   7 6.03399 231.750   9
   2   3   7 469.812 248.545   3
  -2  -3  -8 736.009 308.634  15
  -2   3  -8 513.585 303.172  15
  -2  -3  -8 851.272 387.407  21
  -2   3  -8 1503.12 373.728  18
  -2  -3  -8 812.714 354.710  16
  -2   3  -8 487.992 345.281  16
   2  -3   8 77.5390 285.965   9
   2   3   8 236.432 267.901   9
   2   3   8 357.923 366.535   3
  -2   3  -9 18578.4 1285.69  27
  -2  -3  -9 18984.3 1416.91  15
  -2   3  -9 18199.4 1421.06  15
  -2  -3  -9 18878.5 1361.40  21
  -2   3  -9 16468.5 1187.43  21
  -2  -3  -9 15385.4 1187.58  30
  -2  -3  -9 19503.2 1447.78  18
  -2   3  -9 14891.0 1471.95  18
  -2   3  -9 16412.8 1283.37  16
  -2  -3  -9 17249.7 1277.20  16
   2   3   9 16505.8 1365.81   9
   2  -3   9 16295.0 1486.14   3
   2   3   9 16470.2 1514.20   3
  -2  -3 -10 436.845 340.374  15
  -2   3 -10 529.834 415.327  15
  -2  -3 -10 318.847 333.449  30
  -2  -3 -10 1218.94 487.317  18
  -2   3 -10 466.069 304.247  21
  -2  -3 -10 578.924 386.229  21
  -2  -3 -10 850.704 463.181  16
  -2   3 -10 530.079 372.717  16
  -2   3 -10 516.376 340.779  27
  -2  -3 -10 183.900 284.268  27
  -2  -3 -11 3449.97 616.529  15
  -2   3 -11 3247.18 609.973  15
  -2   3 -11 3726.60 600.100  30
  -2  -3 -11 2720.34 507.725  30
  -2  -3 -11 2217.28 674.649  18
  -2   3 -11 3083.44 525.502  21
  -2  -3 -11 2565.50 502.566  21
  -2   3 -11 2344.37 616.001  16
  -2  -3 -11 2719.83 514.893  16
  -2  -3 -11 3019.19 500.215  27
  -2   3 -11 2765.94 516.513  27
  -2   3 -12 2333.00 470.244  15
  -2  -3 -12 2019.11 455.619  15
  -2  -3 -12 1945.78 423.420  21
  -2   3 -12 1945.86 414.111  21
  -2   3 -12 1656.92 369.117  16
  -2   3 -12 2056.70 393.882  27
  -2   3 -12 2157.35 421.141  30
  -2  -3 -13 298.092 246.735  15
  -2   3 -13 653.652 249.494  15
  -2  -3 -13 480.868 230.630  21
  -2   3 -13 696.339 239.469  21
  -2   3 -13 55.3673 206.482  17
  -2   3 -13 521.475 220.664  27
  -2   3 -13 402.996 219.126  30
  -2  -3 -14 962.955 203.861  21
   2   4 -14 182.299 99.1929  27
   2   4 -14 192.475 123.389  29
   2   4 -13 164.547 194.708  17
   2  -4 -13 1104.24 272.206  27
   2   4 -13 1063.19 243.069  27
   2  -4 -13 839.877 274.536  29
   2   4 -13 757.335 255.356  29
   2   4 -13 1093.41 230.719  30
   2  -4 -13 1228.83 316.279  28
   2   4 -13 1011.96 272.936  28
   2  -4 -12 3049.75 470.129  27
   2   4 -12 2946.99 445.571  27
   2   4 -12 3196.75 490.091  17
   2  -4 -12 3140.52 589.006  14
   2  -4 -12 3600.90 565.903  28
   2   4 -12 2660.89 418.784  30
   2   4 -12 2873.69 489.336  29
   2   4 -12 3462.86 569.076  28
   2  -4 -12 3642.58 542.272  29
   2  -4 -11-129.586 378.593  14
   2  -4 -11 218.702 292.449  29
   2   4 -11 242.952 304.627  29
   2  -4 -11 271.967 340.629  28
   2   4 -11 310.175 370.425  28
   2  -4 -11 370.052 364.615  30
   2   4 -11 277.007 310.475  30
   2  -4 -11 348.874 274.671  21
   2   4 -11 354.159 329.369  17
   2  -4 -11 193.872 232.328  27
   2   4 -11-43.6672 267.265  27
   2   4 -10 14474.0 1174.58  21
   2  -4 -10 15669.6 1121.69  21
   2  -4 -10 15146.2 1186.15  30
   2  -4 -10 14175.0 1242.93  28
   2  -4 -10 15580.0 1197.44  29
   2   4 -10 15200.1 1306.95  28
   2   4 -10 16216.2 1186.37  17
   2  -4 -10 14190.0 1313.79  14
   2  -4 -10 14991.0 1424.70  13
   2  -4 -10 16059.9 1152.82  27
   2   4 -10 15387.4 1123.21  27
   2  -4  -9 2734.00 520.746  27
   2   4  -9 2198.11 442.862  27
   2   4  -9 2669.26 516.038  17
   2  -4  -9 3882.46 752.092  23
   2   4  -9 2624.16 516.615  21
   2  -4  -9 2264.36 493.586  21
   2  -4  -9 2116.43 595.125  13
   2  -4  -9 2609.55 532.991  29
   2   4  -9 1687.10 499.789  28
   2  -4  -9 3247.53 521.908  30
   2  -4  -9 2541.06 599.000  28
   2  -4  -9 1562.38 503.351  14
  -2  -4   9 1970.13 492.580   5
  -2  -4   8 10821.1 992.302   6
   2  -4  -8 10774.6 1191.49  23
   2   4  -8 11999.0 1020.75  21
   2   4  -8 11937.6 1143.99  28
   2  -4  -8 11389.5 1085.06  28
   2  -4  -8 11710.8 1015.96  29
   2  -4  -8 12738.3 1009.45  27
  -2  -4   8 12284.3 1075.09   5
   2   4  -8 13076.2 1025.12  17
   2  -4  -8 13021.6 1206.19  14
   2  -4  -8 11902.7 1229.55  13
   2  -4  -7 5117.10 709.589   8
  -2   4   7 5556.15 638.087  10
  -2  -4   7 4638.19 596.620   6
  -2  -4   7 5515.29 700.193   5
  -2   4   7 4025.31 592.086   4
   2  -4  -6 1508.01 387.758   8
  -2   4   6 1316.09 339.472  10
  -2  -4   6 1004.66 290.965   6
  -2  -4   6 1063.69 322.216   5
  -2   4   6 1306.64 352.026   4
   2  -4  -5 20706.6 1183.70   8
  -2  -4   5 18470.7 1035.35   6
  -2   4   5 18904.9 1053.34  10
  -2  -4   5 17253.2 1028.50   5
  -2   4   5 18945.0 1116.86   4
   2  -4  -4 34933.7 1422.01   8
  -2   4   4 34265.2 1320.75  10
  -2  -4   4 32222.6 1295.23   5
   2   4  -4 30838.5 1012.66   3
  -2   4   3 68081.6 1736.89  10
   2  -4  -3 65563.8 1793.55   8
  -2  -4   3 70352.6 1772.98   5
   2   4  -3 72824.5 1473.40   3
  -2   4   2 253.816 202.618  10
   2  -4  -2 185.361 179.672   8
   2   4  -2 134.866 141.142   3
  -2  -4   2 271.470 175.963   5
  -2   4   1 40889.0 1255.44  10
  -2  -4   1 41107.7 1183.93   5
   2   4  -1 41842.3 1172.47   3
   2  -4  -1 40448.0 876.397   3
   2  -4   0 52013.3 993.837   9
   2   4   0 46490.1 1322.55   3
  -2  -4  -1 11373.9 564.330  10
   2  -4   1 12762.2 595.931   9
   2   4   1 12644.0 738.116   3
   2  -4   2 9855.97 599.380   9
   2   4   2 10457.0 720.876   3
   2  -4   3 9753.00 661.610   9
   2   4   3 8941.25 713.276   3
   2  -4   4 191.397 170.605   9
   2   4   4 315.346 237.568   1
   2   4   4 112.960 188.422   3
   2  -4   5 32990.8 1437.43   9
   2   4   5 33153.5 1533.83   1
   2  -4   6 65564.2 2218.22   9
   2   4   6 69775.9 2437.78   2
   2   4   6 72905.7 2474.01   1
   2   4   6 68512.8 2390.92   3
   2  -4   7 58512.7 2307.15   9
   2   4   7 56041.8 2325.33   3
  -2  -4  -8 20671.4 1445.16  15
  -2   4  -8 20877.7 1485.84  15
  -2  -4  -8 21635.8 1435.76  21
  -2   4  -8 15462.9 1553.20  18
  -2  -4  -8 21083.8 1433.79  18
   2   4   8 19924.5 1447.28   9
   2  -4   8 17314.7 1440.63   9
  -2   4  -8 20497.6 1403.25  16
  -2  -4  -8 23539.6 1411.69  16
   2   4   8 19921.7 1502.69   3
  -2  -4  -9 1516.89 449.611  21
  -2   4  -9 2225.77 458.111  21
  -2  -4  -9 1268.00 390.847  30
  -2  -4  -9 2591.00 570.965  18
   2   4   9 2147.98 489.696   9
  -2   4  -9 1570.45 521.219  16
  -2  -4  -9 2267.64 552.919  16
  -2  -4  -9 2199.34 528.502  15
  -2   4  -9 2037.37 601.131  15
  -2  -4 -10 10291.4 1020.56  21
  -2   4 -10 8396.43 836.482  21
  -2  -4 -10 9532.25 930.262  30
  -2  -4 -10 13207.9 1201.00  18
  -2   4 -10 9408.54 925.250  27
  -2   4 -10 10242.9 1026.72  16
  -2  -4 -10 9626.59 929.635  16
  -2  -4 -10 9454.97 990.580  15
  -2   4 -10 9830.94 1051.59  15
  -2   4 -11 10077.0 863.380  21
  -2  -4 -11 8959.72 900.782  21
  -2   4 -11 10220.6 958.356  30
  -2  -4 -11 9502.13 889.752  30
  -2  -4 -11 7673.78 1047.37  18
  -2   4 -11 9138.00 871.478  27
  -2  -4 -11 8331.41 827.887  16
  -2   4 -11 7002.22 871.367  16
  -2  -4 -11 9212.51 936.528  15
  -2   4 -11 8840.55 923.688  15
  -2   4 -12-223.184 201.600  21
  -2  -4 -12-346.581 269.291  21
  -2   4 -12-33.1913 225.582  30
  -2  -4 -12 253.666 369.015  18
  -2   4 -12-111.451 203.054  27
  -2   4 -12 57.3745 276.573  16
  -2   4 -12-171.087 275.805  17
  -2  -4 -12-17.7380 249.748  15
  -2   4 -12 152.635 249.943  15
  -2   4 -13 896.919 240.511  27
  -2   4 -13 712.030 233.110  30
  -2  -4 -13 774.896 269.130  21
  -2   4 -13 878.144 220.305  21
  -2   4 -13-77.3446 189.547  17
  -2   4 -13 1031.04 266.027  16
  -2  -4 -14 3810.82 341.309  21
   2   5 -14 2261.69 260.882  29
   2   5 -13 3173.91 387.031  30
   2  -5 -13 3099.69 431.918  28
   2   5 -13 2714.05 408.007  28
   2  -5 -13 3330.22 419.866  29
   2   5 -13 3246.37 414.790  29
   2  -5 -13 3155.77 386.728  27
   2   5 -13 2851.51 354.724  27
   2   5 -12 2524.82 439.480  30
   2  -5 -12 2559.64 522.339  28
   2   5 -12 2926.56 534.311  28
   2  -5 -12 2666.19 494.549  29
   2   5 -12 2836.11 499.514  29
   2   5 -12 3034.70 430.004  27
   2  -5 -12 2925.62 470.050  27
   2   5 -12 2424.76 453.318  17
   2  -5 -12 2777.94 534.911  14
   2  -5 -11 16917.9 1193.49  30
   2   5 -11 17021.0 1210.72  30
   2  -5 -11 16221.2 1256.72  28
   2  -5 -11 17996.9 1213.56  29
   2   5 -11 16029.4 1243.72  28
   2   5 -11 15454.7 1167.24  29
   2   5 -11 17821.7 1200.87  17
   2   5 -11 17987.8 1121.84  27
   2  -5 -11 16341.2 1094.05  27
   2  -5 -11 18668.1 1383.36  14
   2  -5 -11 18253.7 1146.89  21
   2  -5 -10 9299.69 925.138  30
   2  -5 -10 9458.58 1039.14  28
   2  -5 -10 8607.20 887.783  29
   2   5 -10 8559.22 987.933  28
   2   5 -10 8614.39 952.907  17
   2  -5 -10 9393.28 886.551  27
   2   5 -10 8934.74 852.005  27
   2  -5 -10 8465.98 1154.08  13
   2  -5 -10 9973.11 1128.72  14
   2  -5 -10 9103.10 842.322  21
   2  -5  -9 17230.8 1167.67  21
   2   5  -9 14039.4 1310.37  21
   2  -5  -9 17628.3 1492.06  14
   2  -5  -9 17494.1 1591.45  13
   2   5  -9 17014.2 1400.08  28
   2  -5  -9 17516.9 1285.57  30
   2  -5  -9 18527.3 1423.36  28
   2  -5  -9 18489.6 1295.12  29
   2   5  -9 19128.0 1271.23  17
   2  -5  -9 18675.9 1226.77  27
   2   5  -9 16773.3 1156.11  27
   2  -5  -9 15918.4 1526.57  23
   2  -5  -8 31831.7 1555.27  27
   2   5  -8 33767.6 1561.98  27
  -2  -5   8 28237.3 1660.50   5
   2   5  -8 27203.3 1565.65  21
   2  -5  -8 31436.5 1793.45  28
   2   5  -8 31414.4 1864.37  28
   2  -5  -8 32535.7 1700.35  29
   2  -5  -8 30644.0 1979.94  13
   2  -5  -8 28043.0 1769.26  14
  -2  -5   8 31272.7 1684.42   6
   2  -5  -8 26754.9 1858.83  23
   2   5  -8 29718.1 1517.71  17
  -2  -5   7 5979.33 701.347   6
   2  -5  -7 5882.81 781.323   8
  -2  -5   7 5861.50 731.885   5
  -2  -5   6 4105.09 545.911   6
   2  -5  -6 3995.04 618.790   8
  -2   5   6 3734.96 522.724  10
  -2  -5   6 4201.53 582.674   5
  -2   5   6 3629.51 529.615   4
   2  -5  -5 2231.94 446.373   8
  -2   5   5 2054.91 381.370  10
  -2  -5   5 1920.13 383.718   6
  -2  -5   5 1458.36 343.507   5
  -2   5   5 1892.62 370.263   4
   2  -5  -4 38239.4 1548.71   8
  -2   5   4 38372.6 1397.41  10
  -2  -5   4 37716.0 1406.45   6
  -2  -5   4 37156.1 1409.03   5
   2   5  -4 37173.4 1146.55   3
  -2   5   3 215605. 3096.65  10
   2  -5  -3 212278. 3397.88   8
  -2  -5   3 212144. 3144.79   5
   2   5  -3 222295. 2743.49   3
   2  -5  -2 88890.4 2044.07   8
  -2   5   2 87658.9 1910.02  10
  -2  -5   2 86507.0 1848.97   5
   2   5  -1 7716.41 537.062   3
  -2  -5   1 8722.20 563.367   5
  -2   5   1 8034.47 304.959   1
   2   5   0 22289.6 953.684   3
   2  -5   1 68925.0 1403.58   9
   2   5   1 75614.9 1817.64   3
  -2  -5  -2 85854.1 1359.00  10
   2  -5   2 89022.5 1794.29   9
   2  -5   3 208.729 162.918   9
   2   5   3 92.0036 211.494   3
   2  -5   4 9224.51 725.622   9
   2   5   4 10986.2 844.426   1
   2   5   4 10505.4 844.810   3
   2  -5   5 16836.7 1056.24   9
   2   5   5 16246.3 1127.32   1
   2   5   5 16517.5 1130.10   3
   2  -5   6 60478.8 2174.56   9
   2   5   6 58950.8 2269.36   1
   2   5   6 58917.0 2261.87   2
   2   5   6 55460.6 2184.65   3
   2  -5   7 1540.11 430.864   9
   2   5   7 2372.74 561.864   3
  -2   5  -8 26018.0 1555.00  16
  -2  -5  -8 24649.5 1491.75  16
  -2  -5  -8 23480.6 1532.12  15
  -2   5  -8 23368.6 1566.27  15
  -2  -5  -8 24842.4 1581.93  21
  -2  -5  -8 22531.0 1555.60  11
   2   5   8 22958.0 1570.32   9
  -2  -5  -8 25688.2 1624.64  18
   2   5   8 23002.4 1647.16   3
  -2  -5  -9 21648.3 1378.01  30
  -2  -5  -9 22489.5 1549.65  18
  -2   5  -9 22966.2 1348.85  21
  -2  -5  -9 22920.8 1509.68  21
  -2  -5  -9 20195.0 1409.24  16
  -2   5  -9 24113.7 1516.24  16
  -2   5  -9 21524.1 1523.15  15
  -2  -5  -9 25471.5 1614.06  15
  -2   5 -10 5701.80 782.403  15
  -2  -5 -10 5122.95 729.934  15
  -2  -5 -10 5511.65 714.629  30
  -2  -5 -10 5429.83 788.012  18
  -2  -5 -10 4475.23 676.807  21
  -2   5 -10 5206.16 667.591  21
  -2   5 -10 4948.96 705.675  27
  -2   5 -10 4972.73 740.363  16
  -2  -5 -10 4220.06 671.887  16
  -2  -5 -11 2950.26 534.413  15
  -2   5 -11 2538.61 548.626  15
  -2  -5 -11 2350.78 504.856  30
  -2  -5 -11 3622.27 672.419  18
  -2  -5 -11 2456.01 510.481  21
  -2   5 -11 3249.46 515.848  21
  -2   5 -11 2492.18 502.273  27
  -2   5 -11 2055.56 477.972  16
  -2  -5 -11 1615.18 421.973  16
  -2  -5 -12 605.206 307.750  15
  -2   5 -12 729.339 245.428  15
  -2   5 -12 729.771 311.457  30
  -2  -5 -12 328.440 407.768  18
  -2   5 -12 889.824 317.118  27
  -2   5 -12 816.172 348.646  16
  -2   5 -12 271.193 273.944  17
  -2  -5 -12 861.383 344.232  21
  -2   5 -12 1525.65 295.606  21
  -2   5 -13 819.463 220.308  30
  -2   5 -13 295.306 193.578  27
  -2   5 -13 361.405 214.571  17
  -2   5 -13 90.7231 216.000  16
  -2   5 -13 478.870 179.616  21
  -2  -5 -13-20.9250 215.021  21
  -2  -5 -14 396.505 151.297  21
   2   6 -14 5746.52 376.946  29
   2   6 -13-191.624 209.360  17
   2   6 -13 100.137 166.662  29
   2  -6 -13-149.884 194.910  28
   2   6 -13-16.0793 164.284  30
   2   6 -13-209.849 217.248  28
   2  -6 -13-8.69554 168.437  27
   2   6 -13 6.01413 133.722  27
   2   6 -12 16047.2 998.400  17
   2   6 -12 14723.8 983.014  30
   2  -6 -12 13827.5 1032.76  28
   2   6 -12 13437.8 1012.21  28
   2  -6 -12 14635.5 1003.20  29
   2   6 -12 14405.5 1015.09  29
   2   6 -12 14847.8 892.705  27
   2  -6 -12 15577.3 955.147  27
   2  -6 -12 15123.0 1079.74  14
   2  -6 -11 322.396 360.857  14
   2  -6 -11-131.701 279.510  21
   2  -6 -11-1.23051 295.632  29
   2   6 -11 120.395 312.296  29
   2  -6 -11 521.542 358.128  28
   2   6 -11 306.436 306.758  28
   2  -6 -11 313.522 263.356  27
   2   6 -11 231.158 259.746  27
   2   6 -11 246.452 295.043  17
   2  -6 -10 232.997 411.392  14
   2  -6 -10-38.6410 203.047  21
   2  -6 -10 206.320 490.327  13
   2  -6 -10 88.0141 258.778  29
   2  -6 -10 76.3280 263.417  30
   2   6 -10 166.594 319.735  28
   2  -6 -10 266.176 296.860  28
   2  -6 -10 453.516 315.294  27
   2   6 -10 247.762 264.759  27
   2   6 -10 108.611 353.300  17
   2  -6  -9 17854.3 1620.53  23
   2  -6  -9 18787.0 1185.41  21
   2   6  -9 19079.5 1486.67  28
   2  -6  -9 18909.9 1336.22  30
   2  -6  -9 18928.9 1431.29  28
   2  -6  -9 18373.0 1300.89  29
   2   6  -9 19620.5 1271.53  17
   2  -6  -9 19672.1 1270.22  27
   2   6  -9 18645.0 1189.50  27
   2  -6  -9 18910.4 1531.36  14
   2  -6  -9 19313.2 1658.24  13
  -2  -6   8-89.6346 257.651   6
  -2  -6   8 356.995 283.234   5
   2   6  -8 482.509 342.883  17
   2  -6  -8 240.811 357.842  23
   2   6  -8 196.306 333.670  21
   2  -6  -8-730.573 357.809  14
   2  -6  -8 519.416 421.015  12
   2  -6  -8 392.412 259.012  13
   2   6  -8 402.792 290.497  28
   2  -6  -8 236.987 259.170  28
   2  -6  -8 114.287 286.529  29
   2  -6  -8 458.514 289.598  30
   2  -6  -8 425.727 222.505  27
   2   6  -8 1056.56 383.684  27
   2  -6  -7 272.788 266.384   8
  -2  -6   7 983.834 339.416   6
  -2  -6   7 560.607 246.160   5
  -2  -6   6 53545.4 1963.53   6
   2  -6  -6 50839.3 2167.87   8
  -2   6   6 57889.5 1949.86  10
  -2  -6   6 53717.0 2042.49   5
  -2   6   6 55078.5 2034.23   4
  -2  -6   5 23991.8 1237.72   6
   2  -6  -5 19863.8 1269.83   8
  -2   6   5 23024.7 1162.48  10
  -2  -6   4 83071.2 2138.04   6
  -2   6   4 83538.1 2082.33  10
   2  -6  -4 79623.0 2349.51   8
   2   6  -4 79370.4 1796.93   3
  -2   6   3 350007. 4024.49  10
  -2  -6   3 359727. 4142.14   5
   2   6  -3 347558. 3629.26   3
   2  -6  -2 71220.0 1942.30   8
   2   6  -2 67333.1 1560.85   3
  -2  -6   2 72566.4 1718.15   5
   2   6  -1 33626.2 1113.21   3
  -2  -6   1 34412.6 1108.53   5
   2   6   0 971.155 264.106   3
  -2  -6   0 768.746 191.304   5
   2   6   1 30728.8 1201.02   3
   2  -6   2 51423.8 1432.00   9
   2   6   2 52580.8 1629.58   3
   2  -6   3 9885.54 694.207   9
   2   6   3 9478.98 745.427   3
   2  -6   4 131366. 2729.86   9
   2   6   4 116407. 2820.43   3
   2  -6   5 4290.51 564.472   9
   2   6   5 4270.22 614.616   1
   2   6   5 3830.68 580.712   3
   2  -6   6 381.806 266.700   9
   2   6   6 662.322 356.101   3
   2   6   6 1186.52 337.627   2
   2   6   6 363.661 280.054   1
   2   6   7 9328.14 995.385   3
   2   6   8 5436.93 813.020   3
  -2   6  -8 5544.57 751.181  16
  -2  -6  -8 4981.44 699.222  16
  -2   6  -8 5648.07 808.767  15
  -2  -6  -8 4472.42 701.694  15
  -2  -6  -8 5177.72 757.617  21
  -2  -6  -8 6198.92 737.958  19
  -2  -6  -8 4442.88 659.218  20
  -2  -6  -8 4626.32 721.842  18
  -2  -6  -8 4708.59 742.734  11
   2   6   8 4258.08 727.750   9
  -2  -6  -9 34564.0 1849.42  15
  -2   6  -9 31262.5 1802.42  15
  -2  -6  -9 33379.2 1842.47  21
  -2  -6  -9 31994.1 1856.61  18
  -2   6  -9 35322.2 1829.81  16
  -2  -6  -9 33548.9 1750.38  16
  -2  -6  -9 31558.9 1656.15  30
  -2  -6 -10 4122.73 653.164  15
  -2   6 -10 4666.87 723.153  15
  -2   6 -10 3694.02 643.537  27
  -2  -6 -10 3309.72 598.971  21
  -2   6 -10 3490.40 535.127  21
  -2  -6 -10 4953.94 743.191  18
  -2  -6 -10 4671.15 652.646  16
  -2   6 -10 3778.88 661.865  16
  -2  -6 -10 3876.11 615.932  30
  -2   6 -11 1309.32 393.312  15
  -2  -6 -11 1885.01 498.823  15
  -2   6 -11 1615.87 419.429  27
  -2   6 -11 2120.87 399.247  21
  -2  -6 -11 1385.35 435.412  21
  -2   6 -11 1636.64 414.702  16
  -2  -6 -11 1736.19 429.537  16
  -2  -6 -11 1682.92 562.977  18
  -2   6 -12 6176.58 632.017  27
  -2  -6 -12 5130.61 621.334  21
  -2   6 -12 6351.43 579.965  21
  -2   6 -12 2769.32 515.797  17
  -2  -6 -12 2981.39 722.697  18
  -2  -6 -12 5633.10 632.832  15
  -2   6 -12 5984.87 618.375  16
  -2   6 -12 6289.92 671.421  15
  -2   6 -12 5004.20 601.326  30
  -2   6 -13 252.129 177.226  27
  -2   6 -13-117.167 200.284  17
  -2   6 -13 120.851 206.916  16
  -2   6 -13 31.4051 204.563  30
  -2  -6 -13-173.179 249.139  21
  -2  -6 -14 1534.96 227.984  21
   2  -7 -13-45.3443 224.822  28
   2   7 -13 362.688 165.619  29
   2   7 -13-128.066 204.714  28
   2   7 -13-126.428 264.197  17
   2   7 -13 226.109 142.166  27
   2   7 -12 14526.8 974.890  17
   2  -7 -12 15122.9 1051.75  28
   2   7 -12 12350.2 888.936  30
   2  -7 -12 14451.7 963.323  29
   2   7 -12 13852.6 1010.22  28
   2   7 -12 14216.4 982.305  29
   2  -7 -12 14789.9 1075.60  14
   2  -7 -12 13846.2 886.072  27
   2   7 -12 13996.1 837.376  27
   2  -7 -11 961.481 459.499  14
   2  -7 -11 965.176 330.778  27
   2   7 -11 1029.95 328.458  27
   2  -7 -11 1574.18 354.725  21
   2   7 -11 1084.28 364.229  17
   2  -7 -11 1140.33 375.729  29
   2   7 -11 987.136 362.091  29
   2  -7 -11 1557.80 468.485  28
   2   7 -11 866.547 391.003  28
   2  -7 -10 32114.5 1519.43  21
   2  -7 -10 28745.0 1742.63  28
   2  -7 -10 29654.0 1605.64  29
   2   7 -10 28090.7 1741.03  28
   2   7 -10 28510.1 1591.79  17
   2  -7 -10 28334.9 2016.15  13
   2  -7 -10 29153.7 1903.34  14
   2  -7 -10 28631.1 1482.65  27
   2   7 -10 30650.9 1482.95  27
   2  -7  -9 4730.95 916.830  23
   2  -7  -9 4954.49 829.512  14
   2  -7  -9 4670.54 910.184  13
   2   7  -9 5126.06 809.815  28
   2  -7  -9 4966.94 692.736  30
   2  -7  -9 5746.50 817.872  28
   2  -7  -9 5092.39 722.647  29
   2   7  -9 5489.03 730.564  17
   2   7  -9 5383.73 644.011  27
   2  -7  -9 5464.44 684.638  27
   2  -7  -9 4136.15 766.720  25
   2  -7  -9 4655.91 712.775  24
  -2  -7   8-647.336 356.940   6
  -2  -7   8 1042.79 348.514   5
   2  -7  -8 739.692 433.134  25
   2  -7  -8 140.346 486.002  23
   2  -7  -8-375.559 198.092  24
   2  -7  -8 215.778 266.883   8
   2   7  -8-235.004 399.370  17
   2  -7  -8-1008.39 477.699  13
   2   7  -8-6.60796 314.239  27
   2  -7  -8 92.5737 256.050  27
   2  -7  -8-885.856 426.608  14
   2  -7  -8-488.512 342.342  29
   2   7  -8-49.8852 265.206  28
   2  -7  -8-33.2424 139.649  30
   2  -7  -8 72.6506 325.652  28
   2  -7  -7 4864.44 754.062   8
  -2  -7   7 5610.00 718.344   6
  -2  -7   7 5062.66 703.909   5
   2  -7  -6 968.032 338.376   8
  -2   7   6 1091.69 322.773  10
  -2  -7   6 1093.95 326.643   6
  -2   7   6 792.345 247.400   4
  -2  -7   5 5904.88 651.090   6
   2  -7  -5 5777.72 719.094   8
  -2   7   5 5933.71 614.991  10
  -2  -7   4 14084.7 915.675   6
  -2   7   4 12881.3 851.561  10
   2  -7  -4 14067.8 1048.46   8
   2   7  -4 12993.1 774.326   3
   2  -7  -3 56947.6 1942.54   8
  -2  -7   3 53328.4 1657.16   5
   2   7  -3 58681.2 1580.79   3
   2  -7  -2 6202.87 628.402   8
   2   7  -2 6018.91 508.861   3
  -2  -7   2 6160.68 542.438   5
   2   7  -1 50846.4 1403.42   3
  -2  -7   1 50008.4 1366.09   5
   2   7   0 47760.9 1457.45   3
  -2  -7   0 43293.5 1190.44   5
   2   7   1 879.481 273.499   3
  -2  -7  -2 29273.1 784.612  10
   2   7   2 26735.3 1209.15   3
   2   7   3 48391.8 1716.02   3
   2   7   4 11279.1 904.338   3
   2   7   5 1996.94 432.395   3
   2   7   5 2189.88 451.985   1
   2   7   6 1452.47 414.592   3
   2   7   6 2375.52 538.581   1
   2   7   7 3053.17 617.087   3
  -2  -7  -8 16630.8 1327.99  16
  -2   7  -8 21603.3 1425.62  16
  -2  -7  -8 21268.1 1998.50  25
  -2  -7  -8 22924.2 1955.73  24
  -2   7  -8 18901.2 1401.15  15
  -2  -7  -8 22587.1 1485.13  15
  -2  -7  -8 22075.3 1500.95  21
  -2  -7  -8 21907.8 1375.78  20
  -2  -7  -8 21790.1 1356.39  19
   2   7   8 24324.2 1661.59   3
  -2  -7  -8 22907.1 1539.60  18
  -2  -7  -8 21534.4 1547.57  11
  -2  -7  -9 936.429 395.035  21
  -2   7  -9 162.770 416.176  15
  -2  -7  -9 936.975 439.611  15
  -2  -7  -9 1697.18 570.009  18
  -2   7  -9 1325.40 575.493  16
  -2  -7  -9 1198.45 450.200  16
  -2  -7  -9 1236.71 431.933  30
  -2  -7 -10-20.8043 364.765  21
  -2   7 -10-79.3833 350.045  15
  -2  -7 -10 63.6441 316.228  15
  -2   7 -10 313.566 274.711  27
  -2   7 -10 310.979 341.807  16
  -2  -7 -10 562.125 347.299  16
  -2  -7 -10-69.3758 403.019  18
  -2   7 -11 4480.76 523.413  21
  -2  -7 -11 3501.64 587.795  21
  -2   7 -11 3561.04 583.898  27
  -2   7 -11 3714.18 609.507  15
  -2  -7 -11 4248.44 610.302  15
  -2  -7 -11 4467.60 592.760  16
  -2   7 -11 2275.42 609.735  17
  -2   7 -11 3751.43 625.635  16
  -2  -7 -11 4306.94 720.902  18
  -2  -7 -12 409.288 278.082  21
  -2   7 -12 436.961 258.985  27
  -2   7 -12 121.437 253.088  15
  -2  -7 -12 653.331 307.420  15
  -2  -7 -12-72.5931 294.699  18
  -2   7 -12 79.5454 286.539  17
  -2   7 -12-243.125 366.237  16
  -2   7 -12 398.634 252.574  30
  -2   7 -13 271.519 175.911  27
  -2  -7 -13 334.970 171.825  21
  -2   7 -13 635.359 213.681  30
  -2   7 -13 116.704 206.942  17
  -2   7 -13 562.856 221.316  16
   2   8 -13 1421.50 276.130  29
   2  -8 -13 1485.39 315.884  28
   2   8 -13 966.597 204.462  30
   2   8 -13 1209.84 269.674  28
   2   8 -13 977.387 168.457  27
   2   8 -12 3276.76 529.745  17
   2  -8 -12 3356.68 557.229  14
   2  -8 -12 3532.88 550.993  28
   2   8 -12 2939.14 441.718  30
   2   8 -12 3144.13 516.661  28
   2   8 -12 3116.93 477.618  29
   2   8 -12 3814.04 421.769  27
   2  -8 -12 3293.67 464.851  27
   2   8 -11 790.876 356.265  17
   2  -8 -11 800.213 432.663  14
   2  -8 -11 607.843 260.366  27
   2   8 -11 915.507 295.255  27
   2  -8 -11 829.591 331.626  29
   2  -8 -11 745.872 353.182  28
   2   8 -11 1027.46 426.397  28
   2  -8 -10 2397.54 517.544  29
   2  -8 -10 3036.80 620.260  28
   2   8 -10 2383.30 587.797  28
   2  -8 -10 2449.30 690.935  14
   2  -8 -10 2783.95 631.434  25
   2  -8 -10 2732.13 613.487  24
   2   8 -10 2892.93 570.573  17
   2   8 -10 2572.90 454.316  27
   2  -8 -10 3071.63 519.177  27
   2  -8  -9 4323.41 785.238  25
   2  -8  -9 3387.38 664.491  24
   2  -8  -9 4232.72 771.088  23
   2  -8  -9 4902.34 859.561  14
   2  -8  -9 4575.31 858.425  13
   2   8  -9 5147.35 721.740  17
   2  -8  -9 4475.62 698.596  28
   2  -8  -9 4287.00 652.424  29
   2   8  -9 4231.79 763.002  28
   2  -8  -9 4927.80 631.719  27
   2   8  -9 4255.75 558.348  27
   2  -8  -8 2382.71 589.890   8
   2   8  -8 2662.63 630.239  28
   2  -8  -8 3906.19 584.819  27
   2  -8  -8 3881.37 765.916  25
   2  -8  -8 2028.80 531.150  24
   2  -8  -8 2455.83 695.601  23
   2   8  -8 3527.54 546.994  22
   2  -8  -8 3109.61 663.078  14
   2  -8  -8 2824.70 685.338  13
   2  -8  -8 4164.98 671.937  12
  -2  -8   8 2447.78 577.200   6
  -2  -8   8 3066.79 606.375   5
   2  -8  -8 2623.18 490.855  29
   2  -8  -8 3352.72 593.166  30
   2  -8  -8 3091.26 611.255  28
   2   8  -8 3142.90 568.520  17
   2  -8  -7 24973.1 1753.55   8
  -2  -8   7 25853.2 1539.05   6
  -2  -8   7 25364.1 1568.74   5
  -2  -8   6 3494.90 560.796   6
   2  -8  -6 4234.24 708.245   8
  -2   8   6 3391.40 533.710   4
   2  -8  -5 9904.37 972.262   8
  -2  -8   5 10173.3 870.081   6
  -2  -8   4 7437.07 689.061   6
   2  -8  -4 6883.43 769.622   8
   2   8  -4 6143.62 573.107   3
  -2  -8   3 47318.3 1598.86   5
   2   8  -3 50571.2 1537.42   3
   2  -8  -2-80.1145 203.926   8
   2   8  -2 110.559 158.191   3
  -2  -8   2 131.425 156.466   5
   2   8  -1 50584.2 1456.16   3
  -2  -8   1 56355.5 1450.48   5
   2   8   0 5053.38 507.532   3
  -2  -8   0 5357.30 433.588   5
   2   8   1 8999.35 700.957   3
   2   8   2 13122.0 873.639   3
   2   8   3 52776.1 1792.00   3
   2   8   4 26028.9 1351.00   3
   2   8   5-106.087 247.747   3
   2   8   6 4268.25 657.644   3
   2   8   6 3994.13 675.351   1
   2   8   7 7541.29 897.987   3
  -2  -8  -8 25265.9 2068.86  24
  -2  -8  -8 23660.0 2083.57  25
  -2  -8  -8 29119.8 1652.41  15
  -2   8  -8 29076.6 1678.22  15
  -2  -8  -8 29535.3 1762.12  21
  -2  -8  -8 26710.3 1526.48  20
  -2  -8  -8 25678.6 1492.37  19
  -2   8  -8 29555.2 1625.31  16
  -2  -8  -8 27791.2 1579.02  16
  -2  -8  -8 25986.9 1703.49  11
  -2  -8  -8 31057.0 1788.64  18
   2   8   8 25759.4 1728.37   3
  -2  -8  -9 63988.3 2268.19  19
  -2  -8  -9 63220.4 2269.97  20
  -2  -8  -9 71577.0 2689.58  21
  -2   8  -9 68952.1 2572.08  15
  -2  -8  -9 67218.3 2534.76  15
  -2  -8  -9 66730.8 2425.73  16
  -2   8  -9 69988.8 2533.42  16
  -2  -8  -9 71930.9 2778.06  18
  -2  -8 -10 2326.30 562.806  21
  -2   8 -10 2352.08 514.055  15
  -2  -8 -10 2073.24 495.470  15
  -2   8 -10 2837.81 559.419  27
  -2   8 -10 2228.77 534.298  16
  -2  -8 -10 2155.75 470.140  16
  -2  -8 -10 2581.80 579.628  18
  -2  -8 -11 529.480 333.269  21
  -2   8 -11 468.472 322.738  27
  -2   8 -11 774.676 359.274  15
  -2  -8 -11 622.089 321.347  15
  -2   8 -11 548.416 351.784  16
  -2   8 -11 856.278 411.557  17
  -2  -8 -11 239.852 339.025  18
  -2   8 -12 5007.96 587.415  27
  -2   8 -12 5326.98 582.409  30
  -2   8 -12 4240.08 581.398  17
  -2  -8 -12 3891.78 698.151  18
  -2  -8 -12 5320.51 585.870  15
  -2   8 -12 4884.93 567.342  16
  -2   8 -12 5146.01 558.486  15
  -2  -8 -12 5515.51 621.006  21
  -2   8 -13 452.227 197.164  27
  -2  -8 -13 916.557 278.703  21
  -2   8 -13 709.029 174.243  30
  -2   8 -13 48.2102 209.953  17
  -2   8 -13 589.480 194.132  16
   2   9 -13 1320.88 275.740  29
   2   9 -13 1175.31 262.696  28
   2   9 -13 986.635 202.509  30
   2   9 -13 1212.88 175.270  27
   2   9 -12 2078.20 433.412  17
   2  -9 -12 1094.23 382.861  14
   2   9 -12 1293.31 256.342  27
   2   9 -12 1141.66 309.364  29
   2   9 -12 1060.66 347.751  28
   2  -9 -12 1189.66 339.470  28
   2   9 -12 1248.17 278.121  30
   2  -9 -11 2405.39 477.509  29
   2   9 -11 2623.14 552.049  28
   2  -9 -11 2016.34 507.211  28
   2  -9 -11 3177.74 580.808  24
   2  -9 -11 2103.94 497.938  25
   2   9 -11 2331.44 507.600  17
   2  -9 -11 2566.57 601.869  14
   2  -9 -11 1607.44 376.394  27
   2   9 -11 2474.13 399.031  27
   2  -9 -10-17.1176 226.563  29
   2  -9 -10-380.628 318.306  28
   2   9 -10-321.796 328.286  28
   2  -9 -10-133.445 434.730  14
   2  -9 -10-82.1689 431.417  25
   2  -9 -10 141.176 419.305  24
   2   9 -10 361.747 367.534  17
   2  -9 -10 3.43932 249.309  27
   2   9 -10 262.013 192.681  27
   2  -9  -9 29457.8 1866.90  24
   2  -9  -9 29617.4 1888.49  25
   2   9  -9 30462.7 1548.10  22
   2  -9  -9 30180.7 2114.58  23
   2  -9  -9 30251.6 1991.33  14
   2  -9  -9 32577.7 2187.64  13
   2  -9  -9 30434.2 1905.07  12
   2   9  -9 33042.7 1683.61  17
   2   9  -9 29096.2 1869.78  28
   2  -9  -9 31373.4 1819.15  28
   2  -9  -9 29862.6 1647.05  29
   2   9  -9 29551.8 1423.53  27
   2  -9  -9 31159.4 1577.89  27
   2  -9  -8 2639.94 584.519   8
   2  -9  -8 2968.91 561.503  29
   2  -9  -8 2519.34 545.871  28
   2  -9  -8 1950.17 521.273  31
  -2  -9   8 2671.26 597.011   5
  -2  -9   8 3160.53 618.712   6
   2   9  -8 2744.47 609.397  28
   2  -9  -8 2488.14 506.791  27
   2  -9  -8 3713.49 742.469  25
   2  -9  -8 2777.74 613.019  24
   2  -9  -8 3109.46 753.520  23
   2   9  -8 3329.56 526.751  22
   2   9  -8 2869.86 542.951  17
   2  -9  -8 3031.82 740.403  13
   2  -9  -8 2370.24 602.387  12
   2  -9  -8 2711.39 633.878  14
   2  -9  -7 38758.2 2207.93  23
  -2  -9   7 38462.5 1899.88   6
   2  -9  -7 34991.0 2115.84   8
   2  -9  -7 39027.1 1721.20  27
   2   9  -7 38267.5 1675.58  17
   2  -9  -7 37360.1 1897.91  28
   2  -9  -7 36529.2 1767.78  29
   2  -9  -7 35257.6 2022.26  14
   2  -9  -7 31725.3 2033.93  13
  -2   9   6 46612.7 1958.35   4
   2  -9  -6 49966.5 2367.72   8
  -2  -9   6 47893.8 2016.38   6
  -2  -9   5 1963.13 433.551   6
   2  -9  -5 3079.94 587.103   8
   2   9  -4 24700.2 1176.71   3
  -2  -9   4 26302.8 1310.48   6
   2  -9  -4 25807.2 1522.44   8
   2   9  -3 228297. 3413.71   3
   2  -9  -3 263419. 4506.79   8
  -2  -9   2 105398. 2206.15   5
   2   9  -2 102579. 2198.68   3
   2  -9  -2 107661. 2721.45   8
   2   9  -1 73613.7 1830.91   3
  -2  -9   1 78939.0 1762.90   5
   2   9   0 10801.2 743.937   3
  -2  -9   0 11565.6 631.215   5
   2   9   1 22395.9 1116.02   3
   2   9   2 691.944 290.493   3
  -2  -9  -2 865.663 221.261   8
   2   9   3 108.904 222.262   3
  -2  -9  -3 98.4972 151.398   8
   2   9   4 1943.75 444.119   3
   2   9   5 23128.8 1408.82   3
   2   9   6 118719. 3309.65   3
  -2  -9  -7 1899.10 519.459  11
  -2  -9  -7 1765.45 505.615  21
  -2   9  -7 1441.34 405.558  16
   2   9   7 1616.37 460.381   3
  -2  -9  -7 2900.13 757.027  24
  -2  -9  -7 2440.09 724.623  25
  -2   9  -8 2481.05 527.419  15
  -2  -9  -8 2965.27 535.226  15
  -2  -9  -8 3433.94 685.351  21
  -2  -9  -8 3201.30 611.468  20
  -2  -9  -8 3151.08 545.193  19
  -2  -9  -8 1895.84 906.945  25
  -2  -9  -8 3348.24 970.177  24
  -2  -9  -8 2449.96 521.326  18
  -2   9  -8 2755.42 602.084  16
  -2  -9  -8 1570.56 579.342  16
  -2  -9  -8 2287.71 590.412  11
   2  -9   8 2362.53 569.193   7
  -2  -9  -9 11998.2 1061.75  15
  -2   9  -9 11056.5 1056.52  15
  -2  -9  -9 10603.7 954.382  19
  -2  -9  -9 10847.7 1007.72  16
  -2   9  -9 12950.3 1124.79  16
  -2  -9  -9 10309.4 1089.03  18
  -2  -9  -9 10565.7 1088.83  21
  -2  -9  -9 10286.0 938.159  20
  -2  -9 -10 26272.5 1564.57  21
  -2  -9 -10 26815.6 1427.01  16
  -2   9 -10 25010.2 1517.71  16
  -2   9 -10 23048.4 1480.38  27
  -2   9 -10 24969.1 1482.07  15
  -2  -9 -10 24063.4 1424.71  15
  -2  -9 -10 28475.6 1733.68  18
  -2   9 -11 4524.10 627.378  27
  -2  -9 -11 4929.25 613.156  15
  -2   9 -11 4257.70 626.734  16
  -2   9 -11 5383.81 632.050  15
  -2   9 -11 4320.05 608.035  17
  -2  -9 -11 4463.08 655.848  18
  -2  -9 -11 4138.59 623.300  21
  -2  -9 -12 1728.82 389.508  21
  -2   9 -12 1743.01 379.517  27
  -2   9 -12 1602.86 408.554  17
  -2   9 -12 1988.58 404.578  16
  -2  -9 -12 969.989 388.014  18
  -2   9 -12 1333.68 312.174  15
  -2   9 -12 1675.03 341.108  30
  -2   9 -13 138.254 177.118  17
  -2   9 -13 95.4799 198.900  16
  -2   9 -13 40.0305 128.929  27
  -2  -9 -13 134.875 186.787  21
  -2   9 -13-21.6916 129.032  30
   2  10 -13 15.3914 134.206  29
   2  10 -13-243.209 137.250  30
   2  10 -13-0.53639 147.562  28
   2  10 -12 2537.65 458.651  17
   2 -10 -12 3305.00 512.150  28
   2  10 -12 2703.66 462.067  28
   2  10 -12 2994.68 396.967  30
   2  10 -12 2355.42 391.719  29
   2 -10 -12 2683.45 514.526  14
   2  10 -12 2159.42 301.293  27
   2 -10 -11 7023.47 810.874  24
   2 -10 -11 6768.50 802.416  25
   2 -10 -11 5900.36 759.226  28
   2  10 -11 5602.09 731.280  28
   2  10 -11 5740.87 697.492  17
   2 -10 -11 6429.78 844.307  14
   2  10 -11 6165.98 580.064  27
   2 -10 -11 5618.23 603.454  27
   2 -10 -10 3888.59 558.260  27
   2  10 -10 3701.03 511.983  27
   2  10 -10 4695.62 567.762  22
   2 -10 -10 3839.50 707.120  14
   2 -10 -10 4303.65 740.226  25
   2 -10 -10 4178.16 745.857  24
   2  10 -10 3798.95 602.728  17
   2  10 -10 3752.24 694.064  28
   2 -10 -10 3457.39 572.647  29
   2 -10 -10 4353.21 697.148  28
   2 -10  -9 11621.7 1216.31  24
   2 -10  -9 13264.7 1273.71  25
   2 -10  -9 11514.5 1343.53  23
   2  10  -9 13950.9 1062.91  22
   2 -10  -9 12358.3 1322.56  14
   2 -10  -9 11332.1 1361.92  13
   2 -10  -9 11002.9 1176.59  12
   2  10  -9 13186.7 1089.01  17
   2  10  -9 12442.9 1220.92  28
   2 -10  -9 13260.3 1187.40  28
   2 -10  -9 11776.8 1053.35  29
   2 -10  -9 10801.6 937.181  27
   2 -10  -8-382.541 235.154   8
   2 -10  -8-124.720 259.697  27
   2 -10  -8-28.7031 538.194  25
   2 -10  -8 7.64015 327.797  24
   2 -10  -8-1111.22 456.889  23
   2  10  -8 208.504 290.570  22
   2 -10  -8 79.1662 360.655  14
   2 -10  -8-49.5192 283.463  29
   2 -10  -8 367.053 323.933  31
   2 -10  -8 55.2899 301.099  28
   2 -10  -8 388.660 360.249  13
  -2 -10   8-3.61666 379.278   5
   2  10  -8 436.875 317.681  17
   2 -10  -7 4278.17 691.394  25
   2 -10  -7 4166.73 716.079  24
   2  10  -7 4366.53 603.151  22
   2 -10  -7 3463.14 729.797  23
   2 -10  -7 3928.34 764.927   8
  -2 -10   7 4366.64 692.968   6
   2  10  -7 4021.37 590.075  17
   2 -10  -7 3722.17 766.911  13
   2 -10  -7 5314.05 743.769  12
   2 -10  -7 4436.23 602.911  27
   2 -10  -7 3974.19 769.815  14
   2 -10  -7 2953.88 658.033  31
   2 -10  -7 4011.35 644.146  28
   2 -10  -7 4064.47 616.243  29
  -2 -10   6 945.119 352.277   6
   2 -10  -6 684.537 414.090   8
   2 -10  -5 7030.54 901.263   8
  -2 -10   5 6546.11 737.158   6
   2  10  -4 17261.2 1034.58   3
   2 -10  -4 17864.2 1328.23   8
  -2 -10   4 18034.1 1116.27   6
   2  10  -3 325.371 247.998   3
   2 -10  -3 362.841 254.147   8
   2  10  -2 1235.94 307.834   3
  -2 -10   2 1051.94 290.306   5
   2 -10  -2 1300.47 340.771   8
   2  10  -1 2812.96 405.639   3
  -2 -10   1 3992.75 418.198   5
   2  10   0 13584.4 845.510   3
  -2 -10   0 12858.5 671.540   5
   2  10   1 172.677 216.092   3
   2  10   2 167370. 3155.54   3
  -2 -10  -2 159591. 2662.20   8
   2  10   3 106208. 2637.10   3
  -2 -10  -3 102631. 2456.48   8
   2  10   4 16748.8 1153.29   3
  -2 -10  -4 18468.0 1171.66   8
   2  10   5 2116.61 475.486   3
   2  10   6 1700.55 489.774   3
  -2  10  -7 14300.1 1139.61  16
  -2 -10  -7 14803.5 1246.99  21
  -2 -10  -7 14654.9 1164.42  20
  -2 -10  -7 14314.5 1144.92  19
  -2 -10  -7 14118.0 1188.02  18
  -2 -10  -7 14588.8 1275.85  11
  -2 -10  -7 16304.6 1543.13  25
  -2 -10  -7 15321.9 1422.17  24
   2  10   7 16743.0 1366.92   3
  -2 -10  -8 239.346 626.580  25
  -2 -10  -8-93.3202 595.888  24
  -2 -10  -8 234.574 272.214  15
  -2  10  -8 82.1400 342.554  15
  -2 -10  -8 505.613 311.780  21
  -2 -10  -8 145.040 371.108  19
  -2 -10  -8 464.177 308.644  20
  -2  10  -8 661.148 420.404  16
  -2 -10  -8-14.6169 376.171  16
  -2 -10  -8 532.471 417.716  18
  -2 -10  -8 82.1556 392.102  11
  -2 -10  -9 49058.5 2237.41  21
  -2 -10  -9 49443.1 2018.85  20
  -2 -10  -9 49212.2 2007.18  19
  -2 -10  -9 43655.8 2181.60  18
  -2 -10  -9 46278.5 1992.81  15
  -2  10  -9 48644.7 2047.39  15
  -2  10  -9 50792.2 2132.58  16
  -2 -10  -9 50660.9 2075.00  16
  -2 -10  -9 42377.7 2210.43  11
  -2 -10 -10 2513.90 579.953  21
  -2  10 -10 2073.25 448.503  15
  -2 -10 -10 2320.95 479.342  15
  -2  10 -10 2110.49 512.711  16
  -2 -10 -10 2431.85 512.169  16
  -2 -10 -10 2548.20 582.486  18
  -2  10 -10 2450.55 532.393  27
  -2 -10 -11 3371.94 631.523  18
  -2  10 -11 2777.32 508.135  27
  -2  10 -11 3378.47 505.848  15
  -2 -10 -11 3684.53 515.931  15
  -2  10 -11 3512.11 537.576  17
  -2  10 -11 3021.91 549.713  16
  -2 -10 -11 2828.29 529.062  21
  -2  10 -12 1065.26 280.933  30
  -2 -10 -12 1128.70 385.820  18
  -2 -10 -12 891.271 289.303  21
  -2  10 -12 962.943 321.280  17
  -2  10 -12 1586.59 351.967  16
  -2  10 -12 821.631 280.966  27
  -2 -10 -13 1024.12 251.043  21
  -2  10 -13 919.564 242.583  17
  -2  10 -13 1170.71 257.284  16
  -2  10 -13 1311.20 246.113  27
   2  11 -13 1101.10 205.854  29
   2  11 -13 1306.19 228.097  28
   2  11 -12-49.7579 244.536  29
   2  11 -12-0.90230 250.217  28
   2  11 -12 606.119 165.998  30
   2  11 -12 72.6313 273.974  17
   2 -11 -12 346.987 253.278  14
   2  11 -11 3221.24 564.925  28
   2 -11 -11 3370.79 560.598  28
   2  11 -11 3648.95 580.662  17
   2 -11 -11 3790.66 683.707  14
   2 -11 -11 3619.92 607.466  24
   2 -11 -11 3812.09 639.819  25
   2 -11 -10 2556.37 710.843  14
   2  11 -10 1900.45 398.390  22
   2 -11 -10 1728.05 542.071  25
   2 -11 -10 2491.72 631.748  24
   2  11 -10 1877.48 553.438  28
   2 -11 -10 1845.24 494.526  28
   2  11 -10 2596.34 518.156  17
   2 -11 -10 1639.39 403.228  27
   2 -11  -9 933.502 328.673  27
   2 -11  -9 786.587 479.356  24
   2 -11  -9 1029.08 427.579  23
   2  11  -9 1789.46 465.614  22
   2 -11  -9 1824.28 632.041  13
   2 -11  -9 635.586 430.385  12
   2 -11  -9 582.405 386.115  25
   2 -11  -9 609.693 306.924  29
   2  11  -9 1174.50 452.428  28
   2 -11  -9 1342.63 420.029  28
   2  11  -9 1081.81 455.200  17
   2 -11  -9 1190.81 523.363  14
   2 -11  -8 3175.56 538.673  27
   2 -11  -8 3534.17 751.325  25
   2 -11  -8 3305.09 742.095  23
   2 -11  -8 2965.61 688.380  24
   2  11  -8 3274.83 568.247  22
   2 -11  -8 1905.97 508.305  12
   2 -11  -8 4044.78 884.903  13
   2 -11  -8 2768.88 544.861  29
   2 -11  -8 2792.28 682.333  31
   2 -11  -8 3339.58 627.446  28
   2 -11  -8 3876.92 754.672  14
   2  11  -8 1837.37 589.440  17
   2 -11  -7 15853.2 1380.35  24
   2 -11  -7 13658.9 1274.59  25
   2  11  -7 14813.8 1100.51  22
   2 -11  -7 13996.0 1387.46  23
   2 -11  -7 14689.3 1457.29   8
  -2 -11   7 16192.6 1300.99   6
   2 -11  -7 13916.6 1258.89  12
   2  11  -7 18497.3 1206.36  17
   2 -11  -7 15804.9 1114.78  27
   2 -11  -7 14356.3 1382.40  14
   2 -11  -7 13771.2 1367.33  13
   2 -11  -7 16846.4 1310.02  28
   2 -11  -7 16230.1 1456.17  31
   2 -11  -7 15154.8 1153.37  29
   2 -11  -6 3987.65 733.075   8
  -2 -11   6 4561.55 694.125   6
  -2 -11   5 8866.10 884.383   6
   2 -11  -5 9396.68 1071.20   8
   2  11  -4 37554.6 1588.64   3
   2 -11  -4 38707.7 2032.44   8
   2  11  -3 348229. 4556.77   3
   2 -11  -3 316085. 5382.96   8
  -2 -11   2 187320. 3130.94   5
   2 -11  -2 180320. 3805.87   8
   2  11  -1 35.5577 180.735   3
  -2 -11   1 127.960 154.883   5
   2  11   0 60564.8 1815.97   3
  -2 -11   0 61061.3 1474.93   5
   2  11   1 8136.75 715.414   3
   2  11   2 94.3150 195.981   3
   2  11   3 60593.0 2044.83   3
  -2 -11  -3 66947.6 2044.63   8
   2  11   4 7569.38 805.550   3
  -2 -11  -4 8553.49 823.740   8
   2  11   5 4601.47 678.935   3
   2  11   6 48443.2 2193.87   3
  -2 -11  -7 1525.98 636.134  24
  -2 -11  -7 1574.68 739.108  25
  -2 -11  -7 1447.76 491.650  11
   2 -11   7 1908.38 487.975   7
  -2 -11  -7 1817.04 517.932  21
  -2 -11  -7 1236.72 441.435  20
  -2  11  -7 1745.50 441.122  26
  -2 -11  -7 646.537 443.402  18
  -2 -11  -7 1557.99 452.185  19
  -2  11  -7 1085.33 435.350  16
   2  11   7 986.862 503.568   3
  -2 -11  -8 71.3699 325.708  21
  -2 -11  -8-11.3805 445.181  20
  -2 -11  -8-2.01230 645.536  25
  -2 -11  -8 560.397 646.236  24
  -2 -11  -8 393.979 389.619  18
  -2 -11  -8 792.362 485.706  19
  -2  11  -8 330.317 368.043  16
  -2 -11  -8-83.6193 411.764  16
  -2 -11  -8 127.717 311.356  11
  -2 -11  -9 1272.47 504.023  21
  -2 -11  -9 1821.65 466.116  19
  -2 -11  -9 1307.88 415.575  20
  -2  11  -9 1283.18 490.968  16
  -2 -11  -9 1152.62 467.561  16
  -2 -11  -9 1519.86 504.228  11
  -2  11  -9 480.739 369.147  15
  -2 -11  -9 1515.07 464.402  18
  -2 -11 -10 3387.27 606.090  21
  -2  11 -10 4184.12 589.028  15
  -2 -11 -10 3575.12 516.442  15
  -2  11 -10 4125.41 615.507  16
  -2  11 -10 3894.74 623.807  27
  -2 -11 -10 4437.64 698.892  18
  -2  11 -11 7731.67 788.202  27
  -2  11 -11 7786.18 816.912  17
  -2 -11 -11 10988.3 989.862  18
  -2 -11 -11 8993.71 822.882  21
  -2 -11 -11 9349.93 745.056  15
  -2  11 -11 8825.70 718.103  15
  -2  11 -11 10647.1 871.739  16
  -2  11 -12 937.869 306.575  27
  -2  11 -12 626.297 217.039  30
  -2 -11 -12 506.936 251.165  21
  -2  11 -12 625.108 303.576  17
  -2  11 -12 950.296 311.746  16
  -2 -11 -12 487.177 350.512  18
  -2  11 -13-80.6810 205.021  17
  -2 -11 -13 121.089 157.235  21
  -2  11 -13 503.458 171.234  27
   2  12 -13-152.820 183.761  17
   2  12 -13-180.078 117.274  29
   2  12 -12 3260.11 453.561  17
   2  12 -12 3156.35 375.953  30
   2  12 -12 3367.61 467.683  28
   2  12 -12 3863.62 465.667  29
   2 -12 -12 272.319 464.200  24
   2 -12 -12 328.532 454.104  25
   2 -12 -12 4044.81 574.705  14
   2  12 -11 3333.53 559.137  17
   2  12 -11 2847.98 549.998  28
   2 -12 -11 2945.46 544.185  28
   2 -12 -11 3308.47 576.934  24
   2 -12 -11 3007.44 552.031  25
   2 -12 -11 3587.63 634.043  14
   2 -12 -10 1042.72 467.585  14
   2  12 -10 640.425 251.831  22
   2 -12 -10 1398.24 498.488  25
   2 -12 -10 1587.56 513.035  24
   2  12 -10 891.172 424.737  17
   2  12 -10 1018.68 416.396  28
   2 -12 -10 1148.34 387.817  28
   2 -12  -9 17160.0 1455.49  24
   2 -12  -9 16737.6 1438.47  25
   2 -12  -9 17284.9 1513.75  14
   2 -12  -9 18553.7 1503.25  12
   2 -12  -9 16627.4 1577.45  23
   2  12  -9 15062.2 1143.84  22
   2  12  -9 20789.3 1347.15  17
   2 -12  -9 16368.2 1124.67  27
   2  12  -9 16644.0 1404.11  28
   2 -12  -9 17443.6 1334.87  28
   2 -12  -8 16372.9 1454.21  24
   2 -12  -8 17671.7 1499.60  25
   2 -12  -8 15560.3 1539.99  23
   2  12  -8 16190.7 1197.61  22
   2 -12  -8 18030.7 1569.85  14
   2 -12  -8 14145.9 1472.52  13
   2 -12  -8 15752.3 1392.51  12
   2  12  -8 15230.7 1195.66  17
   2 -12  -8 16290.5 1497.24  31
   2 -12  -8 16741.8 1311.02  28
   2 -12  -8 17315.6 1188.69  27
   2 -12  -7 884.109 473.094   8
   2 -12  -7 1092.94 338.347  27
   2 -12  -7 1048.31 407.927  25
   2 -12  -7 327.958 426.162  24
   2 -12  -7 982.926 493.709  23
   2  12  -7 874.197 310.851  22
   2  12  -7 1571.61 501.284  17
   2 -12  -7 1085.32 463.694  12
   2 -12  -7 784.471 413.954  13
   2 -12  -7 849.231 338.851  28
   2 -12  -7 1612.66 517.070  31
   2 -12  -7 759.538 550.348  14
  -2 -12   7 1378.28 528.757   6
   2 -12  -6 20763.8 1612.38  31
   2 -12  -6 21367.5 1633.20  23
   2 -12  -6 21774.8 1565.90  24
   2 -12  -6 22364.9 1620.27  25
  -2 -12   6 23704.6 1524.73   6
   2 -12  -6 19622.0 1652.65   8
   2 -12  -6 19126.2 1523.66  14
   2 -12  -5 5955.59 899.991   8
  -2 -12   5 5249.82 685.347   6
   2 -12  -4 52957.4 2455.82   8
   2  12  -4 55801.9 1994.26   3
   2 -12  -3 150157. 3808.93   8
   2  12  -3 141405. 3047.38   3
   2 -12  -2 12355.9 1064.92   8
   2  12  -2 14220.5 957.419   3
  -2 -12   2 13751.1 887.099   5
  -2 -12   1 503118. 4649.12   5
   2  12  -1 483421. 5341.02   3
  -2 -12   0 1610.56 275.250   5
   2  12   0 1473.53 345.303   3
   2  12   1 386.391 248.519   3
   2  12   2 13791.6 990.555   3
  -2 -12  -3 2530.08 412.487   8
   2  12   3 2524.10 473.938   3
  -2 -12  -4 1456.86 358.824   8
   2  12   4 922.662 344.653   3
  -2 -12  -5 12407.5 1112.23   8
   2 -12   5 13201.5 1058.54   7
   2  12   5 12315.1 1087.10   3
   2 -12   6 7388.33 829.051   7
   2  12   6 8609.42 958.321   3
  -2 -12  -6 8236.56 967.530  11
  -2  12  -6 8849.83 920.267  16
  -2 -12  -7 34105.8 1884.65  18
  -2 -12  -7 35905.2 2027.88  11
  -2 -12  -7 32183.2 2303.95  25
  -2 -12  -7 33178.8 2223.14  24
   2 -12   7 32099.0 1814.83   7
  -2 -12  -7 41152.7 2072.62  21
  -2 -12  -7 33786.8 1832.47  20
  -2 -12  -7 32711.5 1809.16  19
  -2  12  -7 29548.7 1655.82  26
  -2  12  -7 37674.3 1839.74  16
   2  12   7 35950.4 1992.32   3
  -2 -12  -8 5882.59 833.355  21
  -2 -12  -8 6326.17 822.837  20
  -2 -12  -8 6063.56 777.629  19
  -2 -12  -8 2277.96 1118.76  25
  -2 -12  -8 4968.19 1128.98  24
  -2 -12  -8 5810.22 868.661  11
  -2 -12  -8 5007.69 718.682  16
  -2  12  -8 5491.68 735.432  16
  -2 -12  -8 5822.67 813.079  18
  -2 -12  -9 1997.72 497.240  19
  -2 -12  -9 2809.03 571.781  20
  -2 -12  -9 1879.24 486.600  21
  -2 -12  -9 1130.43 430.082  18
  -2 -12  -9 1689.96 526.502  11
  -2  12  -9 1821.75 529.612  16
  -2 -12  -9 1451.20 401.923  16
  -2 -12 -10 9095.86 977.913  18
  -2 -12 -10 10171.3 945.105  21
  -2  12 -10 8730.38 893.111  27
  -2  12 -10 10354.3 935.035  16
  -2 -12 -11 758.473 323.468  18
  -2  12 -11 641.832 351.542  17
  -2  12 -11 1303.80 387.573  16
  -2 -12 -11 1235.11 344.822  21
  -2  12 -11 667.904 297.068  27
  -2  12 -12-431.417 192.736  30
  -2 -12 -12 258.901 280.265  18
  -2  12 -12 165.581 201.325  27
  -2 -12 -12 33.7814 202.837  21
  -2  12 -12 158.943 192.015  16
  -2  12 -12 68.8883 223.955  17
  -2  12 -13 269.695 122.953  27
  -2 -12 -13 295.874 147.496  21
  -2  12 -13 153.394 160.306  17
   2  13 -13-271.797 106.822  29
   2  13 -13-270.844 232.423  17
   2  13 -12 1339.38 298.932  29
   2  13 -12 1189.37 305.743  28
   2  13 -12 1017.91 219.223  30
   2 -13 -12 1227.10 399.834  14
   2  13 -12 1013.28 315.098  17
   2 -13 -12 209.912 364.540  24
   2 -13 -12-200.475 333.787  25
   2  13 -11 3264.70 413.855  22
   2  13 -11 3073.39 543.727  28
   2 -13 -11 3299.13 610.989  14
   2  13 -11 3506.47 533.838  17
   2 -13 -11 3530.91 615.182  25
   2 -13 -11 3797.31 616.108  24
   2  13 -10 90.2194 209.959  22
   2 -13 -10 279.525 319.022  25
   2 -13 -10-790.674 459.733  24
   2  13 -10-19.5145 263.867  28
   2 -13 -10-55.9948 269.982  28
   2  13 -10 582.705 389.373  17
   2 -13 -10 25.8565 342.936  14
   2 -13  -9 31.8095 449.748  25
   2 -13  -9 123.861 400.618  24
   2 -13  -9-201.060 452.768  23
   2  13  -9-28.3118 240.301  22
   2 -13  -9-219.396 284.904  12
   2 -13  -9-132.332 286.627  28
   2  13  -9-169.181 355.403  28
   2 -13  -9 221.814 414.408  14
   2  13  -9-305.906 379.706  17
   2 -13  -8 7552.94 1065.24  14
   2 -13  -8 6954.46 1030.04  13
   2 -13  -8 5924.90 888.801  12
   2 -13  -8 6145.29 915.676  31
   2 -13  -8 5911.16 844.718  28
   2  13  -8 6497.81 864.019  17
   2 -13  -8 7807.41 1022.89  24
   2 -13  -8 6103.95 929.939  25
   2 -13  -8 6447.28 1030.82  23
   2  13  -8 6118.38 779.334  22
   2  13  -7 61954.2 2336.33  22
   2 -13  -7 68828.1 3104.28  23
   2 -13  -7 61771.2 2872.38  13
   2 -13  -7 67512.3 2976.98  14
   2 -13  -7 63985.1 2742.35  12
   2 -13  -7 66122.8 2591.81  28
   2 -13  -7 66637.0 3008.24  31
   2  13  -7 69528.2 2366.60  17
   2 -13  -7 65129.1 3182.03   8
   2 -13  -7 69276.3 2924.12  24
   2 -13  -7 66980.4 2869.15  25
  -2 -13   6 381.105 222.167   6
   2 -13  -6-15.0845 376.671  25
   2 -13  -6 31.7645 157.148  24
   2 -13  -6-4.08206 331.275  23
   2  13  -6 377.432 279.001  22
   2 -13  -6 875.800 405.012  14
   2 -13  -6 325.842 335.429  13
   2 -13  -6-664.240 425.883  12
   2  13  -6 281.928 350.977  17
   2 -13  -6 635.789 292.401  31
   2 -13  -6-307.110 235.465  28
   2 -13  -6 61.9616 275.304   8
   2 -13  -5 10974.3 1239.65   8
   2  13  -4 4353.50 596.232   3
   2 -13  -4 3621.19 716.692   8
   2  13  -3 39791.4 1684.15   3
   2 -13  -3 37259.4 2008.19   8
  -2 -13   2 85523.1 2187.39   5
   2 -13  -2 85799.8 2855.94   8
  -2 -13   1 15947.3 878.058   5
   2  13  -1 17370.6 1071.91   3
   2  13   0 13406.1 955.848   3
   2  13   1 4041.15 552.295   3
   2  13   2 4247.76 570.996   3
   2  13   3 54038.9 1999.87   3
   2 -13   3 48907.8 1687.96   7
   2  13   4 4918.98 676.772   3
   2 -13   4 4061.10 560.537   7
  -2 -13  -4 4796.12 652.512   8
   2  13   5 2076.84 484.794   3
  -2 -13  -5 1459.73 386.365   8
   2 -13   5 1317.36 360.216   7
   2 -13   6 23.6152 160.242   7
   2  13   6-23.6073 278.966   3
  -2 -13  -6-793.647 438.289  20
  -2  13  -6 700.430 360.915  26
  -2 -13  -6-470.363 688.466  24
  -2 -13  -6 202.684 258.730  26
  -2 -13  -6-78.5623 392.719  25
  -2  13  -6-813.463 432.568  16
  -2 -13  -6 639.153 284.291  18
  -2 -13  -6-155.286 380.781  19
  -2 -13  -7 1352.20 479.815  11
   2 -13   7 597.246 291.396   7
  -2 -13  -7 1042.07 363.302  21
  -2 -13  -7 470.566 394.698  20
  -2 -13  -7 1522.56 589.322  18
  -2 -13  -7 1043.23 484.173  19
  -2 -13  -7 943.362 603.321  24
  -2 -13  -7 1177.21 432.482  26
  -2 -13  -7 479.950 611.729  25
  -2  13  -7 1426.74 467.444  16
  -2 -13  -8 5404.57 785.122  21
  -2 -13  -8 5200.25 768.485  20
  -2 -13  -8 5865.30 814.095  19
  -2 -13  -8 4046.86 643.982  18
  -2 -13  -8 5536.86 881.102  11
  -2 -13  -8 5266.02 1122.44  25
  -2 -13  -8 5781.14 1142.58  24
  -2  13  -8 5335.45 745.142  16
  -2 -13  -8 4684.29 728.414  16
  -2 -13  -9 9589.23 951.015  19
  -2 -13  -9 9260.87 1012.66  18
  -2 -13  -9 9184.10 1055.90  11
  -2 -13  -9 9169.64 953.387  21
  -2 -13  -9 9657.08 946.068  20
  -2 -13  -9 7671.60 859.916  16
  -2  13  -9 10512.6 995.888  16
  -2 -13 -10 20.3894 373.313  18
  -2 -13 -10-49.5034 320.757  21
  -2  13 -10 382.978 374.331  17
  -2  13 -10 479.767 345.032  16
  -2  13 -10 64.3744 286.046  27
  -2 -13 -11 1497.02 424.729  18
  -2  13 -11 1402.51 355.671  27
  -2 -13 -11 1534.08 360.087  21
  -2  13 -11 1256.40 415.467  17
  -2  13 -11 1533.73 424.415  16
  -2  13 -12 565.889 202.725  30
  -2 -13 -12 420.174 282.394  18
  -2 -13 -12 574.197 224.172  21
  -2  13 -12 443.844 192.190  27
  -2  13 -12 354.360 233.061  16
  -2  13 -12 187.989 230.113  17
  -2  13 -13-58.4953 101.889  27
   2  14 -12 70.0840 146.165  29
   2  14 -12 226.866 185.908  28
   2  14 -12 270.209 105.626  30
   2 -14 -12-426.172 306.345  24
   2 -14 -12-289.307 255.929  25
   2  14 -12 460.564 246.199  17
   2 -14 -12-292.703 364.827  14
   2 -14 -11 832.498 367.640  14
   2  14 -11 981.005 333.987  28
   2  14 -11 1777.86 309.058  22
   2  14 -11 603.045 341.787  17
   2 -14 -11 1316.90 422.887  24
   2 -14 -11 1186.10 406.910  25
   2 -14 -10 1371.36 464.546  14
   2  14 -10 1476.70 347.163  22
   2 -14 -10 1087.06 435.091  28
   2  14 -10 2153.50 524.894  28
   2  14 -10 1762.79 454.741  17
   2 -14 -10 1855.60 532.128  25
   2 -14 -10 1754.53 513.740  24
   2 -14  -9 8921.22 1101.63  14
   2 -14  -9 8560.22 1038.68  12
   2  14  -9 8103.75 989.373  28
   2 -14  -9 7786.20 927.136  28
   2  14  -9 7903.00 868.077  17
   2 -14  -9 7447.62 1101.92  23
   2  14  -9 7996.94 826.654  22
   2 -14  -9 8588.64 1051.28  24
   2 -14  -9 9021.96 1085.43  25
   2 -14  -8 1054.63 549.245  25
   2 -14  -8 115.378 456.857  23
   2 -14  -8 170.790 337.663  24
   2  14  -8 311.448 308.651  22
   2 -14  -8 42.5272 388.376  12
   2  14  -8 313.283 317.691  17
   2 -14  -8 91.6427 321.508  31
   2 -14  -8-74.5776 314.976  28
   2 -14  -8 541.022 419.893  14
   2 -14  -7 12773.0 1326.82  13
   2 -14  -7 14642.5 1392.15  14
   2 -14  -7 12491.8 1248.57  12
   2 -14  -7 12371.7 1284.97  24
   2 -14  -7 12105.2 1260.34  25
   2  14  -7 12149.3 1017.10  17
   2 -14  -7 12850.7 1331.29  31
   2 -14  -7 13137.0 1162.89  28
   2 -14  -7 13344.5 1415.20  23
   2  14  -7 14606.9 1121.12  22
   2 -14  -6 15030.0 1430.33  23
   2  14  -6 14472.1 1120.61  22
   2 -14  -6 15423.0 1541.70   8
   2 -14  -6 16310.4 1361.53  12
   2  14  -6 12857.4 1030.68  17
   2 -14  -6 13983.7 1371.79  31
   2 -14  -6 14904.4 1218.89  28
   2 -14  -6 15170.3 1369.25  25
   2 -14  -6 15212.4 1354.10  24
   2 -14  -6 13241.1 1308.58  13
   2 -14  -6 14866.8 1373.46  14
   2 -14  -5 3514.86 769.403   8
   2  14  -4 53358.4 2146.94   3
   2 -14  -4 56945.6 2700.40   8
  -2 -14   3 26216.4 1367.50   5
   2  14  -3 27599.6 1462.17   3
   2 -14  -3 25440.4 1723.72   8
  -2 -14   2 30949.8 1358.68   5
   2  14  -2 33270.7 1572.22   3
   2 -14  -2 30046.9 1778.03   8
  -2 -14   1 16116.8 895.231   5
   2  14  -1 17549.5 1132.57   3
   2  14   0 8139.03 777.855   3
   2  14   1 2211.14 430.628   3
   2  14   2 27042.2 1387.64   3
   2  14   3 9456.73 869.134   3
   2 -14   3 8877.64 730.283   7
   2  14   4 3480.24 573.839   3
   2 -14   4 3402.96 485.776   7
   2  14   5 1360.05 421.349   3
  -2 -14  -5 1059.38 397.714  11
   2 -14   5 902.342 302.164   7
  -2 -14  -6 7173.15 1018.03  25
  -2 -14  -6 5494.72 914.244  24
   2 -14   6 5605.41 736.493   7
   2  14   6 6389.77 836.240   3
  -2 -14  -6 5277.23 761.359  19
  -2 -14  -6 5293.38 819.754  20
  -2  14  -6 5861.90 757.404  16
  -2 -14  -6 6263.68 877.480  11
  -2 -14  -6 5382.88 750.447  26
  -2 -14  -6 5087.58 702.359  18
  -2 -14  -7 2029.95 567.970  11
  -2 -14  -7 2211.46 527.194  21
  -2 -14  -7 2058.21 518.135  20
  -2 -14  -7 1441.78 514.380  19
  -2 -14  -7 2661.18 582.884  18
  -2 -14  -7 2620.57 689.888  24
  -2 -14  -7 2663.13 530.532  26
  -2 -14  -7 3172.49 755.121  25
  -2  14  -7 2230.04 575.422  16
  -2 -14  -8 12166.4 1163.74  21
  -2 -14  -8 13395.9 1145.73  20
  -2 -14  -8 12247.5 1075.83  19
  -2 -14  -8 12160.7 1164.34  18
  -2 -14  -8 13016.3 1252.34  11
  -2 -14  -8 10339.3 1384.56  25
  -2 -14  -8 11704.6 1397.49  24
  -2 -14  -8 9866.26 1043.07  16
  -2  14  -8 12921.5 1093.69  16
  -2 -14  -9 7106.99 800.574  19
  -2 -14  -9 8217.80 944.422  18
  -2 -14  -9 6432.96 901.114  11
  -2 -14  -9 6544.31 794.938  21
  -2 -14  -9 6517.74 806.398  20
  -2 -14  -9 5827.72 734.084  16
  -2  14  -9 6239.56 769.404  16
  -2  14 -10 33256.4 1532.88  17
  -2 -14 -10 32525.7 1721.66  18
  -2 -14 -10 30623.0 1504.20  21
  -2  14 -10 29614.8 1558.19  27
  -2  14 -10 33350.7 1548.18  16
  -2 -14 -11 428.627 301.579  18
  -2  14 -11 589.444 327.898  17
  -2  14 -11 667.947 287.857  16
  -2 -14 -11 1002.51 295.919  21
  -2  14 -11 793.571 306.191  27
  -2  14 -12-279.528 166.264  30
  -2 -14 -12 198.673 220.386  18
  -2  14 -12 289.445 197.548  17
  -2  14 -12 312.814 254.006  16
  -2 -14 -12 290.602 167.624  21
  -2  14 -12 42.7444 169.364  27
   2 -15 -12 431.852 343.973  14
   2  15 -12 466.516 164.633  29
   2  15 -12 608.913 197.910  28
   2  15 -12 688.384 148.174  30
   2  15 -12-265.579 234.090  17
   2 -15 -12 307.603 297.940  24
   2 -15 -12 261.979 268.253  25
   2  15 -11 970.531 273.162  22
   2  15 -11 1036.12 304.777  28
   2 -15 -11 1032.38 398.665  14
   2 -15 -11 1483.50 412.901  24
   2 -15 -11 1197.05 434.744  25
   2  15 -11 988.053 322.943  17
   2 -15 -10 8218.50 930.317  14
   2  15 -10 7818.22 882.370  28
   2  15 -10 8917.45 854.162  17
   2 -15 -10 9160.96 1017.03  24
   2 -15 -10 8363.44 966.725  25
   2  15 -10 8689.12 777.335  22
   2  15  -9 1502.19 511.017  28
   2 -15  -9 2377.60 631.238  25
   2 -15  -9 2432.87 622.728  24
   2 -15  -9 2253.04 669.766  23
   2  15  -9 2605.69 468.039  22
   2 -15  -9 2103.77 576.299  12
   2 -15  -9 2846.43 698.207  14
   2  15  -9 3181.40 582.868  17
   2 -15  -8 3640.24 708.941  24
   2 -15  -8 3387.22 785.798  23
   2  15  -8 3201.74 572.474  22
   2 -15  -8 2536.75 640.900  12
   2 -15  -8 3423.40 744.700  31
   2 -15  -8 4150.85 679.433  28
   2  15  -8 4524.61 665.973  17
   2 -15  -8 3561.17 770.220  14
   2 -15  -8 3450.86 697.537  25
   2 -15  -7 2909.47 671.021  23
   2  15  -7 3032.83 580.753  22
   2 -15  -7 2914.36 690.097  24
   2 -15  -7 2192.70 608.866  14
   2 -15  -7 2874.89 688.255  12
   2  15  -7 2796.11 541.720  17
   2 -15  -7 2578.01 638.070  31
   2 -15  -7 2982.85 596.954  28
   2 -15  -7 2259.66 659.853  25
   2  15  -6 17123.2 1233.35  22
   2 -15  -6 17396.9 1562.17  23
   2 -15  -6 15927.6 1440.92  14
   2 -15  -6 15090.4 1347.39  13
   2 -15  -6 15104.5 1366.26  12
   2 -15  -6 16626.9 1469.35  24
   2 -15  -6 16761.4 1464.43  25
   2  15  -6 19250.8 1263.30  17
   2 -15  -6 17505.1 1540.16  31
   2 -15  -6 17350.8 1313.81  28
   2 -15  -6 16554.7 1629.95   8
   2 -15  -5 3288.63 724.042  14
   2  15  -5 3525.94 570.479  22
   2 -15  -5 2337.89 526.163  24
   2 -15  -5 2973.31 580.588  23
   2 -15  -5 1035.38 402.714  12
   2 -15  -5 1804.32 519.494  13
   2 -15  -5 2921.20 652.319  25
   2 -15  -5 2480.33 674.114   8
   2 -15  -5 2550.22 526.018  28
   2 -15  -5 2517.69 626.553  31
   2  15  -4 287.342 240.283   3
   2 -15  -4 284.819 248.463   8
  -2 -15   3 3291.05 480.043   5
   2  15  -3 1709.61 430.810   3
   2 -15  -3 2620.69 588.870   8
  -2 -15   2 107465. 2555.81   5
   2  15  -2 114050. 2988.87   3
   2  15  -1 4766.35 633.416   3
   2 -15  -1 4679.60 730.430   8
   2  15   0 15471.6 1092.77   3
   2  15   1 1541.92 374.041   3
   2  15   2 9832.23 861.836   3
   2  15   3 622.658 271.081   3
   2  15   4 1436.78 440.802   3
   2 -15   4 2206.44 413.629   7
   2 -15   5 211.288 240.141   7
  -2 -15  -5 238.775 387.446  11
   2  15   5 433.445 317.571   3
  -2 -15  -5 92.0410 291.538  20
  -2  15  -5-779.673 348.755  16
  -2 -15  -5 198.245 225.616  19
  -2 -15  -5-863.707 385.996  18
  -2 -15  -5 26.4716 363.276  26
  -2 -15  -6 24573.0 1759.76  25
  -2 -15  -6 21402.9 1655.61  24
   2 -15   6 20957.4 1427.46   7
   2  15   6 21250.5 1494.64   3
  -2 -15  -6 19910.3 1451.94  20
  -2 -15  -6 19802.2 1430.30  19
  -2  15  -6 23365.0 1454.94  16
  -2 -15  -6 20205.8 1537.01  11
  -2 -15  -6 20259.8 1405.84  26
  -2 -15  -6 19147.8 1386.13  18
  -2 -15  -7 4293.97 763.238  11
  -2 -15  -7 5305.97 818.095  21
  -2 -15  -7 4899.08 773.390  20
  -2 -15  -7 4610.07 792.913  19
  -2 -15  -7 5752.57 823.544  18
  -2 -15  -7 5309.17 989.068  24
  -2 -15  -7 3824.13 660.085  26
  -2 -15  -7 4034.09 924.154  25
  -2  15  -7 4812.83 687.411  16
  -2 -15  -8 26912.1 1631.15  21
  -2 -15  -8 26583.1 1564.01  19
  -2 -15  -8 25817.1 1554.21  20
  -2 -15  -8 23793.7 1592.68  18
  -2 -15  -8 26161.8 1759.25  11
  -2 -15  -8 20828.9 1932.15  25
  -2 -15  -8 22289.8 1895.88  24
  -2  15  -8 27023.1 1550.69  16
  -2 -15  -9 14382.5 1082.09  19
  -2 -15  -9 15206.1 1143.00  21
  -2 -15  -9 13930.8 1071.10  20
  -2 -15  -9 14854.5 1261.54  11
  -2  15  -9 16139.1 1161.36  16
  -2 -15  -9 13004.8 1153.09  18
  -2  15 -10 3123.76 543.695  27
  -2 -15 -10 3473.86 541.415  21
  -2  15 -10 3897.30 594.866  16
  -2  15 -10 4165.78 571.735  17
  -2 -15 -10 3955.09 652.838  18
  -2  15 -11 2323.97 399.785  27
  -2 -15 -11 1768.83 338.692  21
  -2  15 -11 2510.38 401.321  17
  -2  15 -11 2567.04 438.819  16
  -2 -15 -11 2473.94 461.561  18
  -2  15 -12 167.069 134.963  27
  -2 -15 -12 227.950 148.797  21
  -2 -15 -12 178.267 223.728  18
  -2  15 -12 730.757 199.464  17
  -2  15 -12 325.613 190.521  16
   2  16 -12-199.065 239.017  17
   2 -16 -12 269.338 459.548  14
   2 -16 -12-631.020 341.254  25
   2 -16 -12-583.220 329.698  24
   2  16 -12 1503.65 220.922  29
   2  16 -12 1326.53 226.369  28
   2  16 -11 27.0032 146.272  22
   2  16 -11 214.796 225.861  17
   2 -16 -11 145.131 271.940  14
   2 -16 -11-149.567 303.843  24
   2 -16 -11-191.374 275.400  25
   2  16 -11-37.5184 213.102  28
   2  16 -10 691.186 295.592  22
   2 -16 -10 957.574 392.399  14
   2  16 -10 1091.55 409.778  17
   2 -16 -10 1441.19 448.751  25
   2 -16 -10 1324.61 449.811  24
   2  16 -10 740.854 360.119  28
   2 -16  -9 2954.30 649.115  14
   2  16  -9 2384.62 484.596  22
   2 -16  -9 2434.42 614.498  12
   2  16  -9 1957.94 531.611  28
   2  16  -9 3134.13 526.405  17
   2 -16  -9 2707.76 618.809  25
   2 -16  -9 2191.02 568.726  24
   2 -16  -8 16488.1 1486.50  14
   2 -16  -8 16057.3 1431.21  12
   2 -16  -8 17531.8 1491.43  31
   2  16  -8 19062.8 1230.65  17
   2 -16  -8 15836.3 1544.76  23
   2  16  -8 15644.7 1151.15  22
   2 -16  -8 15582.2 1414.08  24
   2 -16  -8 17559.6 1484.35  25
   2 -16  -7 2040.26 629.535  25
   2  16  -7 1862.45 446.983  22
   2 -16  -7 1571.10 521.019  12
   2 -16  -7 1806.10 573.361  23
   2 -16  -7 2763.37 713.988  24
   2 -16  -7 2013.51 579.526  31
   2  16  -7 2022.30 498.979  17
   2 -16  -7 2049.37 592.368  14
   2 -16  -6 212.926 340.549  25
   2 -16  -6 311.311 322.828  23
   2 -16  -6 1073.08 411.489  24
   2  16  -6 1164.18 456.528  22
   2 -16  -6 1089.48 492.669  12
   2 -16  -6 821.147 409.326  31
   2 -16  -6 1111.41 574.881  14
   2  16  -6 1554.05 376.315  17
   2 -16  -5 16199.9 1422.00  24
   2 -16  -5 16893.6 1473.66  25
   2  16  -5 15119.5 1162.40  22
   2 -16  -5 16279.2 1430.75  23
   2 -16  -5 15344.9 1350.76  13
   2 -16  -5 16375.7 1412.50  14
   2 -16  -5 16610.7 1393.87  12
   2 -16  -5 17815.3 1556.11  31
  -2 -16   5 17309.4 1358.24   5
   2  16  -5 15983.3 1177.89  17
   2 -16  -5 16706.7 1636.44   8
   2 -16  -4 1950.71 520.467  24
   2  16  -4 1450.10 407.692  22
   2 -16  -4 1360.81 461.835   8
   2 -16  -4 2077.01 556.854  25
  -2 -16   4 2375.65 453.830   5
   2 -16  -4 1560.48 447.700  12
   2 -16  -3 97903.7 3562.01   8
  -2 -16   3 105800. 2847.09   5
   2  16  -3 103604. 3026.26   3
   2 -16  -2 648.888 297.120   8
   2  16  -2 533.466 303.267   3
   2 -16  -1 14548.7 1296.73   8
   2  16  -1 13023.7 1065.95   3
   2  16   0 18770.4 1256.70   3
   2  16   1 4155.64 604.822   3
   2  16   2 14034.0 1070.00   3
   2  16   3 30271.5 1579.23   3
  -2 -16  -4 17213.1 1316.20  19
  -2 -16  -4 16379.4 1310.45  20
  -2 -16  -4 17492.6 1280.89  26
   2  16   4 17009.6 1212.33   3
  -2 -16  -4 16823.6 1339.37  11
  -2 -16  -5 8281.71 870.978  18
  -2 -16  -5 6895.73 876.045  11
  -2 -16  -5 6885.80 843.002  19
  -2 -16  -5 6662.43 854.598  20
  -2 -16  -5 7382.20 970.624  25
  -2 -16  -5 9179.77 1094.01  24
  -2 -16  -5 6831.88 830.746  26
  -2  16  -5 8478.38 909.661  16
   2  16   5 7194.01 815.866   3
  -2 -16  -6 806.977 372.286  18
  -2 -16  -6 916.924 412.832  19
  -2 -16  -6 344.647 427.851  20
  -2 -16  -6 303.646 558.021  24
  -2 -16  -6 997.406 382.354  26
  -2 -16  -6 982.041 517.762  25
  -2  16  -6 1404.27 507.120  16
  -2 -16  -6 959.607 414.077  11
  -2 -16  -7 34531.5 1921.78  18
  -2 -16  -7 35371.6 2047.79  11
  -2 -16  -7 39887.1 2053.13  21
  -2 -16  -7 36758.2 1895.43  20
  -2 -16  -7 38313.6 1940.47  19
  -2  16  -7 40083.7 1907.47  16
  -2 -16  -7 38711.5 1853.59  26
  -2 -16  -8 23468.9 1490.17  21
  -2 -16  -8 22629.0 1418.37  20
  -2 -16  -8 22614.0 1441.39  19
  -2 -16  -8 12584.2 1590.44  25
  -2 -16  -8 16588.8 1713.34  24
  -2 -16  -8 21435.0 1582.98  11
  -2 -16  -8 14029.0 1159.91  16
  -2  16  -8 22197.4 1403.89  16
  -2 -16  -8 23215.8 1572.07  18
  -2 -16  -9 2006.60 449.224  21
  -2 -16  -9 2324.63 487.663  19
  -2 -16  -9 2660.80 545.203  20
  -2  16  -9 2006.13 456.886  17
  -2  16  -9 1561.78 451.293  16
  -2 -16  -9 2293.82 566.477  11
  -2 -16  -9 2143.06 524.626  18
  -2  16 -10 11116.3 843.961  17
  -2 -16 -10 11274.5 969.348  18
  -2 -16 -10 10555.1 821.644  21
  -2  16 -10 11581.5 904.779  16
  -2  16 -10 10542.2 871.928  27
  -2 -16 -11 1448.49 357.841  18
  -2  16 -11 919.804 258.118  22
  -2 -16 -11 1820.87 332.761  21
  -2  16 -11 1659.62 322.977  27
  -2  16 -11 1702.22 329.849  17
  -2  16 -11 1655.30 373.608  16
  -2  16 -12 2684.21 314.689  17
  -2  16 -12 2199.94 273.745  27
   2  17 -12-260.951 230.092  17
   2  17 -11-85.8841 225.048  17
   2 -17 -11-21.9866 275.406  25
   2  17 -11-55.8638 161.171  22
   2  17 -10-205.885 269.507  22
   2 -17 -10 330.756 283.829  14
   2  17 -10-95.1252 240.749  17
   2 -17 -10 101.414 311.426  25
   2 -17 -10 406.744 333.599  24
   2  17 -10 300.363 282.211  28
   2 -17  -9 249.337 411.770  14
   2  17  -9-241.168 332.045  22
   2 -17  -9 116.563 329.237  12
   2  17  -9 106.505 313.068  28
   2  17  -9 260.690 268.315  17
   2 -17  -9-397.160 436.935  24
   2 -17  -8 5063.81 848.613  14
   2 -17  -8 4632.89 779.511  12
   2 -17  -8 4915.40 827.314  31
   2  17  -8 5542.59 691.947  17
   2  17  -8 4762.11 677.666  22
   2 -17  -8 4300.88 800.325  24
   2 -17  -8 6331.81 988.395  23
   2 -17  -8 4917.45 837.831  25
   2 -17  -7 423.966 402.328  25
   2 -17  -7 318.933 412.394  24
   2  17  -7 689.899 317.225  22
   2 -17  -7 946.124 431.241  12
   2 -17  -7 734.622 382.738  31
   2 -17  -7 1130.24 484.195  14
   2  17  -7 548.489 377.801  17
   2 -17  -6 6272.69 967.360  23
   2  17  -6 6841.23 799.098  22
   2 -17  -6 7663.49 1032.51  14
   2 -17  -6 5484.33 898.496  12
   2  17  -6 7080.28 798.793  17
   2 -17  -6 5976.01 908.642  31
   2 -17  -6 6521.39 989.501  25
   2 -17  -6 7021.03 1016.62  24
   2 -17  -5 10025.8 1131.34  25
   2 -17  -5 9965.26 1158.55  24
   2  17  -5 9193.27 919.417  22
   2 -17  -5 9059.66 1104.62  23
   2 -17  -5 11524.7 1206.45  14
   2 -17  -5 10492.9 1132.77  12
   2 -17  -5 9456.45 1208.84   8
   2  17  -5 10896.8 862.310  17
  -2 -17   5 10702.4 1047.65   5
   2 -17  -5 9282.25 1169.00  31
   2  17  -4 240.285 257.819  22
   2 -17  -4 482.919 402.931  25
  -2 -17   4 620.606 302.701   5
   2 -17  -4 39.9441 457.577  14
   2 -17  -4 186.303 330.070  12
   2 -17  -4 1043.58 376.918  23
   2 -17  -4 172.125 486.140  24
   2 -17  -3 65671.7 3036.71   8
   2 -17  -3 74312.7 2888.58  25
   2 -17  -3 67487.5 2752.68  24
   2  17  -3 72637.5 2637.80   3
   2 -17  -3 69720.5 2785.04  12
   2 -17  -2 32924.7 2079.36   8
   2  17  -2 35551.4 1809.02   3
   2 -17  -1 290.647 302.141   8
   2  17  -1 7.12816 261.390   3
   2  17   0 18414.8 1290.74   3
   2  17   1 39912.3 1853.44   3
   2  17   2 2318.39 517.133   3
  -2 -17  -3 9622.32 1021.90  19
  -2 -17  -3 9736.99 1081.98  20
  -2 -17  -3 9337.40 961.769  26
  -2 -17  -3 11379.6 1091.65  11
   2  17   3 10989.8 998.982   3
   2  17   4 7594.08 854.480   3
  -2 -17  -4 8239.94 994.692  19
  -2 -17  -4 8217.38 1013.21  20
  -2 -17  -4 8632.38 903.969  26
  -2 -17  -4 8543.21 969.200  11
  -2 -17  -4 9465.23 961.040  18
  -2  17  -4 8775.60 992.019  16
   2  17   5 7645.00 914.854   3
  -2 -17  -5 5435.65 862.396  19
  -2 -17  -5 7126.81 947.736  20
  -2  17  -5 10162.6 987.018  16
  -2 -17  -5 7031.72 923.222  11
  -2 -17  -5 8665.43 941.588  26
  -2 -17  -5 8975.82 924.658  18
  -2 -17  -6 162.125 405.807  11
  -2 -17  -6-35.5770 320.314  20
  -2 -17  -6 99.5349 246.521  21
  -2 -17  -6 458.382 491.642  24
  -2 -17  -6 293.487 280.608  26
  -2 -17  -6 38.3698 537.472  25
  -2  17  -6 86.1016 352.335  16
  -2 -17  -6-60.0133 347.961  19
  -2 -17  -7 1136.49 451.432  11
  -2 -17  -7 1819.16 554.745  21
  -2 -17  -7 541.909 441.715  20
  -2 -17  -7 488.128 306.927  26
  -2 -17  -7-101.623 643.862  25
  -2 -17  -7-78.5430 564.502  24
  -2  17  -7 1013.11 443.556  16
  -2 -17  -7 1064.44 450.855  19
  -2 -17  -7 773.729 477.034  18
  -2 -17  -8 12063.9 1066.95  21
  -2 -17  -8 12550.8 1067.55  20
  -2 -17  -8 10407.8 986.202  19
  -2 -17  -8 4165.03 1056.79  25
  -2 -17  -8 5789.74 1140.28  24
  -2 -17  -8 11583.3 1152.87  11
  -2 -17  -8 5471.50 822.741  16
  -2  17  -8 12015.0 1038.23  16
  -2 -17  -8 12110.4 1154.31  18
  -2 -17  -9-97.5375 339.005  11
  -2  17  -9 208.459 209.264  17
  -2  17  -9 26.4367 389.384  16
  -2 -17  -9-85.1773 342.519  20
  -2 -17  -9-108.500 365.238  19
  -2 -17  -9-145.489 242.297  21
  -2 -17  -9-482.708 301.470  18
  -2 -17 -10 493.764 304.813  18
  -2 -17 -10 263.590 237.240  21
  -2  17 -10 214.274 279.706  17
  -2  17 -10-52.9379 348.216  16
  -2  17 -10 24.2734 207.192  27
  -2 -17 -11 1318.49 346.716  18
  -2  17 -11 758.489 225.713  22
  -2 -17 -11 1200.29 236.671  21
  -2  17 -11 1219.19 286.438  27
  -2  17 -11 916.360 273.842  17
  -2  17 -11 1405.71 345.690  16
  -2  17 -12 564.723 111.397  27
   2 -18 -11 1525.72 340.712  14
   2  18 -11 1324.21 272.990  28
   2  18 -11 1300.00 236.317  29
   2  18 -11 1883.20 291.447  22
   2  18 -11 707.856 261.201  17
   2 -18 -11 1969.86 402.870  25
   2 -18 -11 2492.85 430.579  24
   2 -18 -10 2336.39 457.246  14
   2  18 -10 2587.10 422.472  22
   2  18 -10 1813.68 426.426  28
   2  18 -10 1840.16 339.144  17
   2 -18 -10 2321.05 510.668  25
   2 -18 -10 1891.93 461.506  24
   2 -18  -9 10768.0 1034.37  14
   2 -18  -9 11347.5 1089.12  12
   2  18  -9 10095.4 993.949  28
   2  18  -9 12025.6 878.388  17
   2 -18  -9 10927.8 1070.28  24
   2 -18  -9 10469.1 1063.41  25
   2  18  -9 11073.5 903.881  22
   2 -18  -8 3416.04 709.680  23
   2 -18  -8 2829.36 671.652  24
   2  18  -8 3004.91 542.793  22
   2 -18  -8 3153.35 648.377  12
   2  18  -8 2968.48 500.077  17
   2 -18  -8 2887.98 668.410  25
   2 -18  -8 3162.15 677.782  14
   2 -18  -7 916.336 428.649  23
   2 -18  -7 203.296 441.678  24
   2  18  -7 190.556 272.880  22
   2 -18  -7 713.708 428.493  31
   2 -18  -7-106.236 349.902  12
   2  18  -7 508.348 303.482  17
   2 -18  -7 493.122 357.308  25
   2 -18  -7 676.165 477.961  14
   2 -18  -6 491.274 435.816  24
   2 -18  -6 204.306 391.664  23
   2  18  -6 168.190 289.894  22
   2 -18  -6 408.612 355.044  31
   2 -18  -6 197.522 340.161  12
   2  18  -6 940.853 286.427  17
   2 -18  -6 445.613 453.906  25
   2 -18  -6 68.4782 455.542  14
   2  18  -5 964.686 404.440  22
   2 -18  -5 1007.21 498.048  31
   2 -18  -5 1353.73 426.750  23
   2 -18  -5 901.408 489.259  24
   2 -18  -5 1354.07 444.147  12
   2 -18  -5 1074.64 484.107  14
   2 -18  -5 1196.82 448.021  25
   2 -18  -4 188.446 373.671   8
   2  18  -4 527.336 294.374  22
   2 -18  -4 964.793 450.668  24
   2 -18  -4 1319.86 397.428  23
   2 -18  -4 6.87039 510.657  14
   2 -18  -4-53.9842 349.270  25
   2 -18  -4 613.153 313.401  12
   2  18  -3 7787.11 807.967  22
   2 -18  -3 8965.83 1050.67  12
   2 -18  -3 8560.35 1120.54   8
   2 -18  -3 7563.38 980.504  24
   2 -18  -3 7649.12 1009.71  25
   2  18  -3 6327.73 850.816   3
   2 -18  -2 3604.15 711.924  24
   2 -18  -2 2186.96 644.050   8
   2 -18  -2 3517.41 662.583  25
   2  18  -2 1582.57 431.575   3
   2 -18  -2 1584.53 520.174  12
   2  18  -1 29769.4 1687.55   3
   2 -18  -1 29727.5 1839.69  12
   2 -18  -1 27645.9 1925.30   8
   2 -18   0 8175.69 1051.38   8
   2  18   0 7350.15 868.708   3
  -2 -18  -1 1112.79 430.636  11
   2  18   1 519.755 244.799   3
   2  18   2 1577.42 439.699   3
  -2 -18  -2 835.282 505.776  20
  -2 -18  -2 1182.01 526.383  19
  -2 -18  -2 1799.55 452.394  11
  -2 -18  -3 27993.5 1653.98  18
  -2 -18  -3 30222.2 1782.60  11
  -2 -18  -3 25819.5 1810.89  20
  -2 -18  -3 24906.2 1782.59  19
  -2 -18  -3 25616.9 1585.11  26
   2  18   3 24594.1 1538.75   3
  -2  18  -3 30336.5 1708.49  16
  -2 -18  -4 4021.69 776.910  19
  -2 -18  -4 5403.42 756.107  18
  -2 -18  -4 7427.26 942.950  11
  -2 -18  -4 5013.47 830.945  20
  -2 -18  -4 5828.57 797.619  26
   2  18   4 5209.31 747.094   3
  -2  18  -4 5441.01 780.021  16
  -2 -18  -5 13135.6 1246.60  19
  -2 -18  -5 13242.9 1279.15  20
  -2  18  -5 18388.0 1328.42  16
  -2 -18  -5 16550.3 1377.00  11
  -2 -18  -5 14908.4 1219.89  26
  -2 -18  -5 15639.6 1260.52  18
  -2 -18  -6 8520.54 1003.61  18
  -2 -18  -6 8718.42 1048.80  11
  -2 -18  -6 7447.27 917.273  20
  -2 -18  -6 7937.66 992.061  19
  -2 -18  -6 7930.17 1199.54  25
  -2 -18  -6 8903.32 1161.13  24
  -2 -18  -6 8977.01 964.090  26
  -2  18  -6 10936.6 1050.47  16
  -2 -18  -6 9467.92 1004.04  21
  -2 -18  -7 1372.23 479.394  21
  -2 -18  -7 1654.62 537.620  20
  -2 -18  -7 1150.27 454.803  11
  -2  18  -7 1567.57 478.421  16
  -2 -18  -7 1191.55 396.246  26
  -2 -18  -7-746.509 598.784  25
  -2 -18  -7-728.039 640.570  24
  -2 -18  -7 2702.51 633.922  19
  -2 -18  -7 1468.43 444.333  18
  -2 -18  -8 437.641 342.233  11
  -2 -18  -8 802.731 339.357  21
  -2  18  -8 377.489 246.048  17
  -2  18  -8 479.385 367.090  16
  -2 -18  -8 871.090 347.624  16
  -2 -18  -8 383.205 348.647  18
  -2 -18  -8 350.713 344.689  19
  -2 -18  -8 286.102 369.473  20
  -2 -18  -9 3197.76 580.122  11
  -2  18  -9 3506.42 593.839  16
  -2 -18  -9 4032.02 586.314  19
  -2 -18  -9 4075.01 543.398  21
  -2 -18  -9 3860.74 568.350  20
  -2  18  -9 4049.09 550.498  17
  -2 -18  -9 4251.27 633.771  18
  -2 -18 -10 96.3671 183.974  21
  -2  18 -10-73.0315 231.177  17
  -2  18 -10 161.731 310.007  16
  -2 -18 -10-4.14574 252.094  18
  -2  18 -11 604.444 182.814  27
  -2 -18 -11 1109.75 185.985  21
  -2  18 -11 129.435 163.410  22
  -2  18 -11 717.521 191.482  17
  -2  18 -11 539.377 271.047  16
  -2 -18 -11 379.264 178.792  18
   2  19 -11 454.893 156.451  22
   2  19 -11 546.405 168.690  29
   2  19 -11 477.316 193.707  28
   2 -19 -11 783.283 314.312  14
   2  19 -11 155.041 145.017  17
   2 -19 -11 432.311 267.167  24
   2 -19 -11 446.431 286.457  25
   2  19 -10-66.4107 215.132  22
   2 -19 -10 161.251 252.145  14
   2  19 -10 241.125 209.164  28
   2  19 -10 38.1961 210.705  17
   2 -19 -10 57.2027 275.141  24
   2 -19 -10 7.26424 266.626  25
   2  19  -9 376.479 240.125  22
   2 -19  -9 142.869 337.124  12
   2 -19  -9-177.881 386.622  25
   2 -19  -9 718.933 393.123  24
   2  19  -9 231.957 301.366  28
   2  19  -9 335.698 266.802  17
   2 -19  -9 788.090 333.882  14
   2 -19  -8 2386.73 548.013  25
   2  19  -8 2761.66 511.923  22
   2 -19  -8 2200.37 583.133  12
   2 -19  -8 2470.06 586.175  24
   2  19  -8 3185.97 522.372  17
   2 -19  -8 2582.38 608.960  14
   2 -19  -7 3015.64 632.899  14
   2 -19  -7 3297.35 708.015  12
   2  19  -7 2634.93 544.272  22
   2 -19  -7 2330.74 646.795  23
   2 -19  -7 2698.33 671.489  24
   2 -19  -7 3378.96 676.843  31
   2  19  -7 2295.48 457.983  17
   2 -19  -7 2502.59 620.915  25
   2 -19  -6 832.141 427.941  25
   2 -19  -6 1081.65 519.653  24
   2 -19  -6 546.588 369.193  23
   2  19  -6 521.076 336.650  22
   2 -19  -6 341.480 338.551  12
   2 -19  -6 523.475 370.649  31
   2 -19  -6 841.796 547.067  14
   2  19  -6 419.275 270.356  17
   2 -19  -5 3763.56 744.668  24
   2  19  -5 3619.54 623.845  22
   2 -19  -5 2396.30 573.233  23
   2 -19  -5 3508.31 700.399  12
   2 -19  -5 3856.50 714.858  14
   2 -19  -5 3702.32 580.217  18
   2 -19  -5 3266.37 707.280  25
   2 -19  -5 3126.51 729.847  31
   2 -19  -4 8362.55 988.774  14
   2 -19  -4 7698.88 1010.63  12
   2 -19  -4 7362.48 947.317  23
   2  19  -4 8678.06 874.914  22
   2 -19  -4 6882.52 834.600  18
   2 -19  -4 8538.77 1047.14  24
   2 -19  -4 6922.06 941.511  25
   2 -19  -3 3082.32 634.821  25
   2 -19  -3 1673.01 561.633  24
   2 -19  -3 2181.98 587.508  12
   2  19  -3 2115.07 439.198  22
   2 -19  -3 1050.23 528.780   8
   2  19  -3 1835.19 462.898   3
   2 -19  -2 1070.80 489.211  24
   2 -19  -2 344.149 330.395  12
   2  19  -2 178.910 255.016  22
   2 -19  -2 780.435 416.901   8
   2  19  -2 531.793 353.507   3
   2 -19  -1 1612.91 449.913  24
   2 -19  -1 2006.35 516.266   8
   2  19  -1 1926.22 491.530   3
   2 -19  -1 1185.54 535.346  25
   2 -19  -1 1607.22 513.525  12
   2  19   0 6487.82 826.634   3
  -2 -19   0 5202.07 836.378  20
  -2 -19   0 6747.58 885.799  19
   2 -19   0 5466.78 890.493   8
   2 -19   0 6667.22 931.353  12
   2  19   1 4849.53 742.271   3
  -2 -19  -1 5564.32 800.046  20
  -2 -19  -1 6178.53 852.046  11
  -2 -19  -1 5277.24 812.367  19
  -2 -19  -2 5612.61 946.917  20
  -2 -19  -2 5962.72 986.974  19
   2  19   2 8136.96 892.449   3
  -2 -19  -2 9728.08 1031.95  11
  -2 -19  -3 1126.15 446.042  11
   2  19   3 1414.21 454.639   3
  -2 -19  -3 630.262 439.273  20
  -2 -19  -3 1170.83 373.161  26
  -2  19  -3 1366.76 393.831  16
  -2 -19  -3 1882.33 495.271  19
  -2 -19  -3 1154.08 434.162  18
  -2 -19  -4 28034.0 1887.13  19
  -2 -19  -4 27357.9 1868.09  20
  -2  19  -4 30031.6 1864.30  16
  -2 -19  -4 30290.6 1820.04  11
  -2 -19  -4 32388.2 1768.23  26
  -2 -19  -4 30523.8 1796.06  18
  -2 -19  -5 4369.73 689.393  18
  -2 -19  -5 5252.85 831.023  19
  -2 -19  -5 5691.18 902.908  20
  -2  19  -5 6076.24 874.605  16
  -2 -19  -5 5069.34 740.456  26
  -2 -19  -5 4295.73 732.534  11
  -2 -19  -6 35701.4 1926.76  18
  -2 -19  -6 34277.8 1974.87  11
  -2 -19  -6 32832.6 1902.53  19
  -2 -19  -6 34453.8 1941.85  20
  -2 -19  -6 39950.7 1925.64  26
  -2 -19  -6 30859.5 1948.40  25
  -2  19  -6 39395.3 1937.06  16
  -2 -19  -6 36786.7 1911.70  21
  -2 -19  -7 769.390 437.512  11
  -2 -19  -7 422.340 313.616  21
  -2 -19  -7 329.354 329.652  20
  -2 -19  -7-22.5296 409.129  19
  -2 -19  -7 510.719 331.722  18
  -2 -19  -7 180.096 279.436  26
  -2 -19  -7 98.4600 540.680  25
  -2 -19  -7 289.029 576.044  24
  -2  19  -7 820.789 270.200  17
  -2  19  -7 696.107 437.995  16
  -2 -19  -8 5074.66 679.168  20
  -2 -19  -8 4413.51 637.000  19
  -2  19  -8 4244.73 553.419  17
  -2 -19  -8 4789.64 719.527  18
  -2 -19  -8 4081.44 682.926  11
  -2  19  -8 4790.77 650.968  16
  -2 -19  -8 3933.40 594.646  21
  -2 -19  -9 4489.59 622.744  19
  -2 -19  -9 4518.79 655.126  18
  -2 -19  -9 3597.91 509.727  21
  -2 -19  -9 3897.94 525.540  20
  -2  19  -9 3312.29 451.662  17
  -2  19  -9 4083.63 587.870  16
  -2  19  -9 2730.48 466.959  27
  -2 -19 -10 145.103 217.505  18
  -2 -19 -10 246.761 142.822  21
  -2  19 -10 119.710 236.194  16
  -2  19 -10-34.1272 166.750  17
  -2  19 -10-305.615 169.035  27
  -2 -19 -11 398.927 164.948  18
  -2  19 -11-34.9396 111.966  27
  -2  19 -11 383.971 143.723  22
  -2  19 -11 210.716 218.498  16
  -2  19 -11 214.174 125.527  17
   2 -20 -11 260.165 193.146  24
   2 -20 -11 291.237 192.311  25
   2  20 -10 1907.31 323.013  22
   2 -20 -10 1912.27 423.703  25
   2 -20 -10 2066.84 429.655  24
   2  20 -10 1673.94 351.014  28
   2  20 -10 621.255 197.454  17
   2 -20 -10 1424.45 336.957  14
   2 -20  -9 2363.85 478.566  14
   2 -20  -9 2475.72 522.259  12
   2  20  -9 2615.81 456.278  22
   2  20  -9 1756.21 436.950  28
   2  20  -9 2079.85 366.076  17
   2 -20  -9 2192.55 515.865  25
   2 -20  -9 1820.23 461.647  24
   2  20  -8 379.030 296.234  22
   2 -20  -8 651.298 329.840  12
   2 -20  -8 314.868 393.965  25
   2 -20  -8 1016.00 501.574  24
   2  20  -8 1052.52 356.541  17
   2 -20  -8 705.065 357.769  14
   2 -20  -7-539.984 433.982  25
   2 -20  -7-318.822 308.042  23
   2 -20  -7-630.742 472.657  24
   2  20  -7 195.586 253.040  22
   2 -20  -7-12.3388 312.252  12
   2 -20  -7-73.1344 290.380  31
   2 -20  -7-136.999 416.619  14
   2  20  -7-55.0758 347.005  17
   2 -20  -6 343.176 328.720  23
   2 -20  -6 264.049 327.594  24
   2  20  -6 293.020 293.837  22
   2 -20  -6 966.311 485.078  12
   2 -20  -6 461.468 346.971  31
   2 -20  -6 1305.24 371.277  18
   2 -20  -6 696.412 473.845  25
   2 -20  -6 322.275 316.607  14
   2 -20  -5 4853.00 733.710  14
   2 -20  -5 2951.49 702.386  12
   2 -20  -5 3225.83 699.685  31
   2 -20  -5 4004.50 655.406  18
   2 -20  -5 2994.94 695.632  25
   2  20  -5 3137.48 588.422  22
   2 -20  -5 3942.42 692.285  23
   2 -20  -5 3457.78 728.402  24
   2 -20  -4 2354.39 574.161  24
   2  20  -4 1776.08 441.341  22
   2 -20  -4 2321.89 609.544  12
   2 -20  -4 1955.34 511.204  31
   2 -20  -4 1382.81 467.443  14
   2 -20  -4 2712.38 627.452  25
   2 -20  -4 1846.44 518.053  18
   2 -20  -3-230.863 331.053  12
   2 -20  -3 706.465 353.258  24
   2 -20  -3-118.721 298.093  25
   2  20  -3-82.1707 213.581  22
   2 -20  -2 569.385 370.589  25
   2 -20  -2 41.4375 342.177  24
   2  20  -2 25.2586 209.462  22
   2 -20  -2 385.817 364.349   8
   2  20  -2 370.569 257.524   3
   2  20  -1-57.5387 294.370   3
  -2 -20   1 267.611 334.838  20
  -2 -20   1 1105.17 325.580  19
   2 -20  -1-130.574 323.660  12
   2 -20  -1-467.844 335.573  25
   2 -20  -1 328.333 383.950  24
   2  20   0 18192.8 1381.83   3
   2 -20   0 18562.0 1687.95   8
   2 -20   0 19428.1 1569.04  12
  -2 -20   0 17853.6 1462.55  20
  -2 -20   0 19148.0 1458.65  19
   2 -20   1 45403.9 2579.54   8
  -2 -20  -1 52627.5 2401.31  11
  -2 -20  -1 48852.6 2323.25  20
  -2 -20  -1 46261.9 2239.79  19
   2  20   1 48628.9 2247.50   3
  -2 -20  -2 1101.24 494.718  20
   2  20   2 1207.34 514.253   3
  -2 -20  -2 860.359 379.541  11
  -2 -20  -2 230.131 396.767  19
  -2 -20  -3 387.588 425.300  18
  -2 -20  -3 932.359 457.678  19
  -2 -20  -3 114.805 427.791  20
  -2 -20  -3 1121.52 435.224  26
  -2 -20  -3 246.148 364.496  11
  -2  20  -3 1005.14 453.393  16
  -2 -20  -4 2958.95 693.658  20
  -2 -20  -4 3606.93 633.164  26
  -2 -20  -4 3884.09 731.826  11
  -2 -20  -4 3022.23 713.087  19
  -2 -20  -4 3547.23 630.763  18
  -2  20  -4 4225.30 718.641  16
  -2 -20  -5 16151.8 1388.80  19
  -2 -20  -5 15100.6 1372.71  20
  -2  20  -5 19653.6 1408.66  16
  -2 -20  -5 18716.2 1454.92  11
  -2 -20  -5 19117.9 1421.46  18
  -2 -20  -5 17519.6 1326.40  26
  -2 -20  -6 29048.2 1662.47  21
  -2 -20  -6 34251.0 1814.08  20
  -2 -20  -6 29875.6 1705.00  19
  -2  20  -6 34493.5 1805.42  16
  -2 -20  -6 29762.3 1817.30  11
  -2 -20  -6 30554.0 1646.20  26
  -2 -20  -6 30126.7 1765.32  18
  -2 -20  -7 401.640 263.899  21
  -2 -20  -7 483.233 314.553  20
  -2 -20  -7 209.510 352.106  11
  -2  20  -7 321.447 379.509  16
  -2  20  -7 115.103 233.734  17
  -2 -20  -7 790.520 330.958  26
  -2 -20  -7 553.041 341.190  19
  -2 -20  -7 143.868 323.825  18
  -2 -20  -8 1190.92 432.732  11
  -2  20  -8 1785.07 370.838  17
  -2  20  -8 1429.55 421.350  16
  -2 -20  -8 1860.95 464.775  20
  -2 -20  -8 2003.13 485.393  19
  -2 -20  -8 1513.15 453.048  18
  -2 -20  -8 1209.13 311.587  21
  -2 -20  -9 5125.40 495.262  21
  -2 -20  -9 5078.62 555.088  20
  -2  20  -9 5037.01 637.691  16
  -2 -20  -9 5132.62 571.767  19
  -2  20  -9 4297.66 523.576  27
  -2 -20  -9 5593.33 643.644  18
  -2  20  -9 5645.72 523.153  17
  -2  20 -10 909.881 222.853  27
  -2  20 -10 822.833 258.796  22
  -2  20 -10 595.350 277.619  16
  -2  20 -10 1709.15 250.086  17
  -2 -20 -10 845.374 296.345  18
  -2  20 -11 369.766 196.244  16
   2  21 -10 801.072 218.146  22
   2 -21 -10 867.147 250.445  14
   2 -21 -10 942.901 307.292  24
   2 -21 -10 668.193 285.211  25
   2  21 -10 731.939 248.169  28
   2  21  -9 358.717 232.609  22
   2 -21  -9 425.329 337.580  12
   2 -21  -9 348.349 252.596  14
   2 -21  -9 658.923 340.831  25
   2 -21  -9 259.429 275.807  24
   2  21  -9 307.489 309.307  28
   2  21  -9-339.507 190.325  17
   2 -21  -8 1807.46 493.943  12
   2 -21  -8 1291.63 384.743  14
   2 -21  -8 1476.33 461.875  25
   2 -21  -8 890.210 433.676  24
   2  21  -8 484.320 274.603  17
   2  21  -8 1759.64 425.573  22
   2 -21  -7 610.401 423.801  25
   2  21  -7 789.620 357.103  22
   2 -21  -7 563.311 407.794  12
   2 -21  -7 451.476 379.111  24
   2 -21  -7 470.086 352.297  31
   2 -21  -7 930.887 392.555  14
   2 -21  -6 10016.6 1031.75  14
   2 -21  -6 11285.0 1154.99  12
   2 -21  -6 9799.25 1069.84  23
   2  21  -6 9340.03 896.416  22
   2 -21  -6 11144.8 978.477  18
   2 -21  -6 9855.10 1120.39  31
   2 -21  -6 11877.3 1205.73  24
   2 -21  -6 11224.2 1182.36  25
   2 -21  -5 1992.98 568.289  25
   2  21  -5 2839.10 541.539  22
   2 -21  -5 3045.26 645.465  12
   2 -21  -5 2911.38 642.853  24
   2 -21  -5 1957.63 517.502  23
   2 -21  -5 2757.11 533.981  18
   2 -21  -5 1907.14 568.378  31
   2 -21  -5 2625.14 616.052  14
   2 -21  -4 334.582 399.380  24
   2 -21  -4 365.941 366.722  12
   2  21  -4-94.6192 318.498  22
   2 -21  -4 146.491 323.731  18
   2 -21  -4-56.6793 311.624  31
   2 -21  -4 252.647 394.354  25
   2  21  -3 2759.11 504.827  22
   2 -21  -3 3141.03 682.651  12
   2 -21  -3 2909.20 655.749  24
   2 -21  -3 2137.86 581.279  25
   2 -21  -2 11405.5 1215.51  12
   2 -21  -2 11537.5 1110.61  24
   2 -21  -2 12074.9 1144.75  25
   2  21  -2 11216.6 907.276  22
  -2 -21   1-309.882 385.043  19
   2 -21  -1 266.473 432.247  25
   2 -21  -1 30.4827 317.118  12
   2 -21  -1 717.655 386.981  24
  -2 -21   0 19589.0 1707.65  20
  -2 -21   0 19650.5 1713.15  19
  -2 -21  -1 3556.09 763.961  20
  -2 -21  -1 3239.23 717.332  19
  -2 -21  -1 3645.69 680.244  11
  -2 -21  -2 38157.3 2099.16  20
  -2 -21  -2 36215.0 2054.31  19
  -2 -21  -2 42425.6 2150.41  11
  -2 -21  -2 35188.3 1923.89  26
  -2 -21  -3 5085.42 820.089  20
  -2  21  -3 4583.75 895.238  16
  -2 -21  -3 6176.28 841.704  11
  -2 -21  -3 5189.94 796.129  19
  -2 -21  -3 5626.37 813.454  18
  -2 -21  -3 5209.76 772.615  26
  -2 -21  -4 8268.63 964.746  19
  -2 -21  -4 8240.12 984.052  20
  -2  21  -4 7587.59 1019.37  16
  -2 -21  -4 9021.50 1014.37  11
  -2 -21  -4 8897.80 989.544  18
  -2 -21  -4 8958.52 974.577  26
  -2 -21  -5 9163.38 1031.14  19
  -2 -21  -5 8276.33 1003.84  20
  -2  21  -5 10212.0 1053.82  16
  -2 -21  -5 10001.0 1057.06  11
  -2 -21  -5 10342.7 1080.55  18
  -2 -21  -5 10006.1 996.544  26
  -2 -21  -6 25912.8 1461.23  21
  -2 -21  -6 31332.8 1731.60  19
  -2 -21  -6 28251.3 1649.99  20
  -2  21  -6 29293.4 1647.26  16
  -2 -21  -6 26618.9 1676.77  11
  -2 -21  -6 28684.5 1566.50  26
  -2 -21  -6 30021.2 1709.56  18
  -2 -21  -7 1445.09 355.030  21
  -2 -21  -7 1356.20 444.038  20
  -2 -21  -7 1486.90 455.628  11
  -2  21  -7 2517.17 540.710  16
  -2 -21  -7 2114.50 505.490  19
  -2 -21  -7 1668.68 469.426  18
  -2 -21  -7 2212.34 460.880  26
  -2 -21  -8 2515.42 501.150  20
  -2 -21  -8 3227.73 595.153  18
  -2 -21  -8 2568.12 508.532  19
  -2  21  -8 3245.18 543.610  16
  -2 -21  -8 2481.36 489.202  11
  -2 -21  -9 3823.01 459.661  20
  -2  21  -9 3410.90 511.598  16
  -2 -21  -9 3209.03 440.917  19
  -2  21  -9 2979.11 401.517  27
  -2 -21  -9 3145.65 477.685  18
  -2  21  -9 3255.30 344.316  17
  -2  21 -10 561.051 185.229  27
  -2  21 -10 912.032 239.235  22
  -2  21 -10 1060.18 292.664  16
  -2 -21 -10 1504.90 304.147  18
   2  22 -10 810.571 198.371  22
   2 -22 -10 667.733 332.799  14
   2  22 -10 621.513 182.732  28
   2 -22 -10 1206.64 266.276  24
   2 -22 -10 1492.02 307.624  25
   2 -22  -9-312.131 334.438  12
   2  22  -9 163.074 192.605  22
   2 -22  -9 270.257 167.663  14
   2  22  -9 57.1376 177.552  28
   2 -22  -9 237.504 271.372  25
   2 -22  -9 676.792 300.706  24
   2 -22  -8 924.134 297.733  14
   2 -22  -8 478.439 359.912  25
   2 -22  -8 884.803 392.023  24
   2  22  -8 821.860 280.110  22
   2 -22  -8 1216.91 396.343  12
   2 -22  -7 3118.99 573.840  14
   2 -22  -7 3082.88 625.311  12
   2 -22  -7 3653.65 661.971  24
   2  22  -7 2773.78 478.832  22
   2 -22  -7 3006.49 609.643  31
   2 -22  -7 3240.95 627.930  25
   2 -22  -6 32.0689 394.596  25
   2  22  -6 6.98687 252.726  22
   2 -22  -6-146.070 366.963  12
   2 -22  -6-147.639 493.743  24
   2 -22  -6 417.695 340.043  18
   2 -22  -6-81.1010 308.621  31
   2 -22  -6 129.089 356.876  14
   2 -22  -5 23355.9 1472.22  14
   2 -22  -5 22821.6 1647.22  12
   2 -22  -5 23368.7 1643.72  25
   2 -22  -5 25337.4 1699.28  24
   2 -22  -5 24646.4 1458.52  18
   2 -22  -5 23027.6 1672.56  31
   2  22  -5 25583.8 1421.85  22
   2 -22  -4 16747.2 1423.50  12
   2 -22  -4 18956.4 1455.20  24
   2 -22  -4 17598.0 1406.69  25
   2 -22  -4 19063.7 1314.90  18
   2 -22  -4 17610.5 1494.84  31
   2  22  -4 18829.1 1272.13  22
   2 -22  -3 740.165 399.653  24
   2 -22  -3 439.009 426.532  25
   2  22  -3-54.8061 208.538  22
   2 -22  -3-39.3893 415.097  12
   2 -22  -2 9267.48 1095.13  12
   2 -22  -2 7211.18 915.166  24
   2 -22  -2 6859.62 868.556  25
   2  22  -2 7344.81 732.866  22
   2 -22  -1 12256.3 1138.80  24
   2 -22  -1 13574.1 1184.32  25
   2 -22  -1 15348.8 1402.59  12
  -2 -22   1 5856.53 1143.33  20
  -2 -22   1 6642.23 1132.72  19
  -2 -22   0 5058.99 798.069  11
  -2 -22   0 5034.22 847.004  19
  -2 -22   0 5933.96 910.364  20
   2 -22   0 6331.30 960.064  12
  -2 -22  -1 63517.0 2808.02  19
  -2 -22  -1 63462.0 2788.27  20
   2 -22   1 72240.1 2979.63  12
  -2 -22  -1 70187.2 2795.87  11
  -2 -22  -2 5343.19 849.654  19
  -2 -22  -2 4404.18 797.750  20
  -2 -22  -2 7084.22 915.797  11
  -2 -22  -2 5184.70 780.645  26
  -2 -22  -3 614.347 472.651  20
  -2 -22  -3 367.884 341.334  11
  -2 -22  -3 289.082 347.564  26
  -2 -22  -3 583.240 425.101  19
  -2 -22  -3 653.909 351.075  18
  -2  22  -3 547.714 437.118  16
  -2 -22  -4 240.421 383.940  20
  -2 -22  -4-29.7955 329.828  11
  -2 -22  -4-52.1884 299.596  26
  -2 -22  -4-108.034 421.012  19
  -2 -22  -4 43.6227 339.930  18
  -2  22  -4 4.45854 470.638  16
  -2 -22  -5 235.237 384.749  20
  -2 -22  -5-88.5662 314.676  11
  -2 -22  -5 437.446 337.457  26
  -2 -22  -5 763.546 402.202  19
  -2 -22  -5 13.6686 404.884  18
  -2  22  -5 192.737 389.918  16
  -2 -22  -6 105.961 338.082  20
  -2 -22  -6-859.631 422.941  11
  -2 -22  -6 147.231 306.598  26
  -2 -22  -6 248.130 346.572  19
  -2 -22  -6 415.458 329.839  18
  -2  22  -6 115.896 331.480  16
  -2 -22  -7-8.24604 299.571  20
  -2 -22  -7-835.028 393.116  11
  -2 -22  -7-106.998 247.916  26
  -2  22  -7 109.825 324.682  16
  -2 -22  -7 461.241 420.498  18
  -2 -22  -7-883.247 382.228  19
  -2  22  -8 2181.53 460.135  16
  -2 -22  -8 2043.93 463.918  11
  -2 -22  -8 2092.80 450.436  19
  -2 -22  -8 2689.33 460.293  18
  -2 -22  -8 2219.83 462.968  20
  -2 -22  -9 2674.49 375.274  19
  -2 -22  -9 2347.23 359.026  20
  -2  22  -9 1801.89 265.792  27
  -2  22  -9 1610.37 329.778  22
  -2  22  -9 1555.45 403.439  16
  -2 -22  -9 2405.74 392.766  18
  -2  22 -10-63.1647 125.927  22
  -2  22 -10-119.913 211.417  16
  -2 -22 -10 70.0328 171.014  18
   2 -23 -10 1618.92 322.088  25
   2 -23 -10 1665.33 294.175  24
   2  23  -9 61.3659 173.242  22
   2 -23  -9 260.311 177.731  14
   2 -23  -9 184.819 222.150  12
   2  23  -9 151.513 213.461  28
   2 -23  -9 170.640 226.246  24
   2 -23  -9-227.239 251.672  25
   2 -23  -8-100.317 296.202  12
   2  23  -8 142.006 178.718  22
   2 -23  -8-84.4808 269.696  24
   2 -23  -8-35.4133 327.807  25
   2 -23  -8 340.596 202.076  14
   2 -23  -7 97.5723 333.551  12
   2 -23  -7-153.489 347.332  14
   2 -23  -7 278.344 420.944  25
   2 -23  -7 352.477 351.878  24
   2  23  -7 534.728 278.360  22
   2 -23  -6 4980.92 635.570  14
   2 -23  -6 5047.00 766.169  12
   2 -23  -6 5233.27 800.435  25
   2 -23  -6 6246.10 813.536  24
   2 -23  -6 4925.55 639.521  18
   2 -23  -6 5476.91 778.631  31
   2  23  -6 5784.21 653.204  22
   2 -23  -5 15828.0 1340.05  12
   2 -23  -5 15601.8 1291.24  25
   2 -23  -5 16105.9 1317.95  24
   2 -23  -5 15425.6 1114.44  18
   2 -23  -5 15180.0 1322.66  31
   2  23  -5 15303.4 1067.76  22
   2 -23  -4 547.505 270.962  24
   2 -23  -4 414.747 337.121  12
   2  23  -4 229.349 223.254  22
   2 -23  -4 722.158 345.061  18
   2 -23  -4 175.791 347.962  31
   2 -23  -4 307.960 307.070  25
   2 -23  -3-532.217 340.345  24
   2 -23  -3 364.828 347.763  12
   2  23  -3-411.419 275.137  22
   2 -23  -3 137.089 369.179  18
   2 -23  -3-136.126 298.245  25
   2 -23  -3 338.137 365.808  31
   2 -23  -2 19374.2 1554.47  12
   2 -23  -2 19190.9 1407.36  24
   2 -23  -2 19047.1 1407.25  25
   2  23  -2 18301.5 1140.59  22
  -2 -23   1 2325.76 603.584  19
  -2 -23   1 2032.70 605.766  20
   2 -23  -1 3192.96 690.980  12
  -2 -23   0 13066.7 1317.47  20
  -2 -23   0 13045.4 1331.20  19
   2 -23   0 17312.1 1473.37  12
  -2 -23   0 15235.0 1322.44  11
  -2 -23  -1 577.345 310.953  11
   2 -23   1 645.791 424.732  12
  -2 -23  -1 54.3911 357.430  19
  -2 -23  -1 876.582 379.144  26
  -2 -23  -1 225.492 457.019  20
  -2 -23  -2 171.417 316.427  11
  -2 -23  -2 185.012 324.320  20
  -2 -23  -2 51.6375 359.440  18
  -2 -23  -2-44.3813 455.407  19
  -2 -23  -2 140.112 255.697  26
  -2 -23  -3 3928.67 700.997  11
  -2 -23  -3 2998.57 675.796  20
  -2 -23  -3 3698.73 736.128  19
  -2 -23  -3 4377.04 693.139  18
  -2 -23  -3 3426.24 624.273  26
  -2 -23  -4 3033.90 669.696  20
  -2  23  -4 952.371 576.670  16
  -2 -23  -4 3688.86 694.497  11
  -2 -23  -4 2988.53 642.668  19
  -2 -23  -4 2580.52 590.552  18
  -2 -23  -4 2666.22 565.956  26
  -2 -23  -5 3095.69 599.194  11
  -2 -23  -5 3065.92 623.734  20
  -2 -23  -5 2925.14 540.808  26
  -2 -23  -5 2885.00 615.465  19
  -2 -23  -5 2805.83 565.225  18
  -2 -23  -6 18803.1 1259.18  20
  -2 -23  -6 20165.2 1306.65  19
  -2  23  -6 14813.7 1272.75  16
  -2 -23  -6 15756.9 1195.38  11
  -2 -23  -6 17449.7 1237.01  18
  -2 -23  -6 17760.9 1174.81  26
  -2 -23  -7 4873.89 626.432  19
  -2 -23  -7 5599.80 668.640  20
  -2  23  -7 5013.21 673.839  16
  -2 -23  -7 5474.69 703.947  11
  -2 -23  -7 6734.45 629.754  26
  -2 -23  -7 5236.57 666.105  18
  -2 -23  -8 3504.00 503.537  19
  -2 -23  -8 3891.83 520.227  20
  -2  23  -8 3001.61 517.648  16
  -2  23  -8 2808.91 389.136  27
  -2 -23  -8 3665.01 533.134  18
  -2 -23  -8 3077.61 469.036  11
  -2  23  -9 2732.69 357.836  22
  -2 -23  -9 3050.42 322.516  20
  -2 -23  -9 3329.41 338.104  19
  -2 -23  -9 3395.98 424.318  18
  -2  23  -9 2217.43 268.561  27
  -2  23  -9 2708.46 429.183  16
   2  24  -9 5696.59 439.268  22
   2 -24  -9 7068.02 562.862  25
   2 -24  -9 6770.06 543.476  24
   2 -24  -8 4635.39 586.785  12
   2 -24  -8 4618.42 425.613  14
   2 -24  -8 4683.34 572.335  24
   2 -24  -8 4998.99 579.774  25
   2  24  -8 2768.88 480.550  28
   2  24  -8 4612.23 463.232  22
   2  24  -7-105.958 243.480  22
   2 -24  -7 155.938 283.040  25
   2 -24  -7 404.277 317.794  24
   2 -24  -7-11.3939 336.273  12
   2 -24  -6 2061.40 509.094  24
   2 -24  -6 1621.92 475.119  12
   2  24  -6 1586.67 370.639  22
   2 -24  -6 1326.06 380.836  18
   2 -24  -6 1010.46 376.802  31
   2 -24  -6 1176.09 437.209  25
   2 -24  -5 38.3045 336.730  12
   2  24  -5-44.3769 251.367  22
   2 -24  -5-15.0594 280.131  18
   2 -24  -5-36.5410 341.698  31
   2 -24  -5-256.851 502.982  24
   2 -24  -4 3873.26 700.932  31
   2 -24  -4 4248.06 651.353  18
   2 -24  -4 4078.38 693.607  12
   2 -24  -4 4624.67 709.072  24
   2 -24  -4 4715.47 728.888  25
   2  24  -4 4283.21 561.438  22
   2 -24  -3 9980.86 1104.02  31
   2 -24  -3 12954.2 1106.79  18
   2 -24  -3 12035.1 1202.10  12
   2  24  -3 12707.1 935.938  22
   2 -24  -3 11856.5 1071.88  24
   2 -24  -3 11699.2 1101.82  25
   2 -24  -2 6705.82 914.299  12
   2 -24  -2 5754.37 767.093  24
   2 -24  -2 4902.58 705.405  25
  -2 -24   1 28264.3 1798.03  19
  -2 -24   1 26575.4 1765.01  20
  -2 -24   1 31490.4 1859.21  11
   2 -24   0 319.299 392.881  12
  -2 -24   0 116.510 372.612  20
  -2 -24   0-12.3840 278.681  19
  -2 -24   0 277.705 279.128  11
  -2 -24  -1 690.812 367.532  11
   2 -24   1 696.824 442.244  12
  -2 -24  -1 246.280 339.104  20
  -2 -24  -1 606.605 348.582  19
  -2 -24  -1 566.234 345.133  26
  -2 -24  -2 1235.03 440.934  11
  -2 -24  -2 891.295 491.946  20
   2 -24   2 850.611 433.657  12
  -2 -24  -2 229.545 413.125  19
  -2 -24  -2 253.010 361.743  18
  -2 -24  -2 472.806 321.146  26
  -2 -24  -3 3166.03 684.770  20
  -2 -24  -3 3106.20 608.005  11
  -2 -24  -3 3078.15 600.695  26
  -2 -24  -3 2824.14 634.755  19
  -2 -24  -3 3413.77 668.761  18
  -2 -24  -4 3478.81 678.005  20
  -2 -24  -4 4007.83 682.517  11
  -2 -24  -4 4182.05 644.977  26
  -2 -24  -4 3727.09 675.730  19
  -2 -24  -4 5489.16 721.760  18
  -2 -24  -5 879.850 358.679  11
  -2 -24  -5 1067.19 466.811  20
  -2 -24  -5 823.970 445.628  19
  -2 -24  -5 1437.42 432.607  18
  -2  24  -5 165.767 385.785  16
  -2 -24  -5 960.098 348.841  26
  -2 -24  -6 48.6477 394.667  20
  -2 -24  -6 265.954 273.709  26
  -2  24  -6 61.8639 304.545  16
  -2 -24  -6-186.640 383.830  19
  -2 -24  -6 56.5122 244.742  18
  -2 -24  -7 3667.33 532.701  19
  -2 -24  -7 3551.11 526.541  20
  -2  24  -7 3650.78 551.519  16
  -2 -24  -7 3655.03 527.968  11
  -2 -24  -7 3425.58 457.319  26
  -2 -24  -7 3134.92 492.569  18
  -2  24  -8 2364.01 460.975  16
  -2  24  -8 3723.74 421.647  22
  -2 -24  -8 4248.95 464.948  20
  -2 -24  -8 4006.84 472.467  18
  -2  24  -8 2272.71 283.932  27
  -2 -24  -8 4633.94 485.561  19
  -2 -24  -9 1912.47 282.621  18
  -2  24  -9 1882.84 265.503  22
   2  25  -9 54.0725 94.6417  22
   2 -25  -8 856.783 286.331  12
   2  25  -8 335.379 196.703  28
   2 -25  -8 570.432 244.807  24
   2 -25  -8 495.641 265.357  25
   2  25  -8 446.761 167.964  22
   2  25  -7-485.601 210.465  22
   2 -25  -7 14.6026 212.236  25
   2 -25  -7 193.544 231.888  24
   2 -25  -7-531.799 297.102  12
   2 -25  -6 41.9600 314.417  12
   2  25  -6-5.00630 175.516  22
   2 -25  -6 418.074 253.846  18
   2 -25  -6-110.269 333.445  31
   2 -25  -6 375.454 291.495  25
   2 -25  -6 393.857 291.033  24
   2 -25  -5 3177.31 614.190  12
   2 -25  -5 4435.48 656.818  25
   2 -25  -5 4100.65 573.588  18
   2 -25  -5 3289.22 588.894  31
   2  25  -5 3396.42 479.500  22
   2 -25  -5 3178.61 538.583  24
   2 -25  -4 6155.34 840.196  12
   2 -25  -4 6277.61 762.377  24
   2 -25  -4 5537.31 690.706  25
   2 -25  -4 6436.06 733.339  18
   2 -25  -4 5650.33 776.389  31
   2  25  -4 5783.93 613.753  22
   2 -25  -3-626.452 307.221  24
   2  25  -3 335.315 248.023  22
   2 -25  -3-48.0557 421.081  12
  -2 -25   3 218.793 229.759  26
   2 -25  -3 125.014 297.080  31
   2 -25  -3 102.021 341.516  18
   2 -25  -2 10918.0 1165.89  12
   2 -25  -2 10137.7 933.058  24
   2 -25  -2 10227.5 927.290  25
   2 -25  -2 10485.0 1082.68  31
  -2 -25   1 121.293 383.652  11
  -2 -25   1-746.333 383.192  20
   2 -25  -1-8.74512 402.491  12
  -2 -25   1 392.980 287.589  26
  -2 -25   0 7952.86 910.915  26
   2 -25   0 8022.27 999.214  12
  -2 -25   0 7522.07 919.956  11
  -2 -25   0 8060.42 912.338  19
  -2 -25   0 6493.19 831.154  20
  -2 -25  -1 2282.17 526.462  11
  -2 -25  -1 1668.20 530.196  20
  -2 -25  -1 2202.41 532.723  26
  -2 -25  -1 2301.80 607.372  19
   2 -25   1 2991.73 633.676  12
  -2 -25  -2 3304.33 654.040  20
   2 -25   2 3455.23 681.944  12
  -2 -25  -2 3661.82 633.253  11
  -2 -25  -2 2854.46 559.141  26
  -2 -25  -2 3968.23 693.438  19
  -2 -25  -2 3280.14 582.764  18
   2 -25   3 23146.0 1611.12  12
  -2 -25  -3 19782.2 1391.11  11
  -2 -25  -3 17732.8 1275.03  26
  -2 -25  -3 19253.3 1334.83  18
  -2 -25  -3 20646.5 1428.05  19
  -2 -25  -3 20155.1 1434.79  20
  -2 -25  -4 3322.28 609.086  20
  -2 -25  -4 2969.13 558.675  11
  -2 -25  -4 3158.79 568.176  26
  -2 -25  -4 2496.09 554.639  19
  -2 -25  -4 3920.30 603.228  18
  -2 -25  -5 162.504 322.905  11
  -2 -25  -5 382.346 385.511  20
  -2 -25  -5 301.375 258.210  26
  -2  25  -5-480.859 324.478  16
  -2 -25  -5 368.601 401.876  19
  -2 -25  -5 76.9359 352.354  18
  -2 -25  -6 17937.2 1117.19  19
  -2 -25  -6 16372.1 1071.67  20
  -2 -25  -6 15528.9 1062.43  11
  -2 -25  -6 16370.8 981.531  26
  -2 -25  -6 15733.3 1053.93  18
  -2 -25  -7 6509.45 644.958  18
  -2 -25  -7 5422.66 578.499  11
  -2  25  -7 5481.49 520.989  22
  -2  25  -7 5448.23 590.654  16
  -2 -25  -7 5933.44 491.198  26
  -2 -25  -7 7136.58 672.206  20
  -2 -25  -7 7500.35 666.820  19
  -2 -25  -8 3216.28 362.191  20
  -2 -25  -8 3259.60 376.453  19
  -2 -25  -8 3011.08 386.791  18
  -2  25  -8 3045.12 343.112  22
   2  26  -8 23.9942 111.692  22
   2 -26  -8-489.936 195.807  24
   2 -26  -8 293.697 176.844  25
   2  26  -8-194.290 198.314  28
   2 -26  -8-156.437 195.572  12
   2  26  -7 1994.13 306.297  22
   2 -26  -7 2788.85 465.699  12
   2 -26  -7 2702.08 401.484  24
   2 -26  -7 2652.92 393.822  25
   2  26  -6 100.822 153.502  22
   2 -26  -6-528.147 277.626  25
   2 -26  -6 170.919 294.086  12
   2  26  -5 107.025 148.526  22
   2 -26  -5-371.434 251.843  20
   2 -26  -5 183.671 277.927  12
   2 -26  -5-284.176 264.452  18
   2 -26  -5 128.321 301.504  19
   2 -26  -5-156.776 257.443  25
   2 -26  -5-176.076 369.379  24
   2 -26  -5 190.096 267.916  31
   2  26  -4 1204.24 262.416  22
   2 -26  -4 1427.33 416.006  12
   2 -26  -4 713.826 318.792  24
   2 -26  -4 647.910 340.237  18
   2 -26  -4 652.191 315.411  25
   2 -26  -4 855.691 302.719  31
   2  26  -3 132.982 158.443  22
   2 -26  -3-80.8263 359.298  12
   2 -26  -3-81.5197 224.467  31
   2 -26  -3-151.773 300.692  18
   2 -26  -3 536.433 289.313  25
  -2 -26   3-747.766 310.475  26
   2 -26  -3 1174.64 296.888  24
  -2 -26   2 1224.50 385.255  11
   2 -26  -2 753.934 386.020  12
   2 -26  -2 1193.43 382.401  18
   2 -26  -2 654.012 347.860  31
  -2 -26   2 1076.38 390.050  26
  -2 -26   1 671.634 344.951  20
  -2 -26   1 625.982 281.742  26
   2 -26  -1 428.967 299.373  12
  -2 -26   1-25.2860 364.510  19
  -2 -26   1 346.275 258.135  11
  -2 -26   0 17794.1 1267.41  19
  -2 -26   0 18698.5 1323.66  20
  -2 -26   0 17498.7 1266.66  26
   2 -26   0 17062.0 1385.04  12
  -2 -26   0 18221.9 1309.31  11
  -2 -26  -1 406.988 358.270  20
  -2 -26  -1 9.48325 337.718  26
   2 -26   1 482.170 361.539  12
  -2 -26  -1 342.904 343.037  19
  -2 -26  -1 552.244 374.887  18
  -2 -26  -1 161.413 315.610  11
  -2 -26  -2 15697.1 1209.86  19
  -2 -26  -2 14629.7 1173.92  20
  -2 -26  -2 14085.4 1137.03  26
  -2 -26  -2 14816.8 1113.76  18
   2 -26   2 16644.5 1333.31  12
  -2 -26  -2 16098.6 1224.38  11
  -2 -26  -3 18773.3 1291.57  19
  -2 -26  -3 17329.8 1236.87  20
   2 -26   3 16949.0 1320.32  12
  -2 -26  -3 17601.5 1254.92  11
  -2 -26  -3 15715.5 1139.35  26
  -2 -26  -3 16842.2 1179.87  18
  -2 -26  -4 1909.60 494.726  20
  -2 -26  -4 2031.54 443.028  26
   2 -26   4 1399.45 444.791  12
  -2 -26  -4 1473.37 428.389  18
  -2 -26  -4 2153.45 512.087  19
  -2 -26  -4 1782.36 454.719  11
  -2 -26  -5 437.292 320.230  20
  -2 -26  -5 1192.25 333.971  26
   2 -26   5 467.921 368.771  12
  -2 -26  -5 630.950 336.109  18
  -2 -26  -5 617.091 323.371  19
  -2 -26  -5 674.382 338.982  11
  -2  26  -6 1437.97 286.337  22
  -2 -26  -6 1510.65 380.608  20
  -2 -26  -6 1320.47 315.537  26
  -2 -26  -6 1720.24 392.249  18
  -2 -26  -6 1269.93 348.895  19
  -2 -26  -6 1428.26 378.053  11
  -2 -26  -7 1396.17 309.981  20
   2 -26   7 1180.18 288.446  12
  -2 -26  -7 1575.63 278.991  18
  -2 -26  -7 1850.83 355.858  19
  -2 -26  -7 1155.99 276.983  11
  -2  26  -7 1243.04 245.339  22
   2 -26   8 491.439 183.727  12
  -2  26  -8 210.010 123.860  22
   2 -27  -7-39.7682 223.951  12
   2  27  -7-7.21802 191.079  28
   2 -27  -7 86.6770 170.430  24
   2 -27  -7 410.858 161.926  25
   2  27  -7 216.664 100.757  22
   2 -27  -6 6723.94 681.905  12
   2 -27  -6 5997.29 534.677  24
   2 -27  -6 6291.59 554.550  25
   2  27  -6 5296.53 458.939  22
   2  27  -5 217.794 147.011  22
   2 -27  -5-203.613 282.325  20
   2 -27  -5 459.896 244.173  18
   2 -27  -5 260.440 196.993  19
   2 -27  -5 834.004 238.348  31
   2 -27  -5 448.168 194.043  25
   2 -27  -5 1129.83 249.515  24
   2 -27  -5-506.330 324.905  12
   2  27  -4 617.762 220.997  22
   2 -27  -4 1296.78 427.243  12
  -2 -27   4 816.267 332.825  11
   2 -27  -4 1208.85 295.997  18
   2 -27  -4 1174.08 336.970  25
   2 -27  -4 1085.62 310.971  24
   2 -27  -4 869.655 322.987  31
   2 -27  -3 4972.31 717.265  12
  -2 -27   3 3063.89 532.151  26
   2 -27  -3 4030.77 548.528  18
   2 -27  -3 4717.85 629.024  31
  -2 -27   3 4951.97 645.892  11
  -2 -27   2 206.176 252.546  11
   2 -27  -2 481.858 367.953  12
   2 -27  -2 270.695 279.263  18
   2 -27  -2-128.695 209.403  31
  -2 -27   2 58.8054 200.185  26
  -2 -27   1 2034.09 479.133  11
  -2 -27   1 828.144 345.544  20
   2 -27  -1 1136.71 432.504  12
  -2 -27   1 2329.58 375.140  19
   2 -27  -1 1432.89 388.391  31
  -2 -27   1 1527.43 422.767  26
  -2 -27   0 2208.70 520.761  20
  -2 -27   0 2544.15 476.653  26
   2 -27   0 2594.96 578.528  12
  -2 -27   0 2416.30 487.127  11
  -2 -27   0 2663.00 496.115  19
  -2 -27   0 2345.30 494.091  18
  -2 -27  -1 751.188 383.986  20
  -2 -27  -1 746.399 328.779  26
   2 -27   1 629.578 428.314  12
  -2 -27  -1 810.890 368.123  11
  -2 -27  -1 1124.08 394.151  19
  -2 -27  -1 1401.10 346.430  18
  -2 -27  -2 497.816 324.510  20
  -2 -27  -2 807.804 376.418  26
   2 -27   2 565.295 378.248  12
  -2 -27  -2 946.338 350.383  19
  -2 -27  -2 1098.31 318.883  18
  -2 -27  -2 588.994 325.694  11
  -2 -27  -3 5385.75 660.155  19
  -2 -27  -3 4677.50 632.187  20
  -2 -27  -3 3961.50 576.183  11
  -2 -27  -3 4357.40 617.700  26
  -2 -27  -3 5351.05 622.347  18
   2 -27   3 5322.97 755.391  12
  -2 -27  -4 12663.2 940.454  20
  -2 -27  -4 12504.9 935.849  19
   2 -27   4 13555.8 1090.08  12
  -2 -27  -4 12914.3 978.407  11
  -2 -27  -4 13450.1 957.425  26
  -2 -27  -4 13567.7 946.511  18
  -2  27  -5 526.912 233.098  22
  -2 -27  -5 206.582 252.939  20
  -2 -27  -5 607.583 281.531  26
   2 -27   5 788.248 328.136  12
  -2 -27  -5 670.621 284.492  11
  -2 -27  -5 669.447 293.303  18
  -2 -27  -5 495.370 301.211  19
  -2 -27  -6 29584.4 1183.99  20
  -2 -27  -6 28420.1 1175.86  19
  -2 -27  -6 28602.3 1029.24  26
  -2 -27  -6 26070.3 1101.90  11
   2 -27   6 27659.0 1282.87  12
  -2 -27  -6 27497.2 1147.88  18
  -2  27  -6 27594.7 974.140  22
   2 -27   7 135.008 175.403  12
  -2 -27  -7 522.477 153.558  18
  -2 -27  -7-14.7691 230.776  20
  -2 -27  -7 327.040 187.483  19
  -2  27  -7 64.3723 120.350  22
  -2 -28   7 399.411 147.547  11
   2 -28  -7 563.369 191.076  12
   2  28  -6 3266.03 314.252  22
  -2 -28   6 4747.37 467.835  11
   2 -28  -6 4073.66 497.326  12
   2 -28  -5-160.053 228.970  19
   2 -28  -5 19.2455 266.692  12
   2  28  -5-51.6597 146.188  22
   2 -28  -5 643.997 228.370  20
   2 -28  -5 53.6951 180.555  25
   2 -28  -5 395.962 151.600  24
  -2 -28   5 395.111 251.947  11
   2 -28  -4 2807.19 482.527  20
   2 -28  -4 3031.06 497.637  19
   2 -28  -4 2678.63 400.400  18
  -2 -28   4 3862.33 532.465  11
   2 -28  -4 2753.17 401.751  31
   2 -28  -4 3395.25 537.046  12
   2 -28  -3 842.675 353.516  12
  -2 -28   3 520.466 277.848  11
   2 -28  -3 389.488 286.652  18
   2 -28  -3 1025.02 286.938  31
  -2 -28   3 218.889 165.167  26
   2 -28  -2 911.765 378.326  12
  -2 -28   2 1005.42 324.344  11
   2 -28  -2 1066.80 374.168  18
  -2 -28   2 939.190 318.659  26
   2 -28  -2 1299.16 331.590  31
   2 -28  -1 10510.3 994.551  12
  -2 -28   1 10793.2 894.162  11
   2 -28  -1 7059.33 799.733  18
  -2 -28   1 7733.40 729.010  18
   2 -28  -1 10535.6 850.335  31
  -2 -28   1 9478.14 858.415  26
  -2 -28   0 17390.4 1124.32  19
  -2 -28   0 16952.9 1119.43  20
  -2 -28   0 19390.5 1201.34  11
   2 -28   0 19481.1 1319.72  12
   2 -28   0 18588.6 1106.42  31
  -2 -28   0 18489.5 1204.09  26
  -2 -28  -1 1076.04 312.139  20
  -2 -28  -1 1050.28 342.886  19
  -2 -28  -1 677.936 269.951  18
   2 -28   1 841.278 382.864  12
  -2 -28  -1 776.189 308.724  11
  -2 -28  -1 683.591 265.295  26
  -2 -28  -2 2042.74 404.405  20
  -2 -28  -2 1810.79 403.325  19
  -2 -28  -2 1614.22 380.748  18
   2 -28   2 2107.85 501.988  12
  -2 -28  -2 1963.50 421.043  26
  -2 -28  -2 2344.63 452.455  11
  -2 -28  -3 9248.50 815.634  11
   2 -28   3 8100.75 816.338  12
  -2 -28  -3 8306.68 737.290  26
  -2 -28  -3 8056.72 706.108  18
  -2 -28  -3 8785.27 749.606  20
  -2 -28  -3 9073.11 765.086  19
  -2 -28  -4 3335.49 471.044  11
   2 -28   4 2358.38 481.313  12
  -2 -28  -4 2949.28 444.660  26
  -2 -28  -4 3001.79 452.178  19
  -2 -28  -4 3028.49 432.791  18
  -2 -28  -4 3122.39 439.001  20
  -2 -28  -5 2400.22 387.920  20
  -2 -28  -5 2181.34 341.132  11
   2 -28   5 2610.16 432.029  12
  -2 -28  -5 2580.39 392.608  19
  -2 -28  -5 2030.22 360.100  18
  -2 -28  -5 2801.09 375.294  26
   2 -28   6 2035.11 363.019  12
  -2 -28  -6 1621.69 297.951  20
  -2  28  -6 1775.49 212.962  22
  -2 -28  -6 2118.85 295.473  18
  -2 -28  -6 2108.36 324.906  19
   2 -28   7 1583.17 241.358  12
   2 -29  -6 500.482 201.141  12
  -2 -29   6 929.118 204.625  11
  -2 -29   5 2858.02 364.980  11
   2 -29  -5 2804.50 405.772  12
   2 -29  -4 1049.50 287.514  20
  -2 -29   4 1200.58 303.799  11
   2 -29  -4 1380.81 308.877  19
   2 -29  -4 1188.66 323.161  12
   2 -29  -3 2599.17 489.897  12
  -2 -29   3 2732.00 432.025  11
   2 -29  -3 1892.38 325.416  18
   2 -29  -3 1988.00 333.855  31
  -2 -29   3 2196.27 315.018  26
   2 -29  -2 335.138 291.178  12
  -2 -29   2 521.710 239.304  11
   2 -29  -2 664.070 235.741  18
  -2 -29   2 395.128 212.370  26
   2 -29  -2 987.493 216.864  31
   2 -29  -1 3887.51 590.999  12
  -2 -29   1 4491.23 543.849  11
  -2 -29   1 2804.31 462.203  26
  -2 -29   1 2609.40 354.215  18
   2 -29  -1 3415.11 468.114  18
  -2 -29   0 142.021 236.115  11
   2 -29   0-118.607 293.320  12
  -2 -29   0 269.252 212.874  18
  -2 -29   0 436.296 216.463  26
  -2 -29  -1 473.450 271.566  20
  -2 -29  -1 276.453 231.277  11
   2 -29   1 76.6944 260.081  12
  -2 -29  -1 221.223 247.780  19
  -2 -29  -1 369.019 222.933  26
  -2 -29  -2 905.868 275.425  20
  -2 -29  -2 955.642 292.409  11
   2 -29   2 884.725 340.500  12
  -2 -29  -2 728.667 306.589  19
  -2 -29  -2 1094.24 254.054  18
  -2 -29  -2 728.146 270.887  26
  -2 -29  -3 201.266 220.345  20
  -2 -29  -3 317.184 217.148  11
   2 -29   3 114.890 238.240  12
  -2 -29  -3 330.054 216.933  19
  -2 -29  -3 308.276 185.069  18
  -2 -29  -3 52.1222 193.511  26
  -2 -29  -4 949.623 248.438  20
  -2 -29  -4 1132.18 266.591  11
   2 -29   4 426.596 266.331  12
  -2 -29  -4 164.975 192.466  26
  -2 -29  -4 811.049 195.287  18
  -2 -29  -4 814.166 262.565  19
   2 -29   5 13301.4 794.566  12
  -2 -29  -5 13084.2 638.132  26
  -2 -29  -5 12846.3 697.681  19
  -2 -29  -5 13111.6 695.647  20
  -2 -29  -5 11091.9 592.528  18
  -2 -29  -6 9860.16 521.488  20
  -2 -29  -6 10215.1 524.182  19
   2 -29   6 9864.55 579.729  12
   2 -30  -5 780.657 209.384  12
  -2 -30   4 1105.06 209.782  11
   2 -30  -4 1033.05 294.050  12
   2 -30  -3 5651.92 577.632  12
  -2 -30   3 5338.26 489.074  11
   2 -30  -3 3580.35 480.479  20
   2 -30  -3 4170.70 489.569  19
   2 -30  -2 203.807 220.849  12
  -2 -30   2 335.830 238.374  11
  -2 -30   2 152.158 171.817  26
   2 -30  -2 149.451 199.603  18
   2 -30  -1 4405.27 550.794  12
  -2 -30   1 4630.21 498.344  11
  -2 -30   1 4393.49 495.469  26
  -2 -30   0 1167.93 217.960  20
  -2 -30   0 1052.30 262.926  11
   2 -30   0 841.115 293.085  12
  -2 -30   0 108.107 161.867  19
  -2 -30   0 147.285 190.375  18
   2 -30   0 358.026 231.704  18
  -2 -30   0 943.590 272.961  26
  -2 -30  -1 336.561 178.963  20
  -2 -30  -1-222.355 213.166  11
   2 -30   1-311.964 263.565  12
  -2 -30  -1-37.4270 147.454  19
  -2 -30  -1-80.7403 133.113  18
  -2 -30  -1-83.5577 183.591  26
  -2 -30  -2 694.986 209.801  20
  -2 -30  -2 723.383 247.802  11
   2 -30   2 425.772 251.906  12
  -2 -30  -2 887.601 229.275  19
  -2 -30  -2 1456.80 230.524  18
  -2 -30  -2 774.226 247.465  26
  -2 -30  -3 702.416 225.822  20
  -2 -30  -3 513.091 198.262  11
   2 -30   3 872.646 242.407  12
  -2 -30  -3 303.528 182.810  26
  -2 -30  -3 760.320 234.352  19
  -2 -30  -3 1217.53 199.681  18
  -2 -30  -4 4714.58 397.918  26
  -2 -30  -4 4640.67 418.754  20
  -2 -30  -4 4678.22 413.230  19
   2 -30   4 4689.80 470.046  12
  -2 -30  -5-401.837 158.003  19
  -2 -30  -5-75.6473 154.033  20
   2 -31  -3 188.463 185.483  12
  -2 -31   3 25.5226 117.573  11
  -2 -31   2 3753.89 339.348  26
   2 -31  -2 6538.48 558.121  12
  -2 -31   2 5835.85 463.062  11
   2 -31  -2 2061.87 379.322  20
   2 -31  -2 2842.04 424.659  19
  -2 -31   1 870.424 221.862  11
   2 -31  -1 837.422 263.925  12
  -2 -31   1 567.544 165.849  26
  -2 -31   0 1593.04 271.070  11
   2 -31   0 1388.19 298.993  12
  -2 -31   0 1520.26 265.540  26
  -2 -31  -1 159.099 131.810  11
  -2 -31  -1-112.168 125.051  20
  -2 -31  -1-38.2269 147.400  26
  -2 -31  -1-249.987 130.666  19
   2 -31   1-35.9667 190.493  18
   2 -31   1-50.8353 145.238  12
  -2 -31  -2 242.928 143.841  20
  -2 -31  -2 315.794 179.554  26
  -2 -31  -2 30.1636 119.676  19
   2 -31   2 258.174 203.959  12
  -2 -31  -3 315.779 150.797  20
   2 -31   3 68.7537 149.037  12
  -2 -31  -3-211.185 172.699  19
  -2 -31  -3 208.093 129.557  26
   2 -32  -1 1757.84 263.540  12
   2 -32   0 420.902 167.578  12
  -2 -32   0 310.434 117.308  26
   2 -32   1 696.962 154.753  12
  -2 -32  -1 845.563 168.446  26
   3   0 -13 25.1336 129.684  29
   3   0 -13-105.133 134.284  28
   3   0 -12 12214.9 898.854  28
   3   0 -12 12165.8 813.035  29
   3   0 -12 12716.7 765.507  27
   3   0 -11-4.67802 259.232  13
   3   0 -11 83.4728 209.794  27
   3   0 -11-157.949 316.536  28
   3   0 -11-120.166 301.696  29
   3   0 -10 30000.5 1713.02  28
   3   0 -10 29782.3 1575.28  29
   3   0 -10 26114.1 1485.92  17
   3   0 -10 29086.0 1863.90  13
   3   0 -10 29123.7 1445.72  27
   3   0  -9-787.658 479.117  13
   3   0  -9-300.312 390.202  17
   3   0  -9-356.202 314.957  29
   3   0  -9-475.670 347.125  28
   3   0  -8 1678.46 383.705  27
   3   0  -8 1880.61 595.117  13
   3   0  -8 2409.56 502.219  17
  -3   0   8 701.699 395.979  10
   3   0  -8 1885.04 454.591  29
   3   0  -8 1799.45 502.581  28
   3   0  -7-9.77359 353.699  27
   3   0  -7 212.469 338.544  13
   3   0  -7-89.0872 160.796  28
   3   0  -7-65.2649 327.796  29
  -3   0   7 332.158 290.773  10
   3   0  -7-177.738 228.131  17
  -3   0   6 1666.35 438.941  10
  -3   0   5-32.5861 226.792  10
  -3   0   5-10.4870 267.634   4
  -3   0   4 235002. 4169.69  10
  -3   0   4 247240. 4548.03   4
  -3   0   3-170.802 276.264  10
  -3   0   3 36.9828 223.645   4
  -3   0   2 564.465 262.594  10
  -3   0   2 409.753 226.569   4
  -3   0   1-66.6902 183.283  10
   3   0  -1 145.021 157.733   3
  -3   0   1-30.0096 201.290   4
  -3   0   0 120617. 2485.06  10
  -3   0   0 114913. 2590.16   4
   3   0   1-32.2768 147.702   2
  -3   0  -1 210.401 158.472   4
   3   0   1 13.7215 196.747   3
  -3   0  -2 80913.7 1955.45   4
   3   0   2 77796.1 2147.77   3
   3   0   3 26.9981 148.067   2
   3   0   3 15.1970 169.013   3
   3   0   4 14282.5 996.867   2
   3   0   4 13481.0 1049.84   3
   3   0   5-54.3264 196.576   9
   3   0   5 236.375 187.751   2
   3   0   5 244.865 283.299   3
   3   0   6 102367. 3127.13   9
   3   0   6 104055. 3231.78   3
  -3   0  -7-28.6168 403.695  15
  -3   0  -7-561.393 325.954  21
  -3   0  -7-195.814 410.554  20
  -3   0  -7-293.339 434.912  16
  -3   0  -7 470.563 333.295  26
   3   0   7-139.114 237.627   9
   3   0   7-66.8621 310.671   3
  -3   0  -8 44283.9 2051.18  16
  -3   0  -8 40226.7 1860.82  19
  -3   0  -8 40243.4 1891.66  21
  -3   0  -8 42813.1 1918.15  20
  -3   0  -8 43192.3 2201.43  15
  -3   0  -8 41057.0 1864.72  26
  -3   0  -8 46742.3 2178.35  18
  -3   0  -9 51.6036 371.225  15
  -3   0  -9-111.634 226.659  21
  -3   0  -9 192.659 345.322  16
  -3   0  -9-662.198 366.798  19
  -3   0  -9-783.243 369.481  20
  -3   0 -10 2815.48 605.212  15
  -3   0 -10 3495.48 551.331  21
  -3   0 -10 2225.74 534.175  16
  -3   0 -10 2664.78 503.747  20
  -3   0 -10 3114.76 533.565  19
  -3   0 -11-80.6962 309.204  16
  -3   0 -11-17.9078 322.619  15
  -3   0 -11 604.490 229.483  21
  -3   0 -12 5100.86 551.083  16
  -3   0 -12 4695.12 566.513  15
  -3   0 -12 4632.39 482.613  21
  -3   0 -13 139.485 138.735  16
  -3   0 -13-216.258 117.325  21
  -3   0 -13 35.0599 162.869  15
   3   1 -13 956.224 221.623  29
   3  -1 -13 1027.73 257.541  28
   3   1 -13 977.005 237.918  28
   3   1 -12 1734.85 309.376  27
   3  -1 -12 1766.19 330.777  27
   3  -1 -12 1492.74 336.916  29
   3   1 -12 1956.21 370.616  29
   3  -1 -12 1629.15 368.270  28
   3   1 -12 1788.37 406.309  28
   3   1 -11 1087.27 426.365  13
   3  -1 -11 1339.77 450.300  13
   3  -1 -11 1034.08 318.816  27
   3   1 -11 772.472 234.095  27
   3   1 -11 685.655 360.637  28
   3  -1 -11 1470.28 385.531  29
   3   1 -11 951.942 366.696  29
   3  -1 -11 886.599 321.420  28
   3   1 -11 908.293 390.358  17
   3   1 -10-14.5977 404.576  13
   3  -1 -10 120.071 453.605  13
   3  -1 -10 433.730 315.157  29
   3  -1 -10 439.505 286.349  28
   3   1 -10 356.203 283.129  29
   3   1 -10 361.553 292.826  28
   3  -1 -10 307.973 267.048  27
   3   1 -10 162.857 277.580  27
   3   1 -10 128.125 389.717  17
   3  -1  -9 30827.6 1794.84  28
   3   1  -9 30458.8 1815.32  28
   3  -1  -9 31125.2 1643.90  29
   3   1  -9 30562.1 1647.87  29
   3  -1  -9 29021.9 1560.48  17
   3   1  -9 33741.7 1666.41  17
   3  -1  -9 29558.3 1918.82  13
   3   1  -9 30702.0 1963.03  13
   3  -1  -9 31126.0 1552.96  27
   3   1  -9 30861.7 1508.47  27
   3  -1  -8 8805.73 1004.82  28
   3   1  -8 7878.22 950.276  28
   3  -1  -8 9360.34 921.374  29
   3   1  -8 8991.66 903.576  29
   3  -1  -8 8877.82 841.687  17
   3   1  -8 8633.25 867.396  17
   3  -1  -8 7670.27 1018.57  13
   3   1  -8 8189.66 1038.13  13
  -3   1   8 8460.32 939.949  10
  -3  -1   8 8567.35 970.217  10
   3  -1  -8 9139.19 825.175  27
   3   1  -8 9557.91 842.192  27
   3  -1  -7 182.776 258.731  29
   3   1  -7 42.5658 310.363  28
   3  -1  -7-176.342 212.186  28
  -3  -1   7 30.9603 324.124   5
   3  -1  -7-132.832 169.820  27
   3   1  -7-355.504 249.328  27
   3  -1  -7-5.58241 278.962  13
   3   1  -7 205.081 319.811  13
  -3   1   7-90.8966 306.254  10
  -3  -1   7-341.086 270.022  10
   3  -1  -7 96.9345 391.397  17
   3   1  -7 842.836 332.578  17
  -3  -1   6 3963.01 600.782  10
  -3   1   6 3134.10 562.949  10
  -3  -1   6 2675.67 509.630   5
  -3   1   6 3962.83 667.919   4
  -3   1   5 13601.2 1070.91  10
  -3  -1   5 14208.0 1074.79  10
  -3  -1   5 13010.6 1009.22   5
  -3   1   5 13936.1 1158.27   4
  -3   1   4 1118.42 337.543  10
  -3  -1   4 789.706 295.859  10
  -3   1   4 951.097 354.515   4
  -3  -1   4 869.147 355.807   4
  -3   1   3 5481.47 634.609  10
  -3  -1   3 5174.14 613.785  10
  -3   1   3 5851.29 700.810   4
  -3  -1   3 4628.42 633.701   4
  -3   1   2 13603.1 926.645  10
  -3  -1   2 14530.1 954.953  10
  -3   1   2 14086.3 1008.18   4
  -3  -1   2 14213.5 1016.85   4
  -3   1   1 22494.4 1132.73  10
  -3  -1   1 21504.7 1109.82  10
   3  -1  -1 23059.0 946.653   3
   3   1  -1 22225.9 983.411   3
  -3   1   1 22587.4 1218.54   4
  -3  -1   1 21131.3 1181.57   4
  -3   1   0 5901.93 594.491  10
  -3  -1   0 6098.90 580.908  10
   3   1   0 5188.80 531.132   3
  -3   1   0 5607.57 602.456   4
  -3  -1   0 5853.10 602.951   4
   3  -1   0 6187.58 562.424   3
  -3  -1  -1 105927. 2290.26  10
  -3   1  -1 100889. 2307.92   4
  -3  -1  -1 114504. 2453.53   4
   3   1   1 115678. 1981.48   1
   3  -1   1 117916. 2466.02   3
   3   1   1 112684. 2495.14   3
   3  -1   1 120128. 1927.30   2
   3   1   2 28076.6 1157.16   2
  -3   1  -2 26668.8 1145.31   4
  -3  -1  -2 29501.1 1190.22   4
   3   1   2 31720.4 1207.73   1
   3  -1   2 31290.8 1348.61   3
   3   1   2 30520.8 1372.15   3
   3  -1   2 29745.0 1136.05   2
   3   1   3 2585.51 413.039   2
   3   1   3 2662.41 420.716   1
   3  -1   3 2759.69 461.811   3
   3   1   3 2778.63 470.477   3
   3  -1   3 2464.30 386.697   2
   3  -1   4 86048.2 2468.70   9
   3   1   4 84364.3 2448.95   2
   3  -1   4 85785.6 2573.96   3
   3  -1   4 81244.9 2338.78   2
   3   1   4 81371.0 2542.29   3
   3  -1   5 22580.0 1368.73   9
   3   1   5 22571.2 1386.69   2
   3  -1   5 21282.6 1341.38   2
   3  -1   5 22212.9 1414.79   3
   3   1   5 19036.1 1329.19   3
   3  -1   6 21332.1 1421.42   9
   3   1   6 20200.8 1418.11   9
   3  -1   6 19497.1 1399.25   3
   3   1   6 21284.9 1474.50   3
  -3  -1  -7 14841.1 1290.93  15
  -3   1  -7 15351.9 1325.54  15
  -3  -1  -7 15498.8 1215.98  21
  -3  -1  -7 15089.3 1136.85  20
  -3   1  -7 15498.0 1151.02  20
  -3   1  -7 13779.7 1077.16  19
  -3  -1  -7 13349.6 1063.32  19
  -3   1  -7 14395.4 1180.24  16
  -3  -1  -7 16754.4 1258.77  16
  -3   1  -7 16161.3 1125.82  26
  -3  -1  -7 14311.5 1096.64  26
   3   1   7 14365.3 1257.16   9
   3  -1   7 14724.4 1245.07   9
   3  -1   7 12404.2 1234.43   3
   3   1   7 15779.1 1405.29   3
  -3   1  -8 4998.49 784.740  16
  -3  -1  -8 4428.67 750.498  16
  -3  -1  -8 3983.41 675.880  19
  -3   1  -8 4555.68 681.879  19
  -3   1  -8 4228.48 654.341  21
  -3  -1  -8 4105.99 670.621  21
  -3   1  -8 5043.89 713.464  20
  -3  -1  -8 4949.75 733.928  20
  -3  -1  -8 4614.34 811.378  15
  -3   1  -8 4531.10 777.376  15
  -3   1  -8 3465.27 668.903  18
  -3  -1  -8 4532.28 760.993  18
  -3  -1  -8 4121.37 628.832  26
  -3   1  -8 5271.64 717.295  26
  -3  -1  -9 1441.14 499.646  16
  -3   1  -9 380.275 402.553  16
  -3   1  -9 391.562 297.017  19
  -3  -1  -9 399.548 282.985  20
  -3   1  -9 575.516 364.547  20
  -3  -1  -9 222.734 307.915  19
  -3  -1  -9 336.701 278.099  21
  -3   1  -9 117.851 287.636  21
  -3  -1  -9 20.5097 419.786  15
  -3   1  -9 517.418 367.399  15
  -3  -1  -9 959.421 518.353  18
  -3   1  -9 510.654 282.350  27
  -3  -1 -10 9784.83 851.365  19
  -3   1 -10 9772.83 877.787  19
  -3  -1 -10 9249.32 985.467  15
  -3   1 -10 10579.3 1066.90  15
  -3   1 -10 9290.65 842.456  27
  -3   1 -10 9290.17 950.483  16
  -3  -1 -10 9518.67 948.363  16
  -3  -1 -10 8230.37 838.060  21
  -3  -1 -10 9910.82 883.711  20
  -3   1 -10 9313.03 847.913  21
  -3  -1 -11 1604.30 453.237  15
  -3   1 -11 1717.42 485.660  15
  -3   1 -11 1757.59 323.336  27
  -3   1 -11 1927.43 377.223  21
  -3  -1 -11 1543.32 347.797  21
  -3   1 -11 1473.15 443.317  16
  -3  -1 -11 797.797 396.773  16
  -3   1 -12 4512.30 466.002  21
  -3  -1 -12 4525.63 480.873  21
  -3   1 -12 4770.09 546.281  16
  -3  -1 -12 4744.78 544.381  16
  -3   1 -12 5249.97 592.121  15
  -3  -1 -12 4490.44 558.093  15
  -3  -1 -13 289.605 111.951  21
  -3   1 -13 367.604 181.555  15
  -3  -1 -13 479.214 216.050  15
  -3   1 -13 310.367 187.489  16
   3   2 -13-151.158 139.847  29
   3  -2 -13 351.655 184.713  28
   3   2 -13 146.882 170.141  28
   3  -2 -12 16991.2 1029.05  28
   3   2 -12 17718.9 1065.22  28
   3  -2 -12 17150.1 954.745  29
   3   2 -12 17306.6 947.827  29
   3   2 -12 16954.6 850.267  27
   3  -2 -12 16717.1 888.187  27
   3  -2 -11 3371.68 655.846  13
   3  -2 -11 4601.40 559.340  27
   3   2 -11 4262.71 524.594  27
   3   2 -11 2381.51 495.681  17
   3  -2 -11 4427.15 650.185  28
   3   2 -11 4404.14 657.909  28
   3  -2 -11 4735.51 605.822  29
   3   2 -11 4626.08 591.396  29
   3   2 -10 6638.23 684.575  27
   3  -2 -10 7279.92 754.766  27
   3   2 -10 6567.49 775.158  17
   3  -2 -10 6885.09 844.695  28
   3   2 -10 6396.52 825.526  28
   3  -2 -10 6774.52 778.884  29
   3   2 -10 7036.36 786.070  29
   3   2 -10 6882.58 909.002  13
   3  -2 -10 5220.93 857.381  13
   3  -2  -9 2812.40 672.278  13
   3   2  -9 3226.68 672.848  13
   3  -2  -9 2757.13 629.885  23
   3   2  -9 3232.72 628.202  17
   3  -2  -9 2661.74 503.486  27
   3   2  -9 2425.07 463.586  27
   3   2  -9 3118.61 562.034  29
   3  -2  -9 3012.07 612.120  28
   3   2  -9 2744.36 638.491  28
   3  -2  -9 3455.59 606.552  29
   3  -2  -8 225.893 221.952  27
   3   2  -8 297.404 226.373  27
   3  -2  -8 435.766 343.327  23
  -3  -2   8 1033.80 411.408   5
   3  -2  -8 319.849 383.301  13
   3   2  -8 146.449 348.609  13
   3  -2  -8 29.6031 384.717  17
   3   2  -8 287.691 339.432  17
  -3  -2   8 1300.27 359.606  10
   3   2  -8 285.306 355.558  28
   3  -2  -8 685.184 377.463  29
   3   2  -8 587.068 290.456  29
   3  -2  -8 315.015 317.406  28
  -3   2   7 21997.9 1462.77  10
  -3  -2   7 20170.8 1395.82  10
  -3  -2   7 19080.8 1403.28   5
   3  -2  -7 20482.7 1589.26  13
   3   2  -7 20222.0 1514.17  13
   3   2  -7 22573.7 1301.37  17
   3  -2  -7 18832.1 1483.50  23
   3  -2  -7 21331.3 1445.16  28
   3  -2  -7 22492.0 1375.02  29
   3   2  -7 19715.7 1291.92  29
   3   2  -7 20072.3 1416.77  28
   3  -2  -7 23103.5 1276.54  27
   3   2  -7 21079.7 1178.65  27
  -3   2   6 1641.48 412.252  10
  -3  -2   6 2045.86 482.046  10
  -3  -2   6 1619.17 430.983   5
  -3   2   6 2245.52 515.332   4
  -3   2   5 42384.2 1877.17  10
  -3  -2   5 41876.7 1844.17  10
  -3  -2   5 39679.7 1758.87   5
  -3   2   5 42243.5 1999.63   4
  -3   2   4 11861.9 961.866  10
  -3  -2   4 11678.9 946.371  10
  -3  -2   4 11539.5 903.528   5
  -3   2   4 13401.7 1081.66   4
  -3  -2   4 12657.6 1044.03   4
  -3   2   3 32309.9 1489.01  10
  -3  -2   3 32214.8 1476.79  10
  -3   2   3 30933.4 1553.09   4
  -3  -2   3 33355.7 1612.34   4
  -3  -2   2 2139.28 405.295  10
  -3   2   2 1605.41 345.860  10
   3   2  -2 2259.17 293.284   3
  -3   2   2 2101.09 421.319   4
  -3  -2   2 2024.15 417.815   4
  -3   2   1 1213.27 325.903  10
  -3  -2   1 1741.54 367.998  10
   3  -2  -1 1558.39 262.860   3
   3   2  -1 1449.14 294.578   3
  -3   2   1 1626.43 376.770   4
  -3  -2   1 1309.82 346.698   4
   3  -2   0 50857.7 1251.32   9
  -3   2   0 49944.9 1656.55  10
  -3  -2   0 49585.7 1588.04  10
   3   2   0 51724.1 1636.40   3
  -3   2   0 51775.1 1763.44   4
  -3  -2   0 49233.1 1705.91   4
   3  -2   0 52137.7 1537.75   3
  -3  -2  -1 34567.2 1282.46  10
   3   2   1 39331.9 1187.71   1
  -3   2  -1 35915.6 1407.61   4
  -3  -2  -1 37155.8 1409.78   4
   3  -2   1 32507.9 1280.41   3
   3   2   1 39894.9 1519.32   3
   3  -2   2 6055.50 568.588   9
   3   2   2 7253.96 587.702   1
  -3   2  -2 6980.90 598.233   4
   3  -2   2 6521.05 533.348   2
   3  -2   2 5420.13 594.636   3
   3   2   2 6508.52 658.136   3
   3  -2   3 236.056 160.235   9
   3   2   3 742.563 266.541   1
   3  -2   3-45.6976 170.691   2
   3   2   3 115.366 174.572   2
   3  -2   3-18.5447 213.866   3
   3   2   3 187.569 217.503   3
   3  -2   4 25040.7 1314.05   9
   3   2   4 27754.6 1431.01   2
   3  -2   4 26790.2 1347.13   2
   3  -2   4 25782.4 1427.50   3
   3   2   4 25257.6 1415.30   1
   3   2   4 25590.8 1452.31   3
   3  -2   5 9120.08 870.288   9
   3   2   5 10305.5 968.188   2
   3   2   5 9166.51 926.682   1
   3  -2   5 8396.84 892.188   3
   3   2   5 9710.00 996.725   3
   3  -2   6 5148.34 702.145   9
   3  -2   6 6105.55 821.240   3
   3   2   6 7014.10 876.434   3
  -3  -2  -7 3368.49 632.898  15
  -3   2  -7 3304.35 649.865  15
  -3  -2  -7 3776.20 660.972  21
  -3  -2  -7 4540.77 703.359  20
  -3   2  -7 3527.96 568.108  19
  -3   2  -7 3642.02 611.842  20
  -3  -2  -7 2981.72 565.760  19
  -3   2  -7 3870.88 596.945  16
  -3  -2  -7 4270.38 723.122  16
  -3  -2  -7 3674.68 590.452  26
  -3   2  -7 4521.92 611.973  26
   3   2   7 4064.71 723.311   9
   3  -2   7 3656.46 647.488   9
   3  -2   7 2941.90 694.807   3
   3   2   7 3760.82 735.156   3
  -3  -2  -8 54884.5 2297.83  16
  -3   2  -8 57377.8 2334.69  16
  -3   2  -8 56486.8 2181.87  19
  -3  -2  -8 55762.7 2193.62  19
  -3   2  -8 54904.4 2096.75  21
  -3  -2  -8 59123.1 2371.84  21
  -3  -2  -8 54238.4 2169.51  20
  -3   2  -8 54738.3 2142.67  20
  -3   2  -8 58110.0 2576.07  15
  -3  -2  -8 56682.1 2507.83  15
  -3  -2  -8 66261.2 2504.19  18
  -3   2  -8 57206.9 2209.48  26
  -3  -2  -8 55045.7 2150.83  26
  -3  -2  -9 1642.24 534.045  16
  -3   2  -9 1224.20 464.194  16
  -3   2  -9 2280.53 500.991  20
  -3  -2  -9 2258.19 566.137  20
  -3   2  -9 1951.89 426.526  19
  -3  -2  -9 1335.46 419.214  19
  -3  -2  -9 1685.88 434.578  21
  -3   2  -9 2608.32 527.311  21
  -3  -2  -9 1611.74 505.366  15
  -3   2  -9 1312.36 462.209  15
  -3  -2  -9 724.508 506.231  18
  -3   2  -9 1814.74 444.909  27
  -3  -2 -10 217.191 307.465  19
  -3  -2 -10 619.935 333.831  20
  -3   2 -10 101.477 190.571  21
  -3  -2 -10 21.4469 226.144  21
  -3   2 -10 117.348 268.451  27
  -3   2 -10 332.353 372.818  16
  -3  -2 -10 9.25928 303.896  16
  -3  -2 -10-504.694 352.739  15
  -3   2 -10 43.3712 343.807  15
  -3  -2 -11-8.31386 235.451  21
  -3   2 -11-633.371 249.517  27
  -3   2 -11 1.08541 314.810  16
  -3  -2 -11 303.419 300.610  16
  -3  -2 -11-210.135 326.602  15
  -3   2 -11-59.3435 323.713  15
  -3   2 -12 480.527 251.236  21
  -3  -2 -12 253.348 200.781  21
  -3   2 -12 298.675 176.481  27
  -3  -2 -12 766.164 291.437  15
  -3   2 -12 355.094 236.069  15
  -3  -2 -12 736.927 316.076  16
  -3   2 -12-95.2965 178.303  17
  -3   2 -12 346.771 266.308  16
  -3   2 -13 601.037 196.216  15
  -3  -2 -13 215.860 175.746  15
  -3   2 -13 240.860 195.231  16
  -3  -2 -13 377.617 134.651  21
   3  -3 -13 1090.98 237.302  28
   3   3 -13 1640.64 289.858  28
   3   3 -13 1375.49 236.472  29
   3   3 -12-450.444 204.718  27
   3   3 -12-62.7718 331.387  17
   3   3 -12-206.652 267.387  28
   3  -3 -12 42.1764 220.039  29
   3   3 -12 430.784 221.161  29
   3  -3 -12 65.5040 194.483  28
   3  -3 -11 4520.10 545.014  27
   3   3 -11 4680.11 517.418  27
   3  -3 -11 4498.97 659.726  28
   3   3 -11 4014.35 645.207  28
   3  -3 -11 3994.79 553.654  29
   3   3 -11 3750.21 522.687  29
   3   3 -11 4426.04 581.223  17
   3  -3 -11 3353.88 654.398  13
   3  -3 -10-161.819 447.216  13
   3   3 -10-53.5877 332.641  13
   3  -3 -10 175.222 320.575  28
   3  -3 -10 303.842 248.724  29
   3   3 -10 25.4932 286.831  29
   3   3 -10 31.2131 355.695  28
   3  -3 -10 332.369 242.940  27
   3   3 -10 708.469 389.730  17
   3  -3 -10 367.754 311.770  23
   3  -3  -9 2078.80 568.039  23
   3  -3  -9 2398.73 605.071  14
   3  -3  -9 1841.34 580.156  13
   3   3  -9 2258.35 601.296  13
   3  -3  -9 2197.24 518.223  29
   3  -3  -9 2188.96 548.500  28
   3   3  -9 2476.00 512.641  29
   3   3  -9 2053.31 532.982  28
   3   3  -9 1395.84 551.871  17
   3  -3  -9 2130.94 462.868  27
   3   3  -9 2817.90 461.930  27
   3  -3  -8 7764.49 953.764  14
   3  -3  -8 8985.86 1117.46  13
   3   3  -8 8860.25 1031.27  13
   3  -3  -8 8146.72 919.193  28
   3  -3  -8 9346.49 923.169  29
   3   3  -8 8653.70 995.745  28
   3   3  -8 8010.99 874.472  29
   3   3  -8 8814.24 914.865  17
   3  -3  -8 9346.44 879.084  27
   3   3  -8 9095.67 792.616  27
   3  -3  -8 8825.57 1082.93  23
   3  -3  -7 22050.5 1275.49  27
  -3   3   7 22299.3 1462.18  10
  -3  -3   7 22875.5 1514.82  10
   3  -3  -7 23484.1 1614.29  14
   3  -3  -7 20183.0 1610.16  13
   3   3  -7 21834.3 1584.30  13
   3   3  -7 24232.9 1360.41  17
   3  -3  -7 24055.5 1704.68  23
   3   3  -7 23703.7 1569.87  28
   3  -3  -7 22879.7 1496.93  28
   3  -3  -7 22771.1 1400.69  29
   3   3  -7 22721.2 1367.36  29
  -3  -3   7 23860.2 1519.71   5
  -3   3   7 22829.4 1607.18   4
  -3  -3   6-125.348 185.947   5
  -3   3   6 247.824 255.155   4
  -3   3   5 6248.06 742.510  10
  -3  -3   5 5048.39 638.380   5
  -3   3   5 5254.32 717.989   4
  -3   3   4 34443.0 1610.65  10
  -3  -3   4 33360.7 1535.04   5
  -3   3   4 36592.0 1765.99   4
  -3   3   3 65683.0 2112.08  10
  -3   3   3 71554.8 2352.22   4
  -3   3   2 25340.5 1261.97  10
  -3  -3   2 26864.8 1288.42  10
   3  -3  -2 29229.1 1211.17   8
   3   3  -2 24023.0 965.871   3
  -3   3   2 29935.1 1464.53   4
  -3  -3   2 26198.3 1380.45   4
  -3   3   1 84124.9 2217.92  10
  -3  -3   1 84722.8 2180.31  10
   3   3  -1 86492.8 2007.47   3
  -3   3   1 82399.0 2342.04   4
  -3  -3   1 85204.0 2363.15   4
  -3  -3   0 51290.0 1612.53  10
   3   3   0 49998.5 1652.27   3
  -3   3   0 55747.4 1851.32   4
   3  -3   0 54031.9 1539.04   3
   3  -3   1 24568.3 978.322   9
  -3  -3  -1 22278.4 1014.24  10
   3   3   1 27402.8 1276.13   3
  -3   3  -1 23159.0 1149.13   4
   3   3   1 26875.0 1023.92   1
   3  -3   1 22029.2 1049.16   3
   3  -3   2 27170.4 1143.27   9
   3   3   2 28908.6 1207.68   1
  -3   3  -2 25364.6 1137.57   4
   3  -3   2 26936.1 1271.21   3
   3   3   2 26289.4 1331.79   3
   3  -3   3 1846.39 341.927   9
   3   3   3 2279.76 434.513   3
   3   3   3 1975.54 383.984   1
   3  -3   4 7349.84 719.399   9
   3   3   4 8102.75 806.064   1
   3   3   4 7228.76 768.914   2
   3   3   4 8791.23 891.254   3
   3  -3   5 36170.8 1687.39   9
   3   3   5 41057.2 1943.49   2
   3   3   5 37918.4 1933.55   1
   3   3   5 38845.0 1943.31   3
   3  -3   6 3109.44 565.710   9
   3   3   6 3134.05 608.929   3
   3  -3   6 2270.43 532.496   3
  -3  -3  -7 615.140 345.103  15
  -3   3  -7-81.8744 418.907  15
  -3  -3  -7 256.208 279.035  21
  -3   3  -7 559.024 273.882  19
  -3  -3  -7 1257.42 404.910  20
  -3  -3  -7 326.597 369.538  19
  -3   3  -7 283.517 234.775  20
  -3  -3  -7-170.797 409.144  16
  -3   3  -7 399.334 390.486  16
  -3  -3  -7 57.5540 247.849  26
  -3   3  -7 450.659 276.227  26
   3  -3   7 115.912 204.009   9
   3   3   7-309.708 290.427   9
   3   3   7-55.5124 412.058   3
   3  -3   7-38.2886 378.354   3
  -3   3  -8 16921.9 1307.21  16
  -3  -3  -8 16337.6 1278.12  16
  -3  -3  -8 16153.1 1182.82  19
  -3   3  -8 15450.9 1160.70  19
  -3  -3  -8 16457.3 1285.23  21
  -3   3  -8 15790.9 1168.43  20
  -3  -3  -8 17034.3 1241.93  20
  -3  -3  -8 15781.0 1348.05  15
  -3   3  -8 15744.7 1330.24  15
  -3  -3  -8 17040.1 1287.64  18
  -3   3  -8 16710.3 1218.70  26
  -3  -3  -8 15634.6 1161.47  26
  -3  -3  -9 677.495 421.104  16
  -3   3  -9 17.4361 408.579  16
  -3  -3  -9 259.033 345.340  19
  -3  -3  -9 214.296 367.838  20
  -3   3  -9 90.7197 344.396  19
  -3   3  -9 468.968 288.458  20
  -3  -3  -9-92.6567 381.891  21
  -3   3  -9 190.713 262.672  21
  -3   3  -9 138.602 353.692  15
  -3  -3  -9 220.788 326.221  15
  -3  -3  -9 266.511 358.849  18
  -3   3  -9-719.588 321.568  27
  -3  -3 -10-145.816 389.505  16
  -3   3 -10 588.323 377.189  16
  -3  -3 -10 1227.88 365.979  20
  -3   3 -10 958.857 283.238  21
  -3  -3 -10 506.200 321.752  21
  -3   3 -10 580.102 311.631  27
  -3  -3 -10 727.428 393.218  15
  -3   3 -10 332.161 379.971  15
  -3  -3 -10 458.282 408.135  18
  -3  -3 -11 2366.77 494.613  15
  -3   3 -11 1810.33 448.619  15
  -3   3 -11 2302.31 411.738  27
  -3   3 -11 2317.07 522.827  16
  -3  -3 -11 1921.50 517.140  16
  -3  -3 -11 2718.32 453.864  21
  -3   3 -11 2998.80 422.607  21
  -3   3 -12-125.774 230.430  15
  -3  -3 -12-11.2667 217.039  15
  -3  -3 -12-120.821 217.365  21
  -3  -3 -12 218.145 213.928  16
  -3   3 -12-260.158 199.114  17
  -3   3 -12 45.9132 225.900  16
  -3   3 -12-58.3618 170.227  27
  -3  -3 -13 2266.80 285.338  21
  -3  -3 -13 2467.25 325.678  15
  -3   3 -13 2588.50 322.130  15
  -3   3 -13 2112.14 280.812  16
   3   4 -13 14.7752 118.211  29
   3  -4 -13 19.2545 163.026  28
   3   4 -13-49.8719 168.199  28
   3  -4 -12 6869.08 664.479  28
   3   4 -12 7830.98 719.623  28
   3  -4 -12 7980.14 656.967  29
   3   4 -12 8180.14 646.161  29
   3   4 -12 9114.83 582.575  27
   3  -4 -11-224.703 353.164  13
   3  -4 -11 133.015 254.450  29
   3   4 -11 219.211 233.391  29
   3   4 -11 207.129 300.656  28
   3  -4 -11 226.476 269.763  28
   3   4 -11-53.0566 246.940  17
   3  -4 -11 292.132 243.353  27
   3   4 -11 229.655 229.062  27
   3  -4 -10 16042.3 1287.37  14
   3  -4 -10 13542.6 1338.99  13
   3   4 -10 16350.6 1006.76  27
   3  -4 -10 17751.0 1154.57  27
   3   4 -10 18445.3 1226.35  17
   3  -4 -10 15632.2 1243.93  28
   3  -4 -10 15848.6 1132.34  29
   3   4 -10 16910.2 1324.37  28
   3   4 -10 16301.4 1162.58  29
   3  -4 -10 15493.8 1349.07  23
   3  -4  -9 2041.85 593.697  23
   3  -4  -9 2513.27 557.719  14
   3  -4  -9 1937.31 609.401  13
   3   4  -9 2038.79 509.102  13
   3  -4  -9 2589.60 580.714  28
   3   4  -9 2628.79 604.148  28
   3  -4  -9 2711.15 521.939  29
   3   4  -9 2363.68 506.361  29
   3   4  -9 2176.13 504.803  17
   3   4  -9 2860.80 470.853  27
   3  -4  -9 1732.54 414.735  27
   3   4  -8 7872.48 926.702  13
   3  -4  -8 8479.43 1054.44  14
   3  -4  -8 8607.72 1123.83  13
   3  -4  -8 7214.20 873.849  28
   3  -4  -8 9784.16 955.505  29
   3   4  -8 7849.22 838.402  29
   3   4  -8 8392.57 1018.09  28
   3   4  -8 8298.77 875.159  17
   3  -4  -8 10073.0 904.653  27
   3   4  -8 8438.67 751.181  27
   3  -4  -8 8499.39 1072.01  23
   3  -4  -7 23238.9 1316.47  27
  -3   4   7 22278.9 1475.10  10
   3  -4  -7 19912.4 1545.13  13
   3  -4  -7 18925.3 1460.23  14
   3   4  -7 20310.0 1532.09  13
   3   4  -7 24217.8 1354.70  17
   3  -4  -7 21300.8 1624.13  23
  -3  -4   7 20486.2 1436.90   5
  -3   4   7 21943.9 1573.74   4
   3   4  -7 20496.5 1307.99  29
   3   4  -7 21218.3 1516.55  28
   3  -4  -7 24371.9 1534.19  28
   3  -4  -7 23957.8 1439.34  29
  -3   4   6 18530.5 1304.36  10
  -3  -4   6 18423.1 1287.02   5
  -3   4   6 18756.6 1415.17   4
  -3   4   5 12287.4 1007.89  10
  -3  -4   5 10627.1 931.229   5
  -3   4   5 11580.7 1066.46   4
  -3   4   4 8384.52 827.234  10
  -3  -4   4 8107.80 773.005   5
  -3   4   4 9128.99 907.132   4
  -3   4   3 9477.99 826.502  10
   3  -4  -3 8242.68 716.625   8
  -3  -4   3 9265.01 789.717   5
  -3   4   3 10692.2 945.556   4
  -3   4   2 18446.9 1104.13  10
   3  -4  -2 17646.9 1007.86   8
   3   4  -2 16414.9 831.791   3
  -3   4   2 18306.0 1181.04   4
  -3  -4   1 1869.46 370.363  10
   3   4  -1 1570.36 304.194   3
  -3  -4   0 5147.46 528.552  10
   3   4   0 5328.12 569.360   3
   3  -4   0 5592.25 504.486   3
   3  -4   1 919.703 205.779   9
  -3  -4  -1 668.117 205.646  10
   3   4   1 861.712 291.170   3
   3   4   1 615.966 203.784   1
   3  -4   1 787.774 256.437   3
   3  -4   2 906.782 228.278   9
   3   4   2 926.295 327.168   3
   3   4   2 1116.26 290.904   1
   3  -4   3 28410.8 1273.54   9
  -3   4  -3 29131.3 1196.31   4
   3   4   3 32335.3 1452.71   1
   3   4   3 32630.0 1600.23   3
   3  -4   4 51534.7 1859.02   9
   3   4   4 54726.4 2069.24   1
   3   4   4 55515.4 2214.03   3
   3  -4   5 5433.01 668.640   9
   3   4   5 5724.60 767.474   1
   3   4   5 6548.22 802.076   2
   3   4   5 5851.91 788.300   3
   3  -4   6 1858.18 426.799   9
   3   4   6 1414.94 504.989   3
  -3   4  -7 2078.55 448.042  26
  -3  -4  -7 1755.27 426.835  26
  -3   4  -7 964.755 392.025  15
  -3  -4  -7 2140.01 564.710  15
  -3  -4  -7 1261.38 389.532  21
  -3   4  -7 1937.92 467.802  19
  -3   4  -7 1587.84 401.221  20
  -3  -4  -7 1026.09 372.796  19
  -3  -4  -7 2268.45 506.934  20
  -3   4  -7 1686.66 513.269  16
  -3  -4  -7 1504.88 426.291  16
   3  -4   7 1525.95 426.451   9
   3   4   7 2023.86 589.223   9
  -3  -4  -7 1540.85 458.129  11
   3   4   7 1586.20 489.659   3
   3  -4   7 1480.84 503.136   3
  -3  -4  -8 346.449 338.199  15
  -3   4  -8 175.478 448.828  15
  -3   4  -8 14.7805 321.090  20
  -3  -4  -8 23.7191 424.403  20
  -3   4  -8 80.0007 284.098  19
  -3  -4  -8-45.8360 421.789  19
  -3  -4  -8 134.064 339.735  21
  -3  -4  -8 196.968 506.076  16
  -3   4  -8 208.329 353.301  16
  -3  -4  -8 643.316 323.201  18
  -3   4  -8 244.955 347.531  26
  -3  -4  -8 140.422 181.828  26
  -3  -4  -9 4161.51 659.167  19
  -3  -4  -9 3941.74 627.157  20
  -3   4  -9 4401.50 632.194  20
  -3   4  -9 3847.08 564.504  19
  -3  -4  -9 4355.67 656.356  21
  -3  -4  -9 4532.06 739.637  16
  -3   4  -9 3965.88 691.277  16
  -3  -4  -9 4445.01 719.068  18
  -3   4  -9 4444.70 753.971  15
  -3  -4  -9 4104.76 726.962  15
  -3   4 -10 12779.7 1134.25  15
  -3  -4 -10 12743.0 1101.10  15
  -3  -4 -10 12776.4 953.859  19
  -3   4 -10 12555.1 1098.86  16
  -3  -4 -10 12065.0 1107.04  16
  -3   4 -10 11584.4 963.519  27
  -3  -4 -10 12024.2 1020.09  21
  -3  -4 -10 12394.9 923.008  20
  -3  -4 -11-308.570 332.634  21
  -3   4 -11 254.720 203.476  27
  -3   4 -11 58.2534 338.616  16
  -3  -4 -11 18.7119 328.494  16
  -3  -4 -11 233.592 286.518  15
  -3   4 -11 57.3752 251.805  15
  -3  -4 -12 339.881 195.806  21
  -3   4 -12 195.504 172.862  27
  -3   4 -12 569.258 259.564  15
  -3  -4 -12 430.226 221.956  15
  -3   4 -12 445.373 287.148  16
  -3  -4 -12 534.922 247.209  16
  -3   4 -12-53.0293 204.200  17
  -3  -4 -13 853.401 206.096  21
  -3   4 -13 879.801 204.475  16
   3   5 -13 780.916 165.801  29
   3  -5 -13 711.506 219.651  28
   3   5 -13 607.532 193.997  28
   3   5 -12 2233.97 294.258  27
   3   5 -12 1873.30 405.425  28
   3   5 -12 1942.52 351.232  29
   3  -5 -12 2323.54 408.706  28
   3   5 -11 17333.6 1084.20  17
   3  -5 -11 19475.6 1239.78  28
   3  -5 -11 18959.8 1125.76  29
   3   5 -11 18977.5 1254.62  28
   3   5 -11 19642.3 1146.27  29
   3  -5 -11 20131.9 1115.51  27
   3   5 -11 19553.4 973.725  27
   3  -5 -11 19847.7 1219.89  14
   3  -5 -10 17035.3 1493.44  13
   3  -5 -10 19520.1 1419.94  14
   3  -5 -10 19134.7 1348.78  28
   3  -5 -10 19939.5 1258.73  29
   3   5 -10 18810.8 1388.11  28
   3   5 -10 19571.8 1254.46  29
   3   5 -10 20345.6 1294.18  17
   3  -5 -10 20028.2 1541.06  23
   3  -5 -10 21165.0 1252.29  27
   3   5 -10 20170.1 1081.25  27
   3  -5  -9-1.80568 319.121  14
   3  -5  -9 444.247 292.626  29
   3   5  -9 342.679 275.411  29
   3   5  -9 501.955 408.583  28
   3  -5  -9 262.509 296.077  28
   3  -5  -9 263.871 355.239  13
   3  -5  -9 835.600 309.949  27
   3   5  -9 215.991 252.470  27
   3  -5  -9 846.954 467.135  23
   3   5  -9 440.362 388.393  17
   3  -5  -8 4676.83 805.292  14
   3   5  -8 4106.29 715.691  28
   3  -5  -8 3677.32 619.047  29
   3  -5  -8 3896.49 664.795  28
   3   5  -8 3559.73 605.559  29
   3  -5  -8 3613.92 764.327  13
   3   5  -8 3475.35 650.534  13
   3  -5  -8 3775.10 578.082  27
   3   5  -8 4353.27 661.444  17
   3  -5  -8 3941.40 774.882  23
  -3  -5   7 2568.28 515.384   5
  -3   5   7 2627.31 571.238   4
   3   5  -7 2664.31 490.601  17
   3  -5  -7 2892.52 634.688  23
   3   5  -7 2576.31 440.490  22
   3  -5  -7 3040.66 512.882  27
   3  -5  -7 2312.04 614.067  13
   3   5  -7 3541.02 699.081  13
   3  -5  -7 3028.55 650.256  14
   3  -5  -7 3186.02 588.507  28
   3   5  -7 2814.27 584.031  28
   3  -5  -7 3174.64 577.820  29
  -3   5   7 2859.55 541.910  10
  -3   5   6-604.080 322.836  10
  -3  -5   6-148.474 244.653   5
  -3   5   6-225.945 244.227   4
  -3   5   5 5661.63 701.963  10
  -3  -5   5 4493.84 613.057   5
  -3   5   5 4835.63 719.302   4
  -3   5   4 36502.7 1682.26  10
  -3  -5   4 34919.0 1598.87   5
  -3   5   4 38678.6 1852.31   4
  -3   5   3 54993.3 1950.66  10
   3  -5  -3 52349.6 1885.54   8
  -3  -5   3 53521.9 1876.63   5
   3   5  -3 57015.0 1566.96   3
  -3   5   3 57535.6 2156.91   4
   3  -5  -2 1338.50 304.885   8
  -3   5   2 914.645 301.420  10
   3   5  -2 585.744 210.447   3
   3   5  -1 56583.0 1710.17   3
  -3  -5   0 75711.7 1971.07  10
   3   5   0 76299.8 2141.86   3
   3  -5   0 74232.5 1757.78   3
  -3  -5  -1 11730.8 735.336  10
   3  -5   1 14011.6 739.750   9
   3   5   1 14497.0 978.287   3
   3  -5   2 3965.18 452.081   9
   3   5   2 4266.23 575.854   3
   3   5   2 4553.97 536.240   1
   3  -5   3 98197.4 2369.42   9
   3   5   3 105708. 2697.61   1
   3  -5   4 17444.5 1095.99   9
   3   5   4 18938.3 1309.71   3
   3   5   4 18586.1 1245.39   1
   3  -5   5 9184.80 868.099   9
   3   5   5 9954.47 999.431   1
   3   5   5 8339.59 926.224   2
   3   5   5 9453.37 1017.99   3
   3  -5   6 23036.7 1480.11   9
   3   5   6 24282.1 1665.71   3
  -3  -5  -7 4046.55 627.811  26
  -3   5  -7 4384.35 650.934  26
  -3  -5  -7 5193.59 763.855  15
  -3   5  -7 3643.83 682.677  15
  -3  -5  -7 4117.34 672.042  21
  -3  -5  -7 4277.67 672.717  20
  -3   5  -7 4327.56 666.946  19
  -3   5  -7 4480.33 648.462  20
  -3  -5  -7 4226.59 668.345  19
  -3  -5  -7 4888.21 722.710  16
  -3   5  -7 4359.94 686.286  16
   3  -5   7 4525.19 706.494   9
  -3  -5  -7 3053.19 640.124  11
   3   5   7 3257.79 626.812   3
  -3  -5  -8 49551.4 2275.87  15
  -3   5  -8 43935.1 2202.52  15
  -3   5  -8 44464.0 1945.12  19
  -3  -5  -8 43564.3 1999.49  19
  -3  -5  -8 50767.1 2302.83  21
  -3   5  -8 44691.8 1958.88  20
  -3  -5  -8 47405.5 2088.12  20
  -3  -5  -8 49639.0 2238.08  16
  -3   5  -8 43559.0 2022.00  16
  -3  -5  -8 48746.4 2118.54  18
  -3   5  -8 43063.8 1981.46  26
  -3  -5  -8 45848.0 1993.62  26
  -3   5  -9 19969.2 1303.06  19
  -3  -5  -9 22317.4 1373.60  19
  -3   5  -9 19922.3 1304.19  20
  -3  -5  -9 20886.6 1446.18  21
  -3  -5  -9 21040.1 1345.91  20
  -3   5  -9 20174.1 1462.62  16
  -3  -5  -9 23077.3 1496.23  16
  -3  -5  -9 21301.0 1509.25  18
  -3   5  -9 20612.0 1507.32  15
  -3  -5  -9 20603.8 1475.34  15
[truncated: 344,093 more chars]
