# Supplementary material for: Crystal structure, Hirshfeld surface analysis, and calculations of inter­molecular inter­action energies and energy frameworks of 1-[(1-hexyl-1H-1,2,3-triazol-4-yl)meth­yl]-3-(1-methyl­ethen­yl)-benzimidazol-2-one
Source: Acta Crystallogr E Crystallogr Commun. 2024 Sep 30;80(Pt 10):1075–80. doi: 10.1107/S2056989024008703 (PMC11451489; doi:10.1107/S2056989024008703)
Supplement: Supplementary file 2 [file e-80-01075-Isup2.hkl]

data_I                                                                          
_shelx_title ' nks2410_a.res in P2(1)/c'                                        
_shelx_refln_list_code          4                                               
_shelx_F_calc_maximum      126.08                                               
_exptl_crystal_F_000       728.00                                               
_reflns_d_resolution_high  0.7911                                               
                                                                                
loop_                                                                           
 _space_group_symop_operation_xyz                                               
 'x, y, z'                                                                      
 '-x, y+1/2, -z+1/2'                                                            
 '-x, -y, -z'                                                                   
 'x, -y-1/2, z-1/2'                                                             
                                                                                
_cell_length_a     5.7820                                                       
_cell_length_b    26.5057                                                       
_cell_length_c    11.7704                                                       
_cell_angle_alpha  90.000                                                       
_cell_angle_beta   90.407                                                       
_cell_angle_gamma  90.000                                                       
                                                                                
_shelx_F_squared_multiplier     1.000                                           
                                                                                
loop_                                                                           
 _refln_index_h                                                                 
 _refln_index_k                                                                 
 _refln_index_l                                                                 
 _refln_F_squared_calc                                                          
 _refln_F_squared_meas                                                          
 _refln_F_squared_sigma                                                         
 _refln_observed_status                                                         
   1   0   0       5033.64       4673.00        97.89 o                         
   2   0   0        486.50        512.09        12.34 o                         
   3   0   0       1596.32       1622.03        39.22 o                         
   4   0   0        221.03        254.93        17.72 o                         
   5   0   0        303.18        307.95        13.43 o                         
   6   0   0        328.54        359.35        12.43 o                         
   7   0   0        164.34        155.04         6.59 o                         
   1   1   0       1578.24       1427.28        12.38 o                         
   2   1   0         23.71         26.88         1.21 o                         
   3   1   0         67.53         78.85         3.20 o                         
   4   1   0         13.75         13.10         2.43 o                         
   5   1   0         57.39         57.52         4.44 o                         
   6   1   0          0.18         -0.07         1.92 o                         
   7   1   0          1.94          0.75         1.01 o                         
   0   2   0       9076.85       9301.91        49.10 o                         
   1   2   0       5114.06       5194.62        47.66 o                         
   2   2   0        102.01        110.83         3.23 o                         
   3   2   0        676.92        692.82         8.06 o                         
   4   2   0         75.13         88.91         5.85 o                         
   5   2   0          8.57         11.16         2.34 o                         
   6   2   0        135.16        135.52         5.47 o                         
   7   2   0         66.54         71.65         3.45 o                         
   1   3   0       2118.62       2059.03        18.54 o                         
   2   3   0       3470.24       3508.58        30.53 o                         
   3   3   0        636.21        718.95        16.71 o                         
   4   3   0          4.77          5.90         1.83 o                         
   5   3   0         42.00         47.16         4.25 o                         
   6   3   0         35.05         35.14         3.08 o                         
   7   3   0         31.79         35.57         2.74 o                         
   0   4   0        211.84        197.92         3.67 o                         
   1   4   0        226.40        162.95         2.75 o                         
   2   4   0        655.34        685.32        37.73 o                         
   3   4   0         62.05         72.86         4.17 o                         
   4   4   0          5.11          1.91         1.42 o                         
   5   4   0         13.55         12.97         2.63 o                         
   6   4   0         38.32         40.58         3.23 o                         
   7   4   0         30.01         24.01         1.69 o                         
   1   5   0          9.86          6.54         1.19 o                         
   2   5   0        305.22        303.23        12.97 o                         
   3   5   0       1054.93       1029.85        15.30 o                         
   4   5   0         59.49         39.62         4.01 o                         
   5   5   0         54.15         52.94         4.20 o                         
   6   5   0        100.87        104.68         4.67 o                         
   7   5   0         36.77         33.20         1.91 o                         
   0   6   0      10054.39       9248.50        50.11 o                         
   1   6   0      13090.71      13887.95        76.07 o                         
   2   6   0          9.91         11.52         2.10 o                         
   3   6   0          0.59          1.08         1.30 o                         
   4   6   0         40.66         28.90         3.53 o                         
   5   6   0        457.98        466.76        15.72 o                         
   6   6   0        260.00        278.16        12.56 o                         
   7   6   0          0.44          2.09         0.91 o                         
   1   7   0       4023.23       3604.36        34.31 o                         
   2   7   0        664.86        616.87        30.49 o                         
   3   7   0       1057.95       1067.69        48.82 o                         
   4   7   0        268.68        253.61        12.92 o                         
   5   7   0        166.03        149.56         6.47 o                         
   6   7   0         64.23         67.12         5.66 o                         
   7   7   0         46.53         49.14         2.35 o                         
   0   8   0        271.75        223.83         5.27 o                         
   1   8   0         27.23         33.53         2.63 o                         
   2   8   0         70.03         71.00         4.47 o                         
   3   8   0        842.33        905.94        28.61 o                         
   4   8   0        181.08        186.91        11.30 o                         
   5   8   0        315.12        284.40         9.87 o                         
   6   8   0          0.23         -0.81         2.47 o                         
   7   8   0          9.93         11.16         1.44 o                         
   1   9   0        630.44        562.40        16.62 o                         
   2   9   0        146.23        152.84         6.53 o                         
   3   9   0          5.68         11.88         4.23 o                         
   4   9   0        124.19        137.60        12.92 o                         
   5   9   0         11.80         12.77         2.62 o                         
   6   9   0         44.84         47.94         4.66 o                         
   7   9   0         11.12         11.45         2.32 o                         
   0  10   0        191.03        159.52         5.00 o                         
   1  10   0       1780.97       1655.16        46.07 o                         
   2  10   0        183.17        178.55         7.14 o                         
   3  10   0          0.16         -0.25         3.15 o                         
   4  10   0         52.16         52.05         3.39 o                         
   5  10   0        190.00        166.13         7.35 o                         
   6  10   0         79.10         87.36         4.83 o                         
   1  11   0        410.57        373.43        10.08 o                         
   2  11   0        828.56        831.11        15.63 o                         
   3  11   0        334.50        337.01        18.51 o                         
   4  11   0        323.34        317.05         8.17 o                         
   5  11   0        350.57        361.38        12.18 o                         
   6  11   0         15.88         18.12         2.39 o                         
   0  12   0         44.15         57.98         3.45 o                         
   1  12   0        505.45        485.48        12.23 o                         
   2  12   0         17.31         21.15         2.92 o                         
   3  12   0        133.61        145.88        12.46 o                         
   4  12   0        424.78        354.39         8.61 o                         
   5  12   0         92.08         89.32         5.36 o                         
   6  12   0         70.39         53.86         5.31 o                         
   1  13   0         53.02         43.96         5.27 o                         
   2  13   0        219.23        182.07        12.98 o                         
   3  13   0        169.30        174.50        14.28 o                         
   4  13   0        243.99        237.25         8.46 o                         
   5  13   0         11.23         10.52         2.51 o                         
   6  13   0         11.05         11.97         2.29 o                         
   0  14   0        665.25        696.89        27.41 o                         
   1  14   0        156.46        168.71         8.65 o                         
   2  14   0        102.09        110.43        10.55 o                         
   3  14   0        238.31        235.37        17.09 o                         
   4  14   0          7.57          5.99         2.31 o                         
   5  14   0        119.47        117.47         8.43 o                         
   6  14   0          2.15          2.04         1.53 o                         
   1  15   0         12.91         15.94         2.86 o                         
   2  15   0        240.30        210.13        14.84 o                         
   3  15   0        172.01        171.83        15.03 o                         
   4  15   0        118.54        100.34         7.06 o                         
   5  15   0         24.16         23.88         3.30 o                         
   6  15   0          7.11          8.30         1.42 o                         
   0  16   0       2203.93       2412.62        98.08 o                         
   1  16   0          1.57          0.76         3.34 o                         
   2  16   0        300.90        255.03        17.07 o                         
   3  16   0          7.94          6.69         2.63 o                         
   4  16   0         56.27         46.83         3.98 o                         
   5  16   0         41.63         52.29         5.59 o                         
   6  16   0          1.51          1.78         0.94 o                         
   1  17   0        124.85        122.62         9.21 o                         
   2  17   0        291.20        250.16        17.53 o                         
   3  17   0         56.80         53.65         5.73 o                         
   4  17   0        482.39        424.49        11.49 o                         
   5  17   0         16.88         14.33         2.62 o                         
   6  17   0          6.13          5.36         1.16 o                         
   0  18   0        913.82       1055.46        24.63 o                         
   1  18   0       1294.75       1330.66        47.08 o                         
   2  18   0        111.26        104.56         9.09 o                         
   3  18   0          4.50          1.02         2.34 o                         
   4  18   0         12.28         13.21         2.52 o                         
   5  18   0         40.58         49.75         3.10 o                         
   6  18   0         13.25         23.87         2.71 o                         
   1  19   0          2.33          5.21         2.73 o                         
   2  19   0         94.35         83.62         5.29 o                         
   3  19   0        118.34        125.08         8.13 o                         
   4  19   0        389.90        400.28        21.68 o                         
   5  19   0         33.15         37.75         2.29 o                         
   0  20   0        220.72        160.67        16.04 o                         
   1  20   0        677.62        762.85        58.22 o                         
   2  20   0        250.80        252.95         9.12 o                         
   3  20   0          0.03          1.61         2.20 o                         
   4  20   0         60.53         56.66         5.13 o                         
   5  20   0          4.22          1.45         2.10 o                         
   1  21   0        191.16        197.09        14.02 o                         
   2  21   0        377.91        266.65        16.44 o                         
   3  21   0        173.71        165.09         5.86 o                         
   4  21   0          0.13          3.21         1.82 o                         
   5  21   0          3.52          2.06         1.57 o                         
   0  22   0        191.71        194.68        17.95 o                         
   1  22   0          1.29          3.91         2.60 o                         
   2  22   0         71.32         75.55         5.92 o                         
   3  22   0          5.79          4.88         1.76 o                         
   4  22   0          0.72         -0.87         2.25 o                         
   5  22   0         30.81         32.16         2.73 o                         
   1  23   0        325.13        332.71        16.18 o                         
   2  23   0        213.04        200.00        12.61 o                         
   3  23   0         35.02         30.06         2.58 o                         
   4  23   0         12.76         14.41         3.07 o                         
   5  23   0         35.14         41.06         3.37 o                         
   0  24   0        420.91        388.41        25.44 o                         
   1  24   0          6.92          8.22         3.37 o                         
   2  24   0          0.15          2.27         2.16 o                         
   3  24   0         11.65         13.88         1.88 o                         
   4  24   0         13.26         17.91         2.15 o                         
   5  24   0          0.00         -0.41         1.48 o                         
   1  25   0         45.83         51.04         6.94 o                         
   2  25   0         93.19        103.14         5.52 o                         
   3  25   0        147.60        151.05         7.90 o                         
   4  25   0          8.94         11.10         1.63 o                         
   0  26   0        117.06        110.75        13.15 o                         
   1  26   0          2.28          2.24         3.41 o                         
   2  26   0        213.76        242.75         7.94 o                         
   3  26   0          0.24          1.50         1.92 o                         
   4  26   0         22.94         24.43         3.69 o                         
   1  27   0        154.69        146.50        30.23 o                         
   2  27   0         28.97         33.50         2.80 o                         
   3  27   0         32.54         31.13         3.40 o                         
   4  27   0         12.27         10.44         1.49 o                         
   0  28   0        294.66        356.27        21.08 o                         
   1  28   0         78.53         72.66        15.71 o                         
   2  28   0        260.95        249.24         6.50 o                         
   3  28   0         29.59         25.73         2.53 o                         
   1  29   0          9.48          2.51         2.05 o                         
   2  29   0          0.28          2.78         1.59 o                         
   3  29   0          8.56          6.32         1.44 o                         
   0  30   0        196.60         55.96        32.87 o                         
   1  30   0         19.41         15.71         1.87 o                         
   2  30   0         15.10          9.16         2.15 o                         
   3  30   0          4.35          3.79         0.99 o                         
   1  31   0          1.55          3.80         1.44 o                         
   2  31   0         19.13         20.50         2.17 o                         
   0  32   0         66.74         43.63         6.94 o                         
   1  32   0         75.58         44.95         7.16 o                         
   2  32   0          7.67          4.83         1.30 o                         
   1  33   0         16.58          9.73         2.65 o                         
  -7   1   1          1.94          3.44         1.10 o                         
  -6   1   1         70.81         62.19         3.90 o                         
  -5   1   1         83.67         82.24         4.08 o                         
  -4   1   1         12.52         19.52         2.68 o                         
  -3   1   1        276.34        302.35         6.00 o                         
  -2   1   1       1419.21       1303.93         9.51 o                         
  -1   1   1       1810.56       1688.00        13.17 o                         
   0   1   1        606.30        585.13        10.17 o                         
   1   1   1       7909.27       8044.28        48.27 o                         
   2   1   1        309.45        281.01         9.51 o                         
   3   1   1       1487.63       1557.00        28.34 o                         
   4   1   1         10.58         16.47         2.59 o                         
   5   1   1        187.56        193.28         8.00 o                         
   6   1   1        134.26        132.67         4.54 o                         
   7   1   1          2.91          1.88         1.03 o                         
  -7   2   1         28.36         25.35         1.75 o                         
  -6   2   1         32.19         36.46         3.10 o                         
  -5   2   1          6.80          6.40         1.75 o                         
  -4   2   1        621.41        701.80        20.90 o                         
  -3   2   1         19.56         20.29         1.78 o                         
  -2   2   1       1047.11        994.35        21.39 o                         
  -1   2   1       6582.10       6809.13        90.22 o                         
   0   2   1         83.32         59.05        10.92 o                         
   1   2   1       2033.23       1829.17        17.23 o                         
   2   2   1        112.03        122.67         3.50 o                         
   3   2   1        464.62        499.02        13.59 o                         
   4   2   1          1.89          0.91         2.21 o                         
   5   2   1         17.48         13.61         1.98 o                         
   6   2   1         86.93        106.11         4.11 o                         
   7   2   1          1.85         -1.45         1.53 o                         
  -7   3   1         45.79         45.20         2.68 o                         
  -6   3   1         11.38          9.76         2.13 o                         
  -5   3   1         12.80          9.87         1.99 o                         
  -4   3   1         20.02         27.17         4.36 o                         
  -3   3   1       1148.52       1160.17        13.54 o                         
  -2   3   1          2.66          1.17         0.47 o                         
  -1   3   1       4331.57       4229.67        39.27 o                         
   0   3   1        831.37        788.94         8.33 o                         
   1   3   1        149.29         86.49         4.25 o                         
   2   3   1       1565.38       1614.11        36.76 o                         
   3   3   1        337.50        332.10        11.53 o                         
   4   3   1          0.14          2.53         1.73 o                         
   5   3   1        560.96        555.60        10.07 o                         
   6   3   1        531.29        603.46         9.24 o                         
   7   3   1          1.70          2.88         1.14 o                         
  -7   4   1         19.25         17.72         1.54 o                         
  -6   4   1        205.19        216.45         7.45 o                         
  -5   4   1        574.38        621.99        11.20 o                         
  -4   4   1        746.81        825.38        22.69 o                         
  -3   4   1         28.54         23.10         3.19 o                         
  -2   4   1        646.48        559.70         7.43 o                         
  -1   4   1       5601.30       5630.62        57.29 o                         
   0   4   1       2476.59       2288.21        12.63 o                         
   1   4   1        891.55        740.85        18.77 o                         
   2   4   1        199.81        165.92         5.83 o                         
   3   4   1          7.03         10.53         1.37 o                         
   4   4   1        290.42        279.72        13.04 o                         
   5   4   1         35.51         33.83         2.46 o                         
   6   4   1         81.51         71.16         3.37 o                         
   7   4   1          0.58         -0.40         1.16 o                         
  -7   5   1         13.77          9.37         1.25 o                         
  -6   5   1         18.45         14.40         2.38 o                         
  -5   5   1        390.89        371.38        10.29 o                         
  -4   5   1        122.00        117.24         8.68 o                         
  -3   5   1        778.83        772.18        23.34 o                         
  -2   5   1        116.64        110.07         3.45 o                         
  -1   5   1      12171.03      13127.48        65.13 o                         
   0   5   1       4027.61       3565.99        38.14 o                         
   1   5   1        572.34        447.86         8.67 o                         
   2   5   1        859.60        979.60        45.78 o                         
   3   5   1        192.10        181.10        11.01 o                         
   4   5   1        135.62        138.41         9.35 o                         
   5   5   1        185.14        186.65         5.80 o                         
   6   5   1        239.16        247.87         7.04 o                         
   7   5   1          4.69          4.92         1.22 o                         
  -7   6   1         82.68         81.36         2.91 o                         
  -6   6   1         23.73         26.03         2.91 o                         
  -5   6   1         55.92         60.37         4.34 o                         
  -4   6   1         29.83         37.51         3.91 o                         
  -3   6   1        118.00        115.76         9.52 o                         
  -2   6   1        423.29        463.38        10.70 o                         
  -1   6   1      15895.69      14893.01       414.23 o                         
   0   6   1      13113.04      12606.99       231.87 o                         
   1   6   1       1664.00       1529.10        18.78 o                         
   2   6   1        413.88        418.44        16.35 o                         
   3   6   1        994.37       1118.91        42.38 o                         
   4   6   1       1616.49       1844.21        57.27 o                         
   5   6   1        110.41        107.01         4.49 o                         
   6   6   1         17.30         12.31         1.74 o                         
   7   6   1          0.63          1.90         1.18 o                         
  -7   7   1          4.23          3.75         1.13 o                         
  -6   7   1          0.97         -0.94         3.10 o                         
  -5   7   1        100.54         95.24         5.29 o                         
  -4   7   1         22.49         18.47         3.10 o                         
  -3   7   1       1670.91       1731.99        36.56 o                         
  -2   7   1        628.60        687.96        13.36 o                         
  -1   7   1       4520.47       4082.21       198.60 o                         
   0   7   1       1300.83       1173.87        14.12 o                         
   1   7   1        609.47        501.15         8.77 o                         
   2   7   1         10.65         11.92         3.71 o                         
   3   7   1          9.82         16.52         3.06 o                         
   4   7   1        379.54        433.52        16.96 o                         
   5   7   1         20.58         15.41         2.11 o                         
   6   7   1          3.84          2.28         1.46 o                         
   7   7   1         34.74         31.91         3.61 o                         
  -7   8   1         35.72         42.63         2.71 o                         
  -6   8   1          3.27          5.08         2.65 o                         
  -5   8   1          1.15         -0.12         3.35 o                         
  -4   8   1        163.69        161.93         8.20 o                         
  -3   8   1        265.53        236.97        13.92 o                         
  -2   8   1        760.13        732.60        39.41 o                         
  -1   8   1       8931.07       8746.19       114.57 o                         
   0   8   1         21.59         13.56         1.38 o                         
   1   8   1        483.25        469.41         6.93 o                         
   2   8   1        106.49        122.13         9.51 o                         
   3   8   1        459.86        452.15        35.64 o                         
   4   8   1        304.30        339.11        15.22 o                         
   5   8   1          0.01          1.70         2.02 o                         
   6   8   1         59.49         65.29         3.74 o                         
   7   8   1          2.51          2.59         1.17 o                         
  -7   9   1          4.40          5.13         1.69 o                         
  -6   9   1         30.61         38.42         4.26 o                         
  -5   9   1          8.08          3.06         2.33 o                         
  -4   9   1        773.54        772.95        17.58 o                         
  -3   9   1          0.01          1.08         2.11 o                         
  -2   9   1       1073.64       1047.18        36.46 o                         
  -1   9   1       1937.14       1735.80        19.73 o                         
   0   9   1        840.09        835.90         9.30 o                         
   1   9   1          0.63          0.87         0.64 o                         
   2   9   1        315.46        304.52        15.17 o                         
   3   9   1         39.63         46.90         7.48 o                         
   4   9   1        374.14        375.20        27.06 o                         
   5   9   1         18.58         18.01         2.65 o                         
   6   9   1          2.45          4.13         1.58 o                         
   7   9   1         47.55         49.41         4.93 o                         
  -6  10   1         31.41         19.23         3.28 o                         
  -5  10   1          1.29          2.72         2.61 o                         
  -4  10   1        313.78        320.21        10.15 o                         
  -3  10   1        290.28        312.71        16.85 o                         
  -2  10   1         38.70         47.30         8.00 o                         
  -1  10   1       2454.57       2354.95        50.96 o                         
   0  10   1        182.31        197.22         6.64 o                         
   1  10   1         30.79         29.33         1.72 o                         
   2  10   1          0.05          2.34         2.93 o                         
   3  10   1         70.38         82.37         9.83 o                         
   4  10   1          1.66          0.18         1.87 o                         
   5  10   1          1.50          4.52         2.15 o                         
   6  10   1          2.29          1.55         1.63 o                         
  -6  11   1         15.88         17.15         2.92 o                         
  -5  11   1         93.95         94.71         6.60 o                         
  -4  11   1         41.41         52.26         5.32 o                         
  -3  11   1       1455.97       1345.27        36.36 o                         
  -2  11   1          0.10          1.16         1.59 o                         
  -1  11   1         96.09        109.71         4.38 o                         
   0  11   1        353.20        320.93         6.56 o                         
   1  11   1          5.24          3.76         1.43 o                         
   2  11   1        103.38        110.41         9.71 o                         
   3  11   1         57.43         59.60         8.34 o                         
   4  11   1         19.15         24.67         2.67 o                         
   5  11   1         99.38        107.55         5.78 o                         
   6  11   1          8.47          9.77         1.76 o                         
  -6  12   1          0.63          2.00         1.99 o                         
  -5  12   1         32.64         27.22         3.87 o                         
  -4  12   1          0.14          0.86         1.59 o                         
  -3  12   1          9.56         10.37         4.03 o                         
  -2  12   1       7164.69       7098.59       141.28 o                         
  -1  12   1        665.79        727.16        18.94 o                         
   0  12   1         66.01         57.24         2.93 o                         
   1  12   1        106.47        112.35         4.60 o                         
   2  12   1          1.52          5.24         3.37 o                         
   3  12   1         22.25         27.32         5.88 o                         
   4  12   1         97.69         94.80         3.91 o                         
   5  12   1        324.60        308.61         9.55 o                         
   6  12   1         39.94         39.41         3.45 o                         
  -6  13   1          8.00         13.51         1.88 o                         
  -5  13   1         31.00         32.91         4.26 o                         
  -4  13   1         77.43         90.37         4.40 o                         
  -3  13   1        229.20        213.99        12.01 o                         
  -2  13   1        222.67        224.74         9.66 o                         
  -1  13   1        294.76        296.79        15.04 o                         
   0  13   1        362.11        354.72        15.32 o                         
   1  13   1         17.43          9.78         1.73 o                         
   2  13   1         48.32         54.81         7.49 o                         
   3  13   1         17.89         20.76         5.46 o                         
   4  13   1         37.99         36.81         3.46 o                         
   5  13   1          8.34          7.99         2.46 o                         
   6  13   1         13.71         14.97         2.54 o                         
  -6  14   1          0.15          1.44         1.84 o                         
  -5  14   1          3.34          1.75         1.87 o                         
  -4  14   1        148.99        139.00         6.66 o                         
  -3  14   1         49.39         51.13         6.17 o                         
  -2  14   1        214.52        226.73         9.73 o                         
  -1  14   1         34.31         22.23         3.79 o                         
   0  14   1         44.92         35.90         2.62 o                         
   1  14   1         13.96         11.83         2.61 o                         
   2  14   1         20.77         29.98         5.84 o                         
   3  14   1        404.01        373.65        21.44 o                         
   4  14   1        142.07        122.33         4.74 o                         
   5  14   1         86.11         88.81         5.90 o                         
   6  14   1          0.34         -0.32         1.01 o                         
  -6  15   1         19.73         22.72         1.98 o                         
  -5  15   1         50.93         35.27         4.85 o                         
  -4  15   1          2.70          0.59         2.07 o                         
  -3  15   1        363.20        360.71        16.53 o                         
  -2  15   1         80.85         64.16         6.49 o                         
  -1  15   1        439.94        434.97        16.92 o                         
   0  15   1          6.91          4.01         1.31 o                         
   1  15   1        104.27         92.31         6.65 o                         
   2  15   1         21.71         20.91         5.07 o                         
   3  15   1         51.78         34.76         4.17 o                         
   4  15   1          1.24          0.31         2.58 o                         
   5  15   1         24.11         27.17         3.39 o                         
   6  15   1         26.12         23.00         2.15 o                         
  -6  16   1          3.98          5.72         1.18 o                         
  -5  16   1         16.93         17.05         2.99 o                         
  -4  16   1        164.21        161.39         7.15 o                         
  -3  16   1        297.47        268.83         8.72 o                         
  -2  16   1        196.16        185.72        11.18 o                         
  -1  16   1        901.29        950.30        54.84 o                         
   0  16   1        365.11        344.86        11.35 o                         
   1  16   1          0.57          3.81         2.36 o                         
   2  16   1         59.18         56.36         8.20 o                         
   3  16   1        478.83        465.52        11.02 o                         
   4  16   1         46.12         56.40         4.93 o                         
   5  16   1         57.40         64.54         6.31 o                         
   6  16   1         15.57         15.82         2.33 o                         
  -6  17   1          1.11         -0.02         0.96 o                         
  -5  17   1        286.09        292.23         8.90 o                         
  -4  17   1         10.88          9.87         2.25 o                         
  -3  17   1        151.90        134.94         6.23 o                         
  -2  17   1          2.54          1.88         2.68 o                         
  -1  17   1         43.09         47.08         5.70 o                         
   0  17   1         44.49         40.93         3.97 o                         
   1  17   1        339.60        369.54        19.58 o                         
   2  17   1        496.83        542.99        25.22 o                         
   3  17   1         37.03         34.33         3.38 o                         
   4  17   1         71.42         70.52         4.29 o                         
   5  17   1          1.07          0.29         2.67 o                         
   6  17   1          8.89          6.65         1.50 o                         
  -6  18   1          0.06          1.22         1.13 o                         
  -5  18   1          0.45          0.34         1.52 o                         
  -4  18   1         14.38         18.06         2.43 o                         
  -3  18   1        343.10        341.00        10.58 o                         
  -2  18   1        375.52        396.38        14.20 o                         
  -1  18   1         62.61         47.90         7.03 o                         
   0  18   1         70.67         77.15         5.68 o                         
   1  18   1          3.88          0.84         3.59 o                         
   2  18   1          9.02          9.96         4.02 o                         
   3  18   1         78.51         92.08         5.90 o                         
   4  18   1         78.68         90.02         5.33 o                         
   5  18   1         21.91         21.93         2.76 o                         
   6  18   1         34.66         35.79         3.29 o                         
  -5  19   1          4.25          3.24         1.35 o                         
  -4  19   1          7.45          6.36         1.66 o                         
  -3  19   1        225.40        228.76         9.99 o                         
  -2  19   1         13.55         23.04         3.02 o                         
  -1  19   1         13.40         14.20         3.99 o                         
   0  19   1         84.65         75.29         5.88 o                         
   1  19   1        180.07        190.27        24.69 o                         
   2  19   1         73.93         74.13         5.42 o                         
   3  19   1        228.17        230.99         8.30 o                         
   4  19   1         85.27         97.01         6.46 o                         
   5  19   1         23.60         25.04         2.90 o                         
  -5  20   1         12.14         14.83         1.49 o                         
  -4  20   1          0.42          0.23         1.30 o                         
  -3  20   1         13.93         11.19         2.23 o                         
  -2  20   1          0.47          2.56         2.38 o                         
  -1  20   1         99.24        100.80         7.64 o                         
   0  20   1         62.58         64.98         7.43 o                         
   1  20   1        121.28        131.55         7.91 o                         
   2  20   1        650.50        660.49        14.30 o                         
   3  20   1        262.35        254.79         8.76 o                         
   4  20   1         70.89         78.94         4.80 o                         
   5  20   1         22.21         21.55         3.32 o                         
  -5  21   1         30.17         27.27         2.32 o                         
  -4  21   1          1.17          1.76         1.65 o                         
  -3  21   1        171.39        172.19         7.21 o                         
  -2  21   1          1.65          2.24         2.53 o                         
  -1  21   1          5.20          7.79         3.50 o                         
   0  21   1         34.24         32.95         5.70 o                         
   1  21   1         47.07         35.05         7.17 o                         
   2  21   1         39.76         47.36         5.62 o                         
   3  21   1         99.17         88.30         5.21 o                         
   4  21   1         13.67         18.82         2.92 o                         
   5  21   1          4.72          1.52         1.13 o                         
  -5  22   1          4.06          2.20         0.98 o                         
  -4  22   1         19.76         15.10         2.37 o                         
  -3  22   1         10.23          8.07         2.12 o                         
  -2  22   1        164.49        158.60        23.06 o                         
  -1  22   1        666.49        739.61        26.14 o                         
   0  22   1        279.03        300.82        15.70 o                         
   1  22   1        281.53        283.52        13.36 o                         
   2  22   1        859.70        919.34        30.40 o                         
   3  22   1        114.91        117.86         4.95 o                         
   4  22   1          1.07          1.25         1.80 o                         
   5  22   1          0.39          3.74         1.20 o                         
  -5  23   1          7.01          6.40         1.34 o                         
  -4  23   1          1.07         -0.85         2.12 o                         
  -3  23   1         85.20         96.94         5.16 o                         
  -2  23   1         43.43         34.58         4.93 o                         
  -1  23   1         32.61         29.97         8.56 o                         
   0  23   1        208.35        236.83        14.19 o                         
   1  23   1         43.49         38.65         5.91 o                         
   2  23   1          6.97          6.51         2.28 o                         
   3  23   1        276.10        274.45         7.03 o                         
   4  23   1         94.36         86.70         4.20 o                         
   5  23   1          4.54          8.94         1.60 o                         
  -5  24   1         11.56         11.63         2.63 o                         
  -4  24   1          5.13          8.14         1.61 o                         
  -3  24   1          0.19          4.28         1.83 o                         
  -2  24   1        434.62        392.01        17.57 o                         
  -1  24   1         70.72         76.15        12.30 o                         
   0  24   1         90.26        100.44         9.41 o                         
   1  24   1        197.51        221.16        12.89 o                         
   2  24   1          4.80          7.49         2.20 o                         
   3  24   1         39.42         38.02         3.39 o                         
   4  24   1         51.67         59.07         3.18 o                         
   5  24   1          1.81          0.99         1.46 o                         
  -4  25   1          0.04          0.96         1.13 o                         
  -3  25   1          9.27          7.05         2.47 o                         
  -2  25   1          6.81         -0.35         2.55 o                         
  -1  25   1        374.68        405.95        17.43 o                         
   0  25   1        365.87        406.43        17.97 o                         
   1  25   1        114.08        127.32         9.97 o                         
   2  25   1         36.75         31.38         3.40 o                         
   3  25   1         96.44         94.79         4.70 o                         
   4  25   1         16.64         18.82         3.08 o                         
  -4  26   1         19.64         24.67         2.48 o                         
  -3  26   1          0.00          0.21         2.19 o                         
  -2  26   1          3.88          5.68         1.83 o                         
  -1  26   1         38.76         50.97         6.46 o                         
   0  26   1          2.08          3.68         3.86 o                         
   1  26   1          9.42         11.40         2.67 o                         
   2  26   1          4.55          4.30         1.92 o                         
   3  26   1          7.53          6.18         1.81 o                         
   4  26   1          1.24         -0.03         1.71 o                         
  -4  27   1          9.84         15.79         2.24 o                         
  -3  27   1          0.31          1.89         1.96 o                         
  -2  27   1         21.47         22.57         2.80 o                         
  -1  27   1          5.29          3.34         2.12 o                         
   0  27   1         42.35         40.42         5.58 o                         
   1  27   1         44.88         52.32         4.45 o                         
   2  27   1         10.49         12.83         2.05 o                         
   3  27   1          3.98          6.83         1.46 o                         
   4  27   1         35.84         37.93         2.59 o                         
  -3  28   1          4.19          2.56         1.33 o                         
  -2  28   1        149.02        127.24         7.86 o                         
  -1  28   1         31.41         16.31         7.64 o                         
   0  28   1         86.79         84.37         7.59 o                         
   1  28   1        110.25        116.20         5.99 o                         
   2  28   1         13.04         11.46         1.69 o                         
   3  28   1          2.53          0.77         1.57 o                         
  -3  29   1         11.65         13.81         1.47 o                         
  -2  29   1         53.93         45.75         4.08 o                         
  -1  29   1        121.03        113.29        11.81 o                         
   0  29   1         26.74         29.98         4.47 o                         
   1  29   1         11.50         11.56         1.95 o                         
   2  29   1          1.61          3.85         1.48 o                         
   3  29   1          2.01          4.48         1.31 o                         
  -3  30   1          1.15          1.47         2.68 o                         
  -2  30   1         59.34         60.81         4.02 o                         
  -1  30   1          8.18          6.07         1.38 o                         
   0  30   1          0.25          1.49         1.87 o                         
   1  30   1        104.21         97.56         4.38 o                         
   2  30   1          0.24         -0.67         0.96 o                         
   3  30   1         16.29         21.32         1.93 o                         
  -2  31   1         10.04         10.01         1.61 o                         
  -1  31   1         37.17         19.39         5.10 o                         
   0  31   1        101.03         72.40        10.28 o                         
   1  31   1        103.03         93.81        10.75 o                         
   2  31   1          0.03         -0.77         0.78 o                         
  -2  32   1         20.89         23.84         3.57 o                         
  -1  32   1         53.72         35.67         8.33 o                         
   0  32   1          0.90         -1.31         1.31 o                         
   1  32   1         22.19         13.35         2.26 o                         
   2  32   1         11.39         10.47         1.55 o                         
   0  33   1          3.05         -0.35         1.42 o                         
   1  33   1         21.40         12.05         2.79 o                         
  -7   0   2          3.34          1.43         1.76 o                         
  -6   0   2        125.99        128.20         8.17 o                         
  -5   0   2        239.55        250.92         9.65 o                         
  -4   0   2         90.42         86.44         7.80 o                         
  -3   0   2          6.42          6.53         2.33 o                         
  -2   0   2        358.07        370.36         9.08 o                         
  -1   0   2        288.33        286.04         6.20 o                         
   0   0   2       1375.94       1352.09        10.23 o                         
   1   0   2      10927.09      11551.75        39.51 o                         
   2   0   2        222.97        209.39         8.63 o                         
   3   0   2        974.61       1087.28        21.31 o                         
   4   0   2         86.97        143.12        13.16 o                         
   5   0   2        257.47        266.50         9.14 o                         
   6   0   2          1.54          3.30         1.53 o                         
   7   0   2          7.24          2.57         2.28 o                         
  -7   1   2         17.72         19.08         2.56 o                         
  -6   1   2         85.99         93.25         4.20 o                         
  -5   1   2          0.00          0.88         1.75 o                         
  -4   1   2         38.67         42.65         3.95 o                         
  -3   1   2        191.42        191.55         6.62 o                         
  -2   1   2          8.82          7.56         0.73 o                         
  -1   1   2       6014.88       6111.76        18.35 o                         
   0   1   2       4942.09       5216.46        45.38 o                         
   1   1   2      14601.19      16554.99       126.92 o                         
   2   1   2         60.91         48.65         1.94 o                         
   3   1   2        330.51        402.42         7.48 o                         
   4   1   2          1.07          3.53         2.32 o                         
   5   1   2          0.02         -1.93         1.93 o                         
   6   1   2         83.79         76.97         3.33 o                         
   7   1   2          4.68          3.15         1.54 o                         
  -7   2   2         35.89         36.07         2.78 o                         
  -6   2   2         98.09         93.45         4.27 o                         
  -5   2   2         41.76         42.91         3.10 o                         
  -4   2   2          0.10         -0.72         1.96 o                         
  -3   2   2         35.61         27.98         2.22 o                         
  -2   2   2        195.37        199.27         4.16 o                         
  -1   2   2       1531.27       1441.23         9.74 o                         
   0   2   2        582.51        519.13         7.80 o                         
   1   2   2       2146.69       1868.25        18.45 o                         
   2   2   2          9.16         13.70         1.76 o                         
   3   2   2        104.02         88.31         3.25 o                         
   4   2   2         24.37         20.96         6.13 o                         
   5   2   2        168.96        169.96         5.22 o                         
   6   2   2          1.96         -1.41         1.41 o                         
   7   2   2          4.11          5.36         1.26 o                         
  -7   3   2        107.64        108.14         3.89 o                         
  -6   3   2         82.63         96.15         4.65 o                         
  -5   3   2          4.58          4.23         2.03 o                         
  -4   3   2        312.11        333.35        14.92 o                         
  -3   3   2        342.77        363.12        10.61 o                         
  -2   3   2       1606.23       1451.93        26.45 o                         
  -1   3   2       4238.29       4114.16        19.33 o                         
   0   3   2          3.71          6.44         0.87 o                         
   1   3   2        279.79        261.34         4.85 o                         
   2   3   2        265.37        277.71         6.84 o                         
   3   3   2        341.43        366.76         7.37 o                         
   4   3   2          1.69          2.22         4.32 o                         
   5   3   2          9.00          5.95         1.86 o                         
   6   3   2          1.38         -0.73         1.68 o                         
   7   3   2         11.10         12.01         1.42 o                         
  -7   4   2         13.12         10.97         1.71 o                         
  -6   4   2         24.34         23.59         2.69 o                         
  -5   4   2        912.93        952.58        13.95 o                         
  -4   4   2        296.35        328.65        14.91 o                         
  -3   4   2        239.07        238.06         6.82 o                         
  -2   4   2          0.93          2.79         1.15 o                         
  -1   4   2       4707.64       4643.23        30.20 o                         
   0   4   2       7135.02       6750.26        38.88 o                         
   1   4   2        587.59        486.23        11.63 o                         
   2   4   2        115.50        137.24         6.26 o                         
   3   4   2         12.18         13.30         2.13 o                         
   4   4   2        142.98        178.07        10.36 o                         
   5   4   2        234.41        229.83         6.01 o                         
   6   4   2         32.88         32.50         2.50 o                         
   7   4   2          8.18          8.55         1.58 o                         
  -7   5   2         20.21         13.62         1.39 o                         
  -6   5   2         46.80         48.57         3.32 o                         
  -5   5   2       1011.94       1039.56        14.50 o                         
  -4   5   2        139.45        164.46        11.29 o                         
  -3   5   2         10.78         12.90         2.52 o                         
  -2   5   2       1243.70       1203.47        15.30 o                         
  -1   5   2         59.50         36.29         2.64 o                         
   0   5   2       3790.68       3813.96        85.64 o                         
   1   5   2       2646.86       2664.25        51.26 o                         
   2   5   2       1349.97       1196.74        21.78 o                         
   3   5   2         58.02         57.50         4.02 o                         
   4   5   2         41.73         40.76         7.11 o                         
   5   5   2        504.72        500.24         8.80 o                         
   6   5   2         17.76         15.95         1.97 o                         
   7   5   2          0.75          0.86         0.95 o                         
  -7   6   2          1.78          3.30         1.37 o                         
  -6   6   2          0.19          0.75         1.69 o                         
  -5   6   2         29.37         32.63         3.10 o                         
  -4   6   2        114.84        108.86         8.86 o                         
  -3   6   2         94.62         88.90         5.98 o                         
  -2   6   2       1016.99        961.25        20.27 o                         
  -1   6   2        774.74        728.50        14.81 o                         
   0   6   2       4600.29       4620.59       133.83 o                         
   1   6   2        240.99        225.58         7.23 o                         
   2   6   2        687.38        709.01        14.69 o                         
   3   6   2         21.47         17.47         2.99 o                         
   4   6   2         52.34         53.05         5.98 o                         
   5   6   2        270.02        251.03         6.25 o                         
   6   6   2         92.66         87.99         3.99 o                         
   7   6   2          1.57          0.60         0.92 o                         
  -7   7   2         41.70         49.92         2.98 o                         
  -6   7   2          0.00          2.85         1.83 o                         
  -5   7   2         46.30         43.20         3.48 o                         
  -4   7   2         20.24         16.73         4.17 o                         
  -3   7   2        400.99        399.76        10.60 o                         
  -2   7   2         77.13         82.99         4.34 o                         
  -1   7   2       1739.66       1754.45        18.33 o                         
   0   7   2        204.80        196.60         4.34 o                         
   1   7   2        339.43        334.46         9.22 o                         
   2   7   2        443.44        388.99        17.28 o                         
   3   7   2        159.28        193.49        14.26 o                         
   4   7   2        343.35        343.94        21.94 o                         
   5   7   2        266.69        256.25         6.70 o                         
   6   7   2         39.15         40.63         2.62 o                         
   7   7   2          1.94          1.10         2.03 o                         
  -7   8   2          3.17          2.00         1.98 o                         
  -6   8   2         62.33         59.24         3.84 o                         
  -5   8   2         19.79         19.74         2.64 o                         
  -4   8   2         99.55         90.88         5.03 o                         
  -3   8   2       1256.27       1250.33        32.82 o                         
  -2   8   2          0.08          0.88         1.32 o                         
  -1   8   2        596.04        595.61        12.96 o                         
   0   8   2        813.97        697.60        16.14 o                         
   1   8   2       1886.93       1870.05        40.50 o                         
   2   8   2        175.16        178.19        11.86 o                         
   3   8   2        155.74        168.64        13.84 o                         
   4   8   2        135.98        159.37         5.87 o                         
   5   8   2        102.74         94.38         4.13 o                         
   6   8   2          6.60          9.46         2.02 o                         
   7   8   2          3.49         -1.92         1.92 o                         
  -6   9   2         40.71         42.79         3.76 o                         
  -5   9   2         66.49         71.48         4.18 o                         
  -4   9   2        177.84        181.52         6.94 o                         
  -3   9   2          4.29          1.92         1.71 o                         
  -2   9   2       1362.22       1440.13        18.55 o                         
  -1   9   2        858.37        857.73        16.03 o                         
   0   9   2        358.02        352.17         6.32 o                         
   1   9   2        183.08        182.31         8.73 o                         
   2   9   2          7.50         10.87         2.39 o                         
   3   9   2         50.21         58.76         8.76 o                         
   4   9   2         20.71         23.78         2.11 o                         
   5   9   2        107.44        103.16         5.03 o                         
   6   9   2         21.01         22.87         2.08 o                         
  -6  10   2         30.22         24.55         2.24 o                         
  -5  10   2         51.24         52.32         4.67 o                         
  -4  10   2        582.16        570.39        12.43 o                         
  -3  10   2         44.65         49.81         4.22 o                         
  -2  10   2         28.96         16.18         2.43 o                         
  -1  10   2         52.17         63.34         4.06 o                         
   0  10   2        534.94        546.91         8.31 o                         
   1  10   2         66.60         63.77         3.61 o                         
   2  10   2       2140.16       2249.74        53.71 o                         
   3  10   2        272.14        301.28        18.74 o                         
   4  10   2         13.86         10.85         1.67 o                         
   5  10   2         21.73         23.91         2.33 o                         
   6  10   2         23.17         29.13         2.11 o                         
  -6  11   2         27.68         29.52         2.56 o                         
  -5  11   2        224.54        222.93        10.58 o                         
  -4  11   2        920.07        895.60        17.11 o                         
  -3  11   2        136.71        159.18         7.55 o                         
  -2  11   2       2321.48       2550.76        48.37 o                         
  -1  11   2       4617.39       5073.38        93.62 o                         
   0  11   2         26.10         35.58         2.45 o                         
   1  11   2        955.06        868.03        17.05 o                         
   2  11   2          4.29          1.28         2.66 o                         
   3  11   2        160.82        146.33        13.46 o                         
   4  11   2        169.13        183.41         5.77 o                         
   5  11   2        751.63        740.74        11.02 o                         
   6  11   2         17.75         19.02         2.44 o                         
  -6  12   2          5.58          4.04         1.50 o                         
  -5  12   2         53.49         57.92         4.72 o                         
  -4  12   2         69.84         68.79         6.03 o                         
  -3  12   2        148.43        151.17         7.66 o                         
  -2  12   2        166.84        184.22         7.54 o                         
  -1  12   2       1392.62       1605.01        33.02 o                         
   0  12   2        463.56        495.92        11.61 o                         
   1  12   2       1141.95        997.46        40.29 o                         
   2  12   2        169.27        187.23        13.45 o                         
   3  12   2         19.76         17.03         4.98 o                         
   4  12   2         25.52         23.59         2.66 o                         
   5  12   2         12.08         16.30         2.51 o                         
   6  12   2         27.75         29.39         3.22 o                         
  -6  13   2         22.61         20.14         2.09 o                         
  -5  13   2          1.25         -1.94         2.34 o                         
  -4  13   2          5.31          5.64         2.63 o                         
  -3  13   2        771.31        727.81        17.22 o                         
  -2  13   2       1164.97       1171.43        23.76 o                         
  -1  13   2         10.65          6.23         1.68 o                         
   0  13   2        475.43        487.38        13.48 o                         
   1  13   2        245.79        234.90        10.65 o                         
   2  13   2         73.34         57.62         7.75 o                         
   3  13   2          8.94          3.43         3.32 o                         
   4  13   2        555.97        566.92        18.84 o                         
   5  13   2        158.10        148.46         5.25 o                         
   6  13   2          3.23          1.50         1.37 o                         
  -6  14   2          5.82          7.43         1.51 o                         
  -5  14   2         15.76         13.42         2.68 o                         
  -4  14   2        459.17        449.41        12.15 o                         
  -3  14   2         43.84         42.93         5.61 o                         
  -2  14   2        436.29        428.73        12.16 o                         
  -1  14   2        109.07        109.59         5.78 o                         
   0  14   2         85.90         80.14         4.50 o                         
   1  14   2        794.05        880.99        14.70 o                         
   2  14   2        409.01        367.75        18.87 o                         
   3  14   2         76.54         65.50         9.21 o                         
   4  14   2          7.24         12.89         2.17 o                         
   5  14   2         21.29         26.49         2.61 o                         
   6  14   2         14.75         11.65         2.72 o                         
  -6  15   2         14.62         15.97         1.72 o                         
  -5  15   2         18.80         20.17         2.64 o                         
  -4  15   2         55.30         59.79         5.26 o                         
  -3  15   2          7.98          6.98         2.25 o                         
  -2  15   2       1490.38       1512.34        45.13 o                         
  -1  15   2         18.64         25.14         3.13 o                         
   0  15   2        302.31        313.48         9.64 o                         
   1  15   2         20.60         19.72         2.41 o                         
   2  15   2        170.92        133.46        11.70 o                         
   3  15   2          1.32         -0.37         1.81 o                         
   4  15   2        124.58        108.17         5.01 o                         
   5  15   2          0.14         -0.62         4.18 o                         
   6  15   2         42.19         42.41         3.20 o                         
  -6  16   2         30.14         27.34         1.88 o                         
  -5  16   2          0.45          0.16         1.46 o                         
  -4  16   2        295.56        303.42        11.66 o                         
  -3  16   2        475.33        481.47        12.08 o                         
  -2  16   2          7.87          8.02         2.88 o                         
  -1  16   2        168.41        195.16        11.04 o                         
   0  16   2         79.84         93.44         7.21 o                         
   1  16   2        509.29        463.26        15.27 o                         
   2  16   2        213.76        190.55        14.53 o                         
   3  16   2        257.48        274.48        12.45 o                         
   4  16   2          9.11         13.60         2.78 o                         
   5  16   2         29.84         34.36         2.66 o                         
   6  16   2          6.07          9.86         1.84 o                         
  -6  17   2         24.65         22.11         1.92 o                         
  -5  17   2        103.90        106.86         4.61 o                         
  -4  17   2         69.63         67.79         5.10 o                         
  -3  17   2         86.44         77.87         4.12 o                         
  -2  17   2        421.60        468.68        18.56 o                         
  -1  17   2        834.54        916.60        50.71 o                         
   0  17   2        197.98        200.39        10.62 o                         
   1  17   2         17.19         17.56         3.56 o                         
   2  17   2         33.07         31.44         7.01 o                         
   3  17   2        206.44        242.76         8.28 o                         
   4  17   2         32.66         25.30         3.32 o                         
   5  17   2         16.43         19.22         2.63 o                         
   6  17   2         43.07         50.14         3.26 o                         
  -6  18   2         22.69         21.46         2.55 o                         
  -5  18   2          2.96          2.04         1.71 o                         
  -4  18   2         83.39         94.23         4.83 o                         
  -3  18   2        159.86        142.38         6.30 o                         
  -2  18   2         30.05         34.37         5.83 o                         
  -1  18   2         63.34         66.09         7.16 o                         
   0  18   2         25.68         32.85         4.56 o                         
   1  18   2          1.65          1.56         3.15 o                         
   2  18   2         19.07         19.16         3.23 o                         
   3  18   2        182.77        186.21         8.26 o                         
   4  18   2         70.83         80.08         5.24 o                         
   5  18   2         53.41         52.58         5.04 o                         
   6  18   2         36.47         36.96         3.94 o                         
  -5  19   2         52.90         65.04         3.33 o                         
  -4  19   2         18.74         13.03         2.02 o                         
  -3  19   2        170.04        158.83         6.23 o                         
  -2  19   2          7.98          6.97         2.08 o                         
  -1  19   2        397.45        402.99        19.53 o                         
   0  19   2        404.83        418.37        16.12 o                         
   1  19   2          6.12          5.33         3.76 o                         
   2  19   2        101.19        104.16        12.32 o                         
   3  19   2        148.69        149.88         7.53 o                         
   4  19   2          5.87          6.29         2.18 o                         
   5  19   2          0.84         -2.82         2.82 o                         
  -5  20   2         10.25         12.45         1.59 o                         
  -4  20   2         49.14         56.80         3.61 o                         
  -3  20   2        334.35        329.34        10.93 o                         
  -2  20   2          1.97          3.41         1.73 o                         
  -1  20   2         24.86         30.98         6.24 o                         
   0  20   2         21.98         18.98         5.77 o                         
   1  20   2        373.20        355.16        41.77 o                         
   2  20   2         13.80         11.03         2.95 o                         
   3  20   2        144.39        162.97         7.81 o                         
   4  20   2          0.04         -0.05         2.01 o                         
   5  20   2         26.86         34.39         4.83 o                         
  -5  21   2         78.26         76.19         3.30 o                         
  -4  21   2          1.89          5.69         2.05 o                         
  -3  21   2         12.28          7.60         2.24 o                         
  -2  21   2        146.98        156.41         7.29 o                         
  -1  21   2          9.94          9.62         3.46 o                         
   0  21   2         14.10         28.27         7.47 o                         
   1  21   2          5.88          6.09         3.65 o                         
   2  21   2        518.29        516.90        18.02 o                         
   3  21   2         44.24         48.50         4.01 o                         
   4  21   2        111.73        101.63         5.41 o                         
   5  21   2          5.70          5.45         1.69 o                         
  -5  22   2          9.40          6.71         1.72 o                         
  -4  22   2         23.68         25.01         2.54 o                         
  -3  22   2        367.97        372.00         8.96 o                         
  -2  22   2        113.36        102.87         5.94 o                         
  -1  22   2        108.03        111.18        14.17 o                         
   0  22   2         31.49         41.95         7.29 o                         
   1  22   2        324.09        312.62        26.40 o                         
   2  22   2         66.95         75.44         6.42 o                         
   3  22   2          2.37          0.11         2.15 o                         
   4  22   2          6.67          4.33         1.37 o                         
   5  22   2         45.30         48.04         2.61 o                         
  -5  23   2          0.16         -1.09         1.20 o                         
  -4  23   2          0.09          2.10         2.55 o                         
  -3  23   2          4.87          5.38         1.75 o                         
  -2  23   2        263.31        256.55         9.17 o                         
  -1  23   2        318.01        362.58        24.93 o                         
   0  23   2          0.21          7.61         5.22 o                         
   1  23   2          7.13         13.93         4.19 o                         
   2  23   2          1.91          1.53         1.97 o                         
   3  23   2          4.08          8.91         2.22 o                         
   4  23   2         33.95         34.67         2.29 o                         
   5  23   2         28.50         20.91        19.84 o                         
  -4  24   2          0.32          3.94         1.64 o                         
  -3  24   2         11.44          4.90         2.10 o                         
  -2  24   2         83.61         77.68         6.12 o                         
  -1  24   2        329.08        339.63        16.43 o                         
   0  24   2         56.23         57.57         6.96 o                         
   1  24   2        178.08        168.12        10.91 o                         
   2  24   2         10.54          8.46         2.21 o                         
   3  24   2          1.28         -0.45         2.02 o                         
   4  24   2         56.62         54.16         3.18 o                         
  -4  25   2         54.22         53.92         3.30 o                         
  -3  25   2          0.45         -2.95         2.95 o                         
  -2  25   2        146.59        141.07         6.87 o                         
  -1  25   2        193.94        196.94        15.37 o                         
   0  25   2         26.60         38.10         5.84 o                         
   1  25   2        314.50        300.92        14.77 o                         
   2  25   2         40.28         46.27         3.48 o                         
   3  25   2          9.36         12.62         2.13 o                         
   4  25   2          0.26          0.22         1.50 o                         
  -4  26   2          2.46          4.24         1.17 o                         
  -3  26   2         40.45         39.90         2.63 o                         
  -2  26   2         16.55         13.26         2.29 o                         
  -1  26   2         70.06         80.34        11.56 o                         
   0  26   2          0.03         -1.10         3.77 o                         
   1  26   2          3.94          3.47         2.52 o                         
   2  26   2        191.55        207.55         6.61 o                         
   3  26   2          9.05          8.78         1.98 o                         
   4  26   2          5.19          4.96         2.26 o                         
  -4  27   2         37.00         34.96         3.38 o                         
  -3  27   2         54.65         56.79         3.88 o                         
  -2  27   2          2.04          1.88         1.48 o                         
  -1  27   2          1.70         -1.82         4.00 o                         
   0  27   2          0.99          1.44         3.21 o                         
   1  27   2        236.57        252.64         8.28 o                         
   2  27   2          6.34         10.33         1.90 o                         
   3  27   2         14.92         16.19         2.02 o                         
   4  27   2          7.32          6.67         1.54 o                         
  -3  28   2         37.05         44.75         3.00 o                         
  -2  28   2         15.50         14.39         2.08 o                         
  -1  28   2          1.89          0.45         1.98 o                         
   0  28   2        229.40        240.08        12.12 o                         
   1  28   2        363.08        395.98         9.36 o                         
   2  28   2         23.88         26.82         2.34 o                         
   3  28   2          0.22         -0.97         1.40 o                         
  -3  29   2         24.52         20.84         2.16 o                         
  -2  29   2          9.94          8.58         1.42 o                         
  -1  29   2          3.57          5.39         1.49 o                         
   0  29   2         96.10         92.28         5.83 o                         
   1  29   2          0.41          0.10         1.52 o                         
   2  29   2          9.82         12.25         1.58 o                         
   3  29   2         12.82          5.21         3.30 o                         
  -3  30   2          0.68         -2.38         2.38 o                         
  -2  30   2          0.37          2.75         1.38 o                         
  -1  30   2         13.37         11.20         2.21 o                         
   0  30   2          0.00          0.31         1.17 o                         
   1  30   2         72.36         89.63         3.97 o                         
   2  30   2          8.12         12.54         1.67 o                         
   3  30   2          2.16          2.56         1.59 o                         
  -2  31   2         79.89         60.30        11.07 o                         
  -1  31   2         38.34         38.81         2.33 o                         
   0  31   2          7.70          6.40         1.70 o                         
   1  31   2          8.89         10.11         1.58 o                         
   2  31   2          6.53          2.61         1.03 o                         
  -1  32   2         43.78         39.80         3.01 o                         
   0  32   2          0.10          0.96         1.23 o                         
   1  32   2         24.87         14.51         2.14 o                         
   0  33   2        195.79         96.58         4.76 o                         
  -7   1   3          5.81          7.44         1.85 o                         
  -6   1   3        210.89        212.74         5.31 o                         
  -5   1   3        174.54        174.16         5.74 o                         
  -4   1   3         55.15         41.73         4.51 o                         
  -3   1   3         70.66         71.78         4.36 o                         
  -2   1   3        103.63         99.35         2.54 o                         
  -1   1   3        751.66        694.79         9.39 o                         
   0   1   3       1776.66       1797.81        24.84 o                         
   1   1   3       3067.25       2842.55        45.59 o                         
   2   1   3        242.47        215.28         4.64 o                         
   3   1   3         39.29         35.78         2.59 o                         
   4   1   3         42.41         45.75         4.50 o                         
   5   1   3         84.57         83.27         4.56 o                         
   6   1   3         68.84         84.64         2.89 o                         
   7   1   3          4.10          2.84         1.27 o                         
  -7   2   3         48.94         40.82         2.82 o                         
  -6   2   3         94.92         94.00         4.19 o                         
  -5   2   3        322.60        307.03         7.44 o                         
  -4   2   3        388.78        438.17        14.36 o                         
  -3   2   3        424.59        438.16        10.41 o                         
  -2   2   3        131.10         97.63         2.76 o                         
  -1   2   3        745.51        730.01         5.27 o                         
   0   2   3       2774.87       2908.60        43.85 o                         
   1   2   3       1062.19       1090.37        12.51 o                         
   2   2   3          0.03          0.68         1.21 o                         
   3   2   3          0.88          2.39         1.13 o                         
   4   2   3         46.84         47.03         9.81 o                         
   5   2   3         85.34         85.72         3.91 o                         
   6   2   3         97.21        105.01         3.32 o                         
   7   2   3         50.16         52.34         3.02 o                         
  -7   3   3          1.72          1.65         1.52 o                         
  -6   3   3        169.19        157.42         5.26 o                         
  -5   3   3         69.08         77.40         4.26 o                         
  -4   3   3        999.05       1034.21        30.43 o                         
  -3   3   3        862.77        934.24        40.08 o                         
  -2   3   3         99.17         75.80         2.95 o                         
  -1   3   3         33.64         18.66         0.97 o                         
   0   3   3      13879.38      13771.35       731.32 o                         
   1   3   3        336.32        362.80        14.06 o                         
   2   3   3        213.35        221.39        13.14 o                         
   3   3   3         16.29         27.32         2.98 o                         
   4   3   3          2.24          0.61         4.32 o                         
   5   3   3         36.33         39.30         2.79 o                         
   6   3   3         35.19         36.08         2.14 o                         
   7   3   3          3.12          2.98         1.21 o                         
  -7   4   3          0.00          2.06         1.35 o                         
  -6   4   3          7.74          5.99         1.78 o                         
  -5   4   3         39.25         42.38         3.27 o                         
  -4   4   3        175.63        148.15        10.55 o                         
  -3   4   3        150.79        126.62         5.48 o                         
  -2   4   3        899.96        953.30        18.82 o                         
  -1   4   3       3278.78       3462.67        30.40 o                         
   0   4   3       1252.44       1164.43        31.76 o                         
   1   4   3         95.52         71.66         3.54 o                         
   2   4   3        120.35        127.52         6.58 o                         
   3   4   3        398.73        412.92        14.57 o                         
   4   4   3          1.73          3.57         2.84 o                         
   5   4   3         74.68         66.70         3.22 o                         
   6   4   3        182.72        205.60         4.50 o                         
   7   4   3          0.41          0.89         1.31 o                         
  -7   5   3          0.26          1.16         1.33 o                         
  -6   5   3         48.91         50.08         3.15 o                         
  -5   5   3          4.45          3.31         1.78 o                         
  -4   5   3          6.83          6.38         2.67 o                         
  -3   5   3        781.06        753.12        12.13 o                         
  -2   5   3       2810.15       3012.41        29.82 o                         
  -1   5   3        902.89        728.10        18.72 o                         
   0   5   3         48.65         49.82         2.02 o                         
   1   5   3        547.15        609.94        12.84 o                         
   2   5   3          3.05          2.14         1.75 o                         
   3   5   3       1233.47       1390.98        51.41 o                         
   4   5   3        593.07        613.40        20.64 o                         
   5   5   3        449.72        431.75         7.85 o                         
   6   5   3          3.62          2.89         1.40 o                         
   7   5   3          3.98          4.42         2.58 o                         
  -7   6   3         27.62         26.57         3.40 o                         
  -6   6   3        110.86         95.75         4.08 o                         
  -5   6   3         91.88         98.51         4.54 o                         
  -4   6   3         22.44         25.56         2.78 o                         
  -3   6   3         67.45         69.57         4.56 o                         
  -2   6   3       4875.88       4990.68        47.41 o                         
  -1   6   3          2.09          3.49         1.09 o                         
   0   6   3      11480.79      11350.56        48.73 o                         
   1   6   3        344.35        284.18         8.96 o                         
   2   6   3        125.55        131.67         6.90 o                         
   3   6   3        205.34        256.93         9.12 o                         
   4   6   3         75.41         60.47         3.48 o                         
   5   6   3         68.00         67.27         3.56 o                         
   6   6   3          2.61          2.95         1.23 o                         
   7   6   3          5.36          1.31         1.82 o                         
  -6   7   3          2.90          1.27         1.54 o                         
  -5   7   3         27.79         23.40         2.92 o                         
  -4   7   3          1.94          3.53         1.77 o                         
  -3   7   3          5.48          7.04         1.66 o                         
  -2   7   3        759.97        770.50        18.87 o                         
  -1   7   3       1414.30       1358.55        20.04 o                         
   0   7   3        381.32        365.15         8.21 o                         
   1   7   3        545.71        494.05        12.15 o                         
   2   7   3        684.98        660.19        23.41 o                         
   3   7   3        698.28        754.62        31.93 o                         
   4   7   3        261.00        261.79         6.13 o                         
   5   7   3        176.15        177.94         4.87 o                         
   6   7   3        138.32        129.24         3.89 o                         
  -6   8   3          4.27          3.63         1.42 o                         
  -5   8   3        594.64        672.16        13.87 o                         
  -4   8   3        262.20        251.78         7.37 o                         
  -3   8   3          0.80         -1.07         2.52 o                         
  -2   8   3        682.39        669.20        22.18 o                         
  -1   8   3         55.40         59.96         3.72 o                         
   0   8   3        207.88        178.44         6.29 o                         
   1   8   3       1873.65       1883.08       109.64 o                         
   2   8   3        708.76        720.00        24.45 o                         
   3   8   3        157.10        177.91        14.94 o                         
   4   8   3        281.86        251.52         6.43 o                         
   5   8   3         40.83         46.17         2.59 o                         
   6   8   3        162.21        145.97         3.96 o                         
  -6   9   3         61.77         54.39         2.82 o                         
  -5   9   3         33.12         38.84         3.71 o                         
  -4   9   3        194.82        179.65         6.13 o                         
  -3   9   3        616.70        619.68        14.60 o                         
  -2   9   3       3225.25       3375.55       244.66 o                         
  -1   9   3          0.12         -0.09         1.50 o                         
   0   9   3         20.85         18.54         2.07 o                         
   1   9   3       1356.55       1375.10        28.61 o                         
   2   9   3          0.84          1.39         1.70 o                         
   3   9   3          3.40          1.35         3.72 o                         
   4   9   3         18.19         13.32         1.83 o                         
   5   9   3         16.11         14.14         1.70 o                         
   6   9   3        207.96        209.13         4.56 o                         
  -6  10   3          0.35          2.27         1.48 o                         
  -5  10   3        131.02        132.35         6.22 o                         
  -4  10   3        146.57        137.06         5.44 o                         
  -3  10   3         11.31          9.29         2.22 o                         
  -2  10   3          3.15          4.66         2.41 o                         
  -1  10   3       3827.49       4209.95        37.02 o                         
   0  10   3        470.74        465.01        12.78 o                         
   1  10   3          0.09          1.52         1.34 o                         
   2  10   3       1370.82       1430.46        24.65 o                         
   3  10   3         95.24         90.46        11.10 o                         
   4  10   3         56.00         54.72         3.03 o                         
   5  10   3          2.36          5.35         1.51 o                         
   6  10   3         29.52         30.65         1.86 o                         
  -6  11   3         10.29         11.35         1.69 o                         
  -5  11   3         91.73         83.41         4.94 o                         
  -4  11   3        368.76        394.65         9.10 o                         
  -3  11   3        117.16        128.73         7.20 o                         
  -2  11   3       4135.14       4699.82       225.10 o                         
  -1  11   3       1167.77       1369.62        21.99 o                         
   0  11   3        824.12        749.44        20.91 o                         
   1  11   3         40.42         47.29         3.57 o                         
   2  11   3        815.41        872.39        43.36 o                         
   3  11   3         67.48         66.12         9.82 o                         
   4  11   3        372.82        337.73         7.63 o                         
   5  11   3         65.04         73.09         3.66 o                         
   6  11   3          1.16          2.32         2.10 o                         
  -6  12   3          1.75          0.36         1.34 o                         
  -5  12   3         23.05         20.61         3.21 o                         
  -4  12   3          2.01          3.29         2.37 o                         
  -3  12   3         11.89         17.75         3.24 o                         
  -2  12   3       1959.40       1995.16        60.23 o                         
  -1  12   3       1784.94       1827.99        30.26 o                         
   0  12   3          5.14          4.22         1.52 o                         
   1  12   3        779.39        826.32        17.81 o                         
   2  12   3         26.78         34.27         4.22 o                         
   3  12   3         30.49         27.52         6.84 o                         
   4  12   3          0.36          0.52         2.24 o                         
   5  12   3          0.04          2.00         1.75 o                         
   6  12   3          3.89          7.34         2.18 o                         
  -6  13   3         88.48        100.65         3.86 o                         
  -5  13   3         16.13         16.45         2.28 o                         
  -4  13   3        185.06        168.07         8.91 o                         
  -3  13   3          0.04          0.54         1.72 o                         
  -2  13   3        498.46        527.82        17.56 o                         
  -1  13   3       1367.60       1513.58        54.16 o                         
   0  13   3         34.19         42.08         4.02 o                         
   1  13   3         58.90         48.46         4.34 o                         
   2  13   3        738.46        697.57        34.98 o                         
   3  13   3         68.27         67.93        10.33 o                         
   4  13   3        690.32        658.94        13.32 o                         
   5  13   3        113.11        102.33         4.92 o                         
   6  13   3        101.87         93.10         5.75 o                         
  -6  14   3          0.75         -0.18         1.27 o                         
  -5  14   3         16.60         18.77         2.19 o                         
  -4  14   3        300.28        297.36        10.06 o                         
  -3  14   3         73.49         76.69         4.62 o                         
  -2  14   3        356.27        360.65        11.75 o                         
  -1  14   3        118.93        158.22         7.32 o                         
   0  14   3        162.69        184.39         7.07 o                         
   1  14   3        174.50        173.66         7.04 o                         
   2  14   3        160.24        123.87         7.59 o                         
   3  14   3          0.81         -1.18         2.04 o                         
   4  14   3         24.79         28.85         2.95 o                         
   5  14   3          0.72          0.60         2.12 o                         
   6  14   3          3.20          7.86         3.42 o                         
  -6  15   3          9.27         13.04         1.47 o                         
  -5  15   3          2.64          2.40         1.54 o                         
  -4  15   3        113.67        118.36         6.75 o                         
  -3  15   3        199.05        198.05         6.35 o                         
  -2  15   3         24.84         36.05         5.18 o                         
  -1  15   3         52.09         40.67         4.01 o                         
   0  15   3        338.45        361.38        18.42 o                         
   1  15   3         76.01         83.19         5.05 o                         
   2  15   3          5.73          8.44         3.68 o                         
   3  15   3          6.37          2.67         1.80 o                         
   4  15   3         49.31         41.40         3.62 o                         
   5  15   3          1.25          2.77         1.62 o                         
   6  15   3        106.32         87.36         5.61 o                         
  -6  16   3          5.83          9.68         1.44 o                         
  -5  16   3         12.37          8.78         2.03 o                         
  -4  16   3        341.56        330.30         9.95 o                         
  -3  16   3        567.39        542.99        11.03 o                         
  -2  16   3       1302.11       1410.92        27.00 o                         
  -1  16   3          0.65          0.43         1.60 o                         
   0  16   3          6.10          8.50         1.70 o                         
   1  16   3        650.00        678.09        20.37 o                         
   2  16   3        417.88        411.60        21.47 o                         
   3  16   3        769.76        777.61        16.36 o                         
   4  16   3          2.33          1.03         2.21 o                         
   5  16   3         23.23         24.53         4.60 o                         
   6  16   3          0.07          0.51         1.57 o                         
  -6  17   3         46.60         42.04         2.09 o                         
  -5  17   3         19.59         14.40         2.16 o                         
  -4  17   3        484.22        486.99        10.86 o                         
  -3  17   3         89.47         78.50         4.73 o                         
  -2  17   3        882.22        957.92        19.51 o                         
  -1  17   3        385.83        436.21        21.44 o                         
   0  17   3        358.55        382.92        11.81 o                         
   1  17   3         41.86         39.13         5.19 o                         
   2  17   3        161.90        139.02         6.24 o                         
   3  17   3         53.22         60.72         4.95 o                         
   4  17   3        139.49        132.52         7.58 o                         
   5  17   3         17.07         15.60         2.34 o                         
   6  17   3         35.60         37.04         2.56 o                         
  -5  18   3          8.35         10.46         1.83 o                         
  -4  18   3        107.23        113.97         5.25 o                         
  -3  18   3        807.25        830.76        14.38 o                         
  -2  18   3        110.96        105.46         5.27 o                         
  -1  18   3         27.12         21.57         7.18 o                         
   0  18   3        272.87        266.39        21.01 o                         
   1  18   3        125.59        149.78         9.72 o                         
   2  18   3        401.70        369.22        11.71 o                         
   3  18   3        566.53        554.28        16.86 o                         
   4  18   3        501.38        529.11        21.06 o                         
   5  18   3          7.74          9.89         2.49 o                         
  -5  19   3         26.59         33.01         2.45 o                         
  -4  19   3          5.45          8.38         2.34 o                         
  -3  19   3         52.21         62.95         4.68 o                         
  -2  19   3         25.57         27.77         2.89 o                         
  -1  19   3         86.84         82.79        11.67 o                         
   0  19   3        653.21        608.65        40.19 o                         
   1  19   3         20.42         17.53         3.27 o                         
   2  19   3         14.25         17.11         2.20 o                         
   3  19   3         98.55         74.82         5.47 o                         
   4  19   3         29.70         37.23         3.96 o                         
   5  19   3         88.78        107.61         4.41 o                         
  -5  20   3         12.36         14.26         1.62 o                         
  -4  20   3        173.69        180.04         6.09 o                         
  -3  20   3          1.12          4.17         1.76 o                         
  -2  20   3          1.40          0.51         2.37 o                         
  -1  20   3         11.40          6.82         1.88 o                         
   0  20   3        219.75        204.31        14.17 o                         
   1  20   3          0.03          5.55         2.31 o                         
   2  20   3         12.79          8.34         2.34 o                         
   3  20   3        190.94        191.95         8.42 o                         
   4  20   3        101.63         91.75         5.38 o                         
   5  20   3         11.24         15.06         1.70 o                         
  -5  21   3         60.01         63.51         2.60 o                         
  -4  21   3          0.80          1.60         1.36 o                         
  -3  21   3          0.00         -2.18         2.18 o                         
  -2  21   3         37.20         37.26         4.02 o                         
  -1  21   3         22.20         23.06         2.48 o                         
   0  21   3          5.65         26.57         5.27 o                         
   1  21   3         12.17          7.26         4.58 o                         
   2  21   3         78.57         72.75         4.54 o                         
   3  21   3          2.39          1.85         2.22 o                         
   4  21   3          0.32         -1.35         2.01 o                         
   5  21   3         45.66         37.25         2.86 o                         
  -5  22   3         20.82         16.08         1.63 o                         
  -4  22   3         57.20         65.96         3.49 o                         
  -3  22   3         77.48         78.60         5.16 o                         
  -2  22   3          0.03          2.84         2.49 o                         
  -1  22   3         16.19         12.13         2.07 o                         
   0  22   3        128.61        101.33        43.54 o                         
   1  22   3          0.81         -2.17         2.22 o                         
   2  22   3          6.10          6.77         2.14 o                         
   3  22   3          3.81          3.21         2.29 o                         
   4  22   3        110.47        122.51         4.16 o                         
   5  22   3         15.02          9.61         5.29 o                         
  -5  23   3          0.23          0.36         1.09 o                         
  -4  23   3          4.62          6.55         1.65 o                         
  -3  23   3         34.03         43.42         3.50 o                         
  -2  23   3          2.20         -0.87         1.94 o                         
  -1  23   3          0.04          1.74         1.83 o                         
   0  23   3         43.10         45.53         5.95 o                         
   1  23   3          0.53          1.93         2.15 o                         
   2  23   3         50.72         50.51         4.14 o                         
   3  23   3         71.43         74.93         4.55 o                         
   4  23   3         53.92         50.11         3.16 o                         
   5  23   3          9.60          6.44         1.67 o                         
  -4  24   3         65.17         66.13         3.29 o                         
  -3  24   3          1.60          3.98         1.59 o                         
  -2  24   3        157.79        162.79         5.97 o                         
  -1  24   3         64.61         61.77         5.54 o                         
   0  24   3        147.85        168.52        10.49 o                         
   1  24   3         30.50         29.09         3.20 o                         
   2  24   3         42.27         42.31         3.86 o                         
   3  24   3         16.36         13.40         2.40 o                         
   4  24   3         43.83         41.67         2.64 o                         
  -4  25   3          2.36          4.26         1.43 o                         
  -3  25   3         72.71         80.99         3.76 o                         
  -2  25   3          1.63          0.58         1.61 o                         
  -1  25   3         73.60         63.81         5.51 o                         
   0  25   3          8.16          8.75         2.26 o                         
   1  25   3         20.36         21.72         2.89 o                         
   2  25   3        269.22        271.88         7.77 o                         
   3  25   3         79.53         73.23         4.11 o                         
   4  25   3          4.65          2.27         1.65 o                         
  -4  26   3          7.79          7.74         1.51 o                         
  -3  26   3          2.21          3.23         1.58 o                         
  -2  26   3          0.01          2.14         2.46 o                         
  -1  26   3         69.24         78.42         6.24 o                         
   0  26   3          0.58          1.44         2.68 o                         
   1  26   3          9.90         10.77         1.98 o                         
   2  26   3        210.08        233.31         6.83 o                         
   3  26   3         82.38         85.66         4.11 o                         
   4  26   3         52.37         46.83         2.81 o                         
  -4  27   3          0.62          0.95         1.57 o                         
  -3  27   3          5.53          3.37         1.37 o                         
  -2  27   3         68.07         58.85         4.35 o                         
  -1  27   3         56.42         64.41         7.14 o                         
   0  27   3        215.60        231.34         8.92 o                         
   1  27   3         10.07          8.63         2.04 o                         
   2  27   3         60.14         65.72         3.53 o                         
   3  27   3         39.51         44.75         2.83 o                         
   4  27   3          0.22         -1.97         1.97 o                         
  -3  28   3         21.38         16.55         2.15 o                         
  -2  28   3         10.91          7.54         1.76 o                         
  -1  28   3          9.08         17.20         3.10 o                         
   0  28   3        146.02        145.07         6.19 o                         
   1  28   3         48.42         53.46         3.39 o                         
   2  28   3        106.31        116.67         4.22 o                         
   3  28   3          5.81          5.81         1.29 o                         
  -3  29   3          6.51          5.45         1.52 o                         
  -2  29   3         31.66         30.28         2.20 o                         
  -1  29   3         46.46         48.25         3.45 o                         
   0  29   3          1.40          0.28         1.78 o                         
   1  29   3         39.16         33.40         2.77 o                         
   2  29   3          5.50          3.00         1.16 o                         
   3  29   3          3.23          0.99         1.43 o                         
  -2  30   3         69.72         64.47         6.34 o                         
  -1  30   3         49.30         41.93         3.00 o                         
   0  30   3         14.20          8.01         2.72 o                         
   1  30   3          0.22          0.02         1.52 o                         
   2  30   3          7.36         10.77         1.41 o                         
  -2  31   3          0.17          1.20         1.35 o                         
  -1  31   3          0.03          1.24         1.81 o                         
   0  31   3          2.13          0.51         1.25 o                         
   1  31   3        236.64        258.51         5.81 o                         
   2  31   3          3.79          1.48         1.30 o                         
  -1  32   3         63.60         62.65         3.44 o                         
   0  32   3         55.47         57.30         2.79 o                         
   1  32   3          1.02          0.23         0.89 o                         
  -7   0   4         22.84         25.08         3.54 o                         
  -6   0   4        188.50        220.71         7.75 o                         
  -5   0   4        151.37        132.00         7.05 o                         
  -4   0   4         30.37         18.38         3.01 o                         
  -3   0   4       3166.99       3344.74        85.01 o                         
  -2   0   4        170.97        172.04         5.98 o                         
  -1   0   4         11.56         10.69         1.32 o                         
   0   0   4       1775.61       1716.98        22.15 o                         
   1   0   4        561.81        525.82        13.04 o                         
   2   0   4       1208.30       1209.27        20.57 o                         
   3   0   4        182.48        188.90         9.81 o                         
   4   0   4         78.26         88.83         4.89 o                         
   5   0   4        363.88        381.96         9.13 o                         
   6   0   4         86.29        114.07         5.36 o                         
   7   0   4         23.51         32.23         3.72 o                         
  -7   1   4          9.68         15.39         3.01 o                         
  -6   1   4         45.16         43.32         2.84 o                         
  -5   1   4        170.17        181.60         5.84 o                         
  -4   1   4         21.45         18.46         2.19 o                         
  -3   1   4         11.68         12.64         2.26 o                         
  -2   1   4         21.21         20.39         1.58 o                         
  -1   1   4        643.13        600.90         8.35 o                         
   0   1   4       2825.61       2910.87        24.85 o                         
   1   1   4        195.85        221.65         5.61 o                         
   2   1   4       1204.32       1348.37        25.31 o                         
   3   1   4       1045.64       1144.76        15.10 o                         
   4   1   4        188.08        196.67         4.84 o                         
   5   1   4        418.58        442.88         7.36 o                         
   6   1   4        113.21        126.54         3.74 o                         
   7   1   4          0.86          1.76         1.17 o                         
  -7   2   4          5.90          5.62         2.29 o                         
  -6   2   4         65.54         70.78         3.27 o                         
  -5   2   4          5.10          4.37         1.75 o                         
  -4   2   4        136.37        154.78         4.92 o                         
  -3   2   4        138.94        165.28         5.95 o                         
  -2   2   4          0.40          0.50         0.86 o                         
  -1   2   4         14.19         19.92         1.05 o                         
   0   2   4        419.49        363.74         6.30 o                         
   1   2   4        148.79        165.21         5.65 o                         
   2   2   4        543.53        553.65        10.06 o                         
   3   2   4        328.33        354.14         7.74 o                         
   4   2   4        287.64        301.20         6.22 o                         
   5   2   4        218.22        220.45         5.27 o                         
   6   2   4        234.40        221.10         4.87 o                         
  -7   3   4         11.15          9.66         2.86 o                         
  -6   3   4          5.74          5.27         1.71 o                         
  -5   3   4        113.68        107.48         4.84 o                         
  -4   3   4        729.62        758.91        11.29 o                         
  -3   3   4        473.07        472.10        12.80 o                         
  -2   3   4         72.02         62.94         3.50 o                         
  -1   3   4       2393.98       2366.59        25.82 o                         
   0   3   4         40.97         38.08         1.76 o                         
   1   3   4       1247.11       1279.46        41.90 o                         
   2   3   4        270.80        300.30         7.48 o                         
   3   3   4        127.35        106.22         5.36 o                         
   4   3   4        166.19        163.91         4.41 o                         
   5   3   4          3.76          6.32         1.59 o                         
   6   3   4         14.69         17.84         1.87 o                         
  -6   4   4         16.39         10.46         1.88 o                         
  -5   4   4         76.17         83.10         4.31 o                         
  -4   4   4        134.18        138.56         4.72 o                         
  -3   4   4        122.65        115.43         6.51 o                         
  -2   4   4        514.57        446.07        12.07 o                         
  -1   4   4       1609.68       1679.35        19.40 o                         
   0   4   4       2637.36       2820.71        40.17 o                         
   1   4   4       1865.74       1649.81        28.71 o                         
   2   4   4          0.85          2.69         1.51 o                         
   3   4   4        752.44        732.71        15.99 o                         
   4   4   4         35.91         35.95         2.31 o                         
   5   4   4         54.17         52.10         2.85 o                         
   6   4   4          2.23          2.63         1.35 o                         
  -6   5   4         88.77         94.17         4.39 o                         
  -5   5   4        170.93        179.53         6.67 o                         
  -4   5   4          1.76          2.41         1.32 o                         
  -3   5   4        514.63        497.86        13.37 o                         
  -2   5   4        433.39        512.70         8.28 o                         
  -1   5   4        108.34         95.25         2.20 o                         
   0   5   4       1446.39       1329.02        36.46 o                         
   1   5   4       3127.84       3154.46        63.48 o                         
   2   5   4        120.17        138.29         6.64 o                         
   3   5   4        224.46        247.81         9.46 o                         
   4   5   4        134.41        133.61         4.09 o                         
   5   5   4         76.21         70.43         3.20 o                         
   6   5   4          0.30          0.59         1.61 o                         
  -6   6   4         47.11         41.86         3.03 o                         
  -5   6   4         67.74         81.26         4.64 o                         
  -4   6   4        235.23        217.95         6.78 o                         
  -3   6   4        102.35         83.81         4.87 o                         
  -2   6   4        989.84       1112.46        15.03 o                         
  -1   6   4        113.34        123.01         3.67 o                         
   0   6   4        828.71        848.85        22.65 o                         
   1   6   4          2.50         -0.81         1.94 o                         
   2   6   4       1581.28       1712.32       102.80 o                         
   3   6   4          0.03          2.16         2.32 o                         
   4   6   4         57.81         61.33         3.03 o                         
   5   6   4        138.94        151.58         4.54 o                         
   6   6   4         13.13         13.44         1.63 o                         
  -6   7   4          0.01          0.20         1.66 o                         
  -5   7   4        174.76        192.41         5.84 o                         
  -4   7   4          0.17          1.60         1.58 o                         
  -3   7   4          6.43          4.53         1.88 o                         
  -2   7   4        191.70        182.36         5.98 o                         
  -1   7   4        270.78        281.94        10.34 o                         
   0   7   4        265.14        304.34        12.00 o                         
   1   7   4         61.59         61.90         5.74 o                         
   2   7   4        187.67        153.15        12.28 o                         
   3   7   4         54.59         57.74         6.26 o                         
   4   7   4         63.29         50.04         2.78 o                         
   5   7   4        539.24        551.63         8.39 o                         
   6   7   4        110.64        121.55         3.61 o                         
  -6   8   4          1.68          2.17         1.54 o                         
  -5   8   4         18.18         16.46         2.26 o                         
  -4   8   4        226.31        223.15         7.66 o                         
  -3   8   4        145.91        126.40         8.94 o                         
  -2   8   4         60.14         91.84         5.19 o                         
  -1   8   4          3.92         17.48         7.36 o                         
   0   8   4        210.68        234.21        10.25 o                         
   1   8   4          5.46          4.22         2.05 o                         
   2   8   4        361.23        353.94        18.37 o                         
   3   8   4         53.42         45.88         6.02 o                         
   4   8   4         82.70         74.36         3.16 o                         
   5   8   4         96.79        110.06         3.86 o                         
   6   8   4         77.18         87.31         3.06 o                         
  -6   9   4         16.11         15.99         1.97 o                         
  -5   9   4        265.15        266.32         6.96 o                         
  -4   9   4          0.12          0.43         1.68 o                         
  -3   9   4         26.64         19.96         3.83 o                         
  -2   9   4        293.05        346.97        10.31 o                         
  -1   9   4        251.85        291.01        11.42 o                         
   0   9   4        622.89        599.28        13.34 o                         
   1   9   4         11.22          7.87         2.64 o                         
   2   9   4         34.59         26.36         6.02 o                         
   3   9   4         55.47         57.39         9.24 o                         
   4   9   4        260.07        256.43         5.69 o                         
   5   9   4         33.65         39.28         2.57 o                         
   6   9   4         86.72         83.97         2.84 o                         
  -6  10   4         19.62         20.64         1.75 o                         
  -5  10   4         59.37         59.51         3.51 o                         
  -4  10   4        252.29        279.46         8.99 o                         
  -3  10   4        507.52        505.86        18.99 o                         
  -2  10   4        245.11        240.23         8.95 o                         
  -1  10   4         73.86         91.90         6.76 o                         
   0  10   4        130.24        123.26         5.24 o                         
   1  10   4         27.61         36.06         5.00 o                         
   2  10   4        178.55        239.44        11.67 o                         
   3  10   4         71.68         84.87        11.77 o                         
   4  10   4          2.68          3.10         1.53 o                         
   5  10   4          1.03          3.04         1.68 o                         
   6  10   4         51.82         53.89         2.34 o                         
  -6  11   4         45.07         48.69         2.52 o                         
  -5  11   4          1.82          2.00         1.72 o                         
  -4  11   4         99.75        111.44         5.42 o                         
  -3  11   4          0.42          0.65         1.57 o                         
  -2  11   4        506.44        517.18        17.03 o                         
  -1  11   4         29.08         36.57         4.69 o                         
   0  11   4       1257.17       1279.25        20.48 o                         
   1  11   4        252.18        267.99         8.73 o                         
   2  11   4        127.74        109.65         7.82 o                         
   3  11   4          8.69          3.88         4.23 o                         
   4  11   4         84.45         80.58         4.25 o                         
   5  11   4        221.12        203.95         6.85 o                         
   6  11   4         38.53         36.40         2.26 o                         
  -6  12   4         21.10         19.53         1.77 o                         
  -5  12   4         88.07         82.70         3.91 o                         
  -4  12   4         85.20         76.33         3.97 o                         
  -3  12   4        202.73        217.92         7.05 o                         
  -2  12   4        693.47        745.53        21.10 o                         
  -1  12   4          0.46          5.15         2.54 o                         
   0  12   4          1.67          0.04         1.39 o                         
   1  12   4         44.29         37.20         3.54 o                         
   2  12   4         11.47         16.60         3.62 o                         
   3  12   4        721.99        754.48        11.13 o                         
   4  12   4        580.12        567.78        12.49 o                         
   5  12   4          2.26          2.78         1.89 o                         
   6  12   4         18.59         21.88         2.32 o                         
  -6  13   4          0.46          1.77         1.22 o                         
  -5  13   4         17.46         14.64         1.87 o                         
  -4  13   4          2.38          4.36         1.88 o                         
  -3  13   4         61.73         71.04         3.39 o                         
  -2  13   4         52.98         55.41         6.22 o                         
  -1  13   4        234.51        208.18        11.00 o                         
   0  13   4         14.56         15.85         2.48 o                         
   1  13   4        198.70        228.48         8.42 o                         
   2  13   4         53.12         61.87         4.88 o                         
   3  13   4        147.27        151.16         5.44 o                         
   4  13   4         41.07         50.67         4.10 o                         
   5  13   4         49.29         41.27         2.99 o                         
   6  13   4          3.16          3.42         1.00 o                         
  -6  14   4        104.56        114.76         3.86 o                         
  -5  14   4        212.74        205.22         5.67 o                         
  -4  14   4          8.61          3.67         2.07 o                         
  -3  14   4       2587.90       2658.85        69.76 o                         
  -2  14   4        789.43        747.18        24.45 o                         
  -1  14   4         43.31         47.48         6.79 o                         
   0  14   4       1336.47       1443.97        22.09 o                         
   1  14   4        222.66        209.42         8.57 o                         
   2  14   4         48.98         46.59         5.03 o                         
   3  14   4         64.03         65.05         3.69 o                         
   4  14   4        158.04        137.33         6.27 o                         
   5  14   4          0.16         -1.38         1.66 o                         
   6  14   4        114.80         79.97        18.30 o                         
  -6  15   4         41.13         38.41         2.22 o                         
  -5  15   4         35.19         33.37         3.54 o                         
  -4  15   4          0.25          1.34         2.17 o                         
  -3  15   4         12.54         11.59         1.85 o                         
  -2  15   4          0.10          3.88         2.34 o                         
  -1  15   4          4.88         11.13         3.26 o                         
   0  15   4        102.80        111.77         8.27 o                         
   1  15   4        185.47        191.00         8.12 o                         
   2  15   4         27.60         26.11         5.22 o                         
   3  15   4          0.16          3.60         1.54 o                         
   4  15   4          4.68          2.98         2.06 o                         
   5  15   4         89.61         86.52         4.28 o                         
   6  15   4         17.67         26.94         2.96 o                         
  -6  16   4         23.53         19.73         2.70 o                         
  -5  16   4         95.26        109.25         4.65 o                         
  -4  16   4         50.18         58.79         3.89 o                         
  -3  16   4       1301.24       1356.59        17.05 o                         
  -2  16   4         23.74         24.91         2.59 o                         
  -1  16   4          0.60         -0.44         2.64 o                         
   0  16   4         72.11         77.03         6.81 o                         
   1  16   4        114.59         96.00         8.03 o                         
   2  16   4        227.98        230.80         7.83 o                         
   3  16   4          2.55          4.90         2.20 o                         
   4  16   4         15.24         15.42         2.86 o                         
   5  16   4         58.61         65.08         3.91 o                         
   6  16   4        134.22        157.93         9.87 o                         
  -5  17   4         19.29         20.24         1.94 o                         
  -4  17   4         17.51         26.14         2.64 o                         
  -3  17   4        244.68        250.42         8.08 o                         
  -2  17   4          2.13          5.51         1.79 o                         
  -1  17   4        101.63        105.34         8.70 o                         
   0  17   4         19.14         20.35         3.46 o                         
   1  17   4        460.00        465.61        16.97 o                         
   2  17   4        129.98        115.39         4.88 o                         
   3  17   4        102.07         99.07         5.36 o                         
   4  17   4        163.66        157.15         7.24 o                         
   5  17   4          1.34          3.39         2.02 o                         
  -5  18   4          6.89          7.60         1.52 o                         
  -4  18   4          1.33          5.40         1.75 o                         
  -3  18   4         57.91         56.89         4.10 o                         
  -2  18   4          2.88          7.05         2.19 o                         
  -1  18   4        284.43        304.79         7.92 o                         
   0  18   4         84.55         91.59         6.58 o                         
   1  18   4         15.92         21.10         2.34 o                         
   2  18   4         76.52         74.96         4.09 o                         
   3  18   4          1.25          0.97         2.09 o                         
   4  18   4          1.05         -2.09         2.18 o                         
   5  18   4         11.32         14.20         2.34 o                         
  -5  19   4          5.09          5.44         1.49 o                         
  -4  19   4          0.01          0.52         1.63 o                         
  -3  19   4        166.62        186.96         6.84 o                         
  -2  19   4        129.63        105.89         4.83 o                         
  -1  19   4          0.14          0.78         1.93 o                         
   0  19   4         83.33         66.37         4.70 o                         
   1  19   4        834.58        777.48        14.63 o                         
   2  19   4        470.54        407.07        10.17 o                         
   3  19   4        101.00         93.04         5.29 o                         
   4  19   4          0.54          0.97         1.75 o                         
   5  19   4          5.93          4.72         1.58 o                         
  -5  20   4         14.63         12.01         1.49 o                         
  -4  20   4        140.97        149.40         5.14 o                         
  -3  20   4         85.18         74.53         4.18 o                         
  -2  20   4         33.21         27.68         2.68 o                         
  -1  20   4         53.22         60.23         8.15 o                         
   0  20   4          0.16          4.88         2.79 o                         
   1  20   4          0.32         -0.27         2.02 o                         
   2  20   4         52.70         48.64         3.78 o                         
   3  20   4        141.06        143.96         7.15 o                         
   4  20   4         36.46         32.13         3.24 o                         
   5  20   4          3.08          0.89         1.16 o                         
  -5  21   4          4.85          3.03         1.09 o                         
  -4  21   4         65.36         58.37         3.18 o                         
  -3  21   4        354.31        347.66         8.28 o                         
  -2  21   4          0.01          1.93         1.92 o                         
  -1  21   4        378.74        376.58        16.17 o                         
   0  21   4          1.53         -1.63         1.83 o                         
   1  21   4        659.40        628.75        13.91 o                         
   2  21   4        104.46        115.73         5.49 o                         
   3  21   4         10.50          4.72         2.37 o                         
   4  21   4         25.62         28.54         2.74 o                         
   5  21   4          5.57          4.98         0.94 o                         
  -5  22   4          2.10          3.04         1.18 o                         
  -4  22   4         43.77         37.89         2.48 o                         
  -3  22   4        301.99        321.05         8.30 o                         
  -2  22   4        245.50        247.52         7.69 o                         
  -1  22   4        394.01        385.49        15.57 o                         
   0  22   4        181.93        154.34        12.73 o                         
   1  22   4         15.47         10.42         2.35 o                         
   2  22   4          0.32          0.20         2.00 o                         
   3  22   4        105.05        119.65         6.20 o                         
   4  22   4          1.12         -0.10         1.86 o                         
   5  22   4         11.38          1.90         1.18 o                         
  -4  23   4        205.18        205.47         5.44 o                         
  -3  23   4          8.68         11.34         2.22 o                         
  -2  23   4          6.04          5.30         1.62 o                         
  -1  23   4        105.18         98.50         4.99 o                         
   0  23   4        427.04        453.92        14.62 o                         
   1  23   4          3.04          2.04         2.75 o                         
   2  23   4         38.49         37.14         3.55 o                         
   3  23   4          6.99          8.70         2.18 o                         
   4  23   4          0.42          0.80         1.46 o                         
  -4  24   4        135.41        146.66         4.58 o                         
  -3  24   4         10.57          5.24         1.84 o                         
  -2  24   4         67.10         58.48         3.69 o                         
  -1  24   4         42.13         38.06         3.24 o                         
   0  24   4         87.90         92.50         6.91 o                         
   1  24   4        100.94         95.10         4.61 o                         
   2  24   4         49.30         57.69         4.12 o                         
   3  24   4         21.48         22.58         2.61 o                         
   4  24   4         37.12         40.33         2.76 o                         
  -4  25   4          2.75          0.47         0.88 o                         
  -3  25   4         45.18         45.49         2.85 o                         
  -2  25   4         67.63         80.90         4.02 o                         
  -1  25   4         28.97         32.99         2.79 o                         
   0  25   4        512.47        531.80        13.26 o                         
   1  25   4         39.15         39.09         3.33 o                         
   2  25   4         41.41         43.55         3.50 o                         
   3  25   4         16.58         13.50         2.18 o                         
   4  25   4         20.71         23.60         2.95 o                         
  -4  26   4         22.21         21.08         1.68 o                         
  -3  26   4         21.71         28.58         2.16 o                         
  -2  26   4         19.91         12.82         1.75 o                         
  -1  26   4          8.22          6.42         2.39 o                         
   0  26   4         23.31         24.38         2.52 o                         
   1  26   4          1.18         -0.15         1.58 o                         
   2  26   4         22.10         24.55         2.55 o                         
   3  26   4         45.07         43.94         2.92 o                         
   4  26   4         38.21         45.71         3.31 o                         
  -3  27   4         38.77         34.40         2.72 o                         
  -2  27   4         10.34         13.50         1.56 o                         
  -1  27   4          0.87         -0.87         2.03 o                         
   0  27   4          0.14          0.08         1.77 o                         
   1  27   4         40.32         48.32         2.70 o                         
   2  27   4        177.36        177.86         5.38 o                         
   3  27   4          2.66          2.10         1.30 o                         
  -3  28   4          1.15          3.26         1.29 o                         
  -2  28   4         47.04         41.48         2.57 o                         
  -1  28   4          5.40          4.27         1.70 o                         
   0  28   4          5.27          5.71         1.81 o                         
   1  28   4          7.37          7.88         1.93 o                         
   2  28   4         38.98         40.72         2.51 o                         
   3  28   4         74.70         78.24         2.94 o                         
  -3  29   4          7.30          7.74         2.11 o                         
  -2  29   4         14.44         16.42         2.07 o                         
  -1  29   4          3.51          1.01         1.66 o                         
   0  29   4          0.06         -1.07         1.07 o                         
   1  29   4        159.11        181.27         5.60 o                         
   2  29   4          6.89          9.94         1.67 o                         
   3  29   4         17.88         23.16         3.12 o                         
  -2  30   4         12.39         14.67         2.32 o                         
  -1  30   4          0.28          0.30         1.35 o                         
   0  30   4          0.83          0.21         1.18 o                         
   1  30   4         45.19         55.31         2.85 o                         
   2  30   4         58.12         63.51         2.87 o                         
  -1  31   4         29.30         29.54         2.18 o                         
   0  31   4          0.79          1.70         1.11 o                         
   1  31   4          0.56          1.66         0.94 o                         
   0  32   4         17.90         14.16         1.74 o                         
  -6   1   5         32.19         37.47         2.49 o                         
  -5   1   5          0.03         -3.53         3.53 o                         
  -4   1   5         18.97         16.33         2.00 o                         
  -3   1   5        177.79        185.61         7.29 o                         
  -2   1   5         61.83         54.72         3.01 o                         
  -1   1   5          4.02          3.80         0.84 o                         
   0   1   5       2635.68       2676.13        36.41 o                         
   1   1   5         68.37         46.92         3.00 o                         
   2   1   5        108.37        120.15         4.66 o                         
   3   1   5        339.50        293.25         8.31 o                         
   4   1   5        147.42        155.00         3.67 o                         
   5   1   5          0.84          0.08         1.47 o                         
   6   1   5         78.36         76.12         3.00 o                         
  -6   2   5         43.17         46.36         3.04 o                         
  -5   2   5        753.57        783.67        11.47 o                         
  -4   2   5        347.81        355.80         7.21 o                         
  -3   2   5        528.16        564.77        12.69 o                         
  -2   2   5          4.65          0.05         1.02 o                         
  -1   2   5         87.72         74.66         2.39 o                         
   0   2   5        186.15        237.59         5.77 o                         
   1   2   5       1897.82       1885.44        28.36 o                         
   2   2   5        158.12        171.38         5.56 o                         
   3   2   5        130.04        126.69         5.63 o                         
   4   2   5        125.84        130.65         3.52 o                         
   5   2   5          1.81          0.48         1.44 o                         
   6   2   5         13.01         12.16         1.58 o                         
  -6   3   5         32.19         29.46         2.62 o                         
  -5   3   5         43.32         45.05         3.43 o                         
  -4   3   5        415.09        410.40         7.73 o                         
  -3   3   5         58.90         74.75         5.44 o                         
  -2   3   5        233.64        212.12         5.32 o                         
  -1   3   5        662.68        639.40         6.74 o                         
   0   3   5          1.57          1.76         1.07 o                         
   1   3   5        289.86        282.67         7.11 o                         
   2   3   5         90.64         94.85         4.76 o                         
   3   3   5        546.60        522.77        12.70 o                         
   4   3   5        794.50        784.11         9.21 o                         
   5   3   5          0.15          1.82         1.44 o                         
   6   3   5         42.60         54.75         2.40 o                         
  -6   4   5        104.58        117.99         4.51 o                         
  -5   4   5        182.34        183.49         6.17 o                         
  -4   4   5         48.10         47.65         2.86 o                         
  -3   4   5        152.33        155.94         7.81 o                         
  -2   4   5        236.92        255.59         6.55 o                         
  -1   4   5        294.22        289.80         3.75 o                         
   0   4   5        570.41        542.77        12.72 o                         
   1   4   5        395.40        426.67        11.50 o                         
   2   4   5        417.16        449.85        14.27 o                         
   3   4   5         83.21         79.63         5.09 o                         
   4   4   5         58.45         52.99         2.60 o                         
   5   4   5        174.78        175.86         4.35 o                         
   6   4   5          0.00         -1.17         1.17 o                         
  -6   5   5         61.70         63.49         3.43 o                         
  -5   5   5        126.35        129.61         5.25 o                         
  -4   5   5        108.50        110.11         4.65 o                         
  -3   5   5         61.27         67.82         5.27 o                         
  -2   5   5         11.53         25.89         2.31 o                         
  -1   5   5        806.61        905.81        11.48 o                         
   0   5   5        278.53        271.20         6.14 o                         
   1   5   5       3740.29       3995.56        46.86 o                         
   2   5   5        196.21        224.74         8.65 o                         
   3   5   5        102.57        125.24         6.43 o                         
   4   5   5        499.63        539.03         7.54 o                         
   5   5   5         48.10         53.05         2.67 o                         
   6   5   5         86.43         94.65         3.33 o                         
  -6   6   5        116.62        113.89         4.34 o                         
  -5   6   5        180.89        184.13         6.71 o                         
  -4   6   5        152.88        149.74         5.07 o                         
  -3   6   5        119.77        109.72         6.75 o                         
  -2   6   5        328.59        305.80        14.92 o                         
  -1   6   5        299.18        316.78         5.74 o                         
   0   6   5        212.42        217.56         6.82 o                         
   1   6   5        526.37        512.92        23.15 o                         
   2   6   5         52.20         56.14         4.58 o                         
   3   6   5        154.56        145.70         8.12 o                         
   4   6   5          3.29          6.92         1.18 o                         
   5   6   5        243.88        258.06         5.72 o                         
   6   6   5         11.96         12.40         1.47 o                         
  -6   7   5         16.90         22.87         2.17 o                         
  -5   7   5         47.31         40.82         3.41 o                         
  -4   7   5         21.78         19.55         2.15 o                         
  -3   7   5         31.95         30.17         4.53 o                         
  -2   7   5         83.63         79.78         5.15 o                         
  -1   7   5          6.64          4.24         1.04 o                         
   0   7   5        243.64        262.57         7.69 o                         
   1   7   5         47.78         51.04         5.00 o                         
   2   7   5         25.88         28.39         4.24 o                         
   3   7   5          8.11         19.60         6.17 o                         
   4   7   5         25.00         22.43         1.92 o                         
   5   7   5         42.26         51.60         2.94 o                         
   6   7   5          4.35          1.92         1.07 o                         
  -6   8   5          0.10          1.50         1.30 o                         
  -5   8   5        104.87        108.68         4.40 o                         
  -4   8   5        360.01        396.22         8.10 o                         
  -3   8   5        263.40        263.94        10.93 o                         
  -2   8   5        120.13        136.45         8.80 o                         
  -1   8   5         18.49         25.59         2.42 o                         
   0   8   5         23.19         24.44         2.71 o                         
   1   8   5       1122.56       1038.39        26.52 o                         
   2   8   5          0.36         -1.44         3.36 o                         
   3   8   5         44.78         34.38         7.67 o                         
   4   8   5          9.38          8.56         1.53 o                         
   5   8   5        292.16        294.49         6.36 o                         
   6   8   5         27.60         17.80         1.29 o                         
  -6   9   5         13.40         14.28         1.73 o                         
  -5   9   5        138.87        137.98         4.94 o                         
  -4   9   5         35.81         35.09         2.61 o                         
  -3   9   5         89.73         83.21         6.37 o                         
  -2   9   5         53.91         33.61         7.57 o                         
  -1   9   5        632.33        675.08        18.47 o                         
   0   9   5       2086.34       2159.28        57.34 o                         
   1   9   5        682.76        761.84        27.94 o                         
   2   9   5        284.97        314.24        19.14 o                         
   3   9   5         32.62         44.04         8.65 o                         
   4   9   5         71.42         68.10         3.18 o                         
   5   9   5        143.55        140.78         4.47 o                         
   6   9   5          7.20          6.59         0.99 o                         
  -6  10   5         12.89         14.49         1.67 o                         
  -5  10   5         58.82         60.79         3.38 o                         
  -4  10   5          7.04          4.91         1.63 o                         
  -3  10   5          0.10         -0.58         1.61 o                         
  -2  10   5         76.15         91.54         7.74 o                         
  -1  10   5          0.09         -0.74         2.40 o                         
   0  10   5         32.90         31.56         6.26 o                         
   1  10   5        338.05        342.45        10.47 o                         
   2  10   5         38.89         28.70         6.45 o                         
   3  10   5         82.96         77.22         3.65 o                         
   4  10   5        247.86        273.40         6.10 o                         
   5  10   5        209.21        221.44         5.99 o                         
   6  10   5         42.31         37.03         1.81 o                         
  -6  11   5         30.13         27.39         2.02 o                         
  -5  11   5          1.88          0.31         1.51 o                         
  -4  11   5         10.84         11.01         1.82 o                         
  -3  11   5         19.22         19.01         1.66 o                         
  -2  11   5        114.37        123.32         9.25 o                         
  -1  11   5        325.52        430.09        15.75 o                         
   0  11   5        549.82        515.25        16.60 o                         
   1  11   5       1487.46       1652.40        29.70 o                         
   2  11   5         59.58         62.41         9.21 o                         
   3  11   5        188.89        200.35         5.38 o                         
   4  11   5         11.30          7.30         1.67 o                         
   5  11   5         44.53         45.05         3.16 o                         
   6  11   5          6.81          6.72         1.04 o                         
  -6  12   5          0.63          1.03         1.21 o                         
  -5  12   5         44.87         55.00         3.15 o                         
  -4  12   5        370.72        371.37         9.79 o                         
  -3  12   5        515.08        497.48        10.81 o                         
  -2  12   5         70.10         75.01         7.40 o                         
  -1  12   5         92.30        112.83         8.44 o                         
   0  12   5          5.19         10.61         2.87 o                         
   1  12   5        195.32        169.14         7.68 o                         
   2  12   5        192.74        171.97         8.51 o                         
   3  12   5          7.11          6.71         1.79 o                         
   4  12   5         85.62         82.24         4.43 o                         
   5  12   5        183.83        191.50         6.29 o                         
   6  12   5         36.11         29.36         2.92 o                         
  -6  13   5          0.83          0.70         1.13 o                         
  -5  13   5          8.35         12.29         1.75 o                         
  -4  13   5          4.60          4.37         1.86 o                         
  -3  13   5         81.83         89.94         3.62 o                         
  -2  13   5        135.80        148.92        16.82 o                         
  -1  13   5        147.48        134.80         9.75 o                         
   0  13   5          2.25          5.22         2.75 o                         
   1  13   5        309.97        289.84        11.58 o                         
   2  13   5         32.52         21.68         3.14 o                         
   3  13   5        363.69        353.57         8.35 o                         
   4  13   5          0.08          0.96         1.80 o                         
   5  13   5         20.21         22.92         2.17 o                         
   6  13   5        102.22        101.91         3.82 o                         
  -6  14   5          0.01         -0.98         1.13 o                         
  -5  14   5         56.75         53.97         2.92 o                         
  -4  14   5         40.44         31.17         2.65 o                         
  -3  14   5        196.10        179.64         5.02 o                         
  -2  14   5         49.42         47.67        10.43 o                         
  -1  14   5         93.00        102.12         8.54 o                         
   0  14   5         61.04         58.30         5.02 o                         
   1  14   5         12.95          8.29         2.13 o                         
   2  14   5         20.44         14.77         2.83 o                         
   3  14   5         92.97         86.92         4.49 o                         
   4  14   5          6.02          2.97         2.08 o                         
   5  14   5        129.30        120.40         4.91 o                         
   6  14   5         12.59          4.02         4.67 o                         
  -6  15   5         27.24         19.19         1.92 o                         
  -5  15   5          5.71          3.15         1.53 o                         
  -4  15   5         71.92         52.72         3.33 o                         
  -3  15   5        614.03        562.34         9.69 o                         
  -2  15   5         29.88         35.08         2.39 o                         
  -1  15   5        155.18        173.87        11.44 o                         
   0  15   5         49.22         39.84         5.32 o                         
   1  15   5        224.79        231.32         9.38 o                         
   2  15   5          3.19         -0.18         1.86 o                         
   3  15   5        199.08        188.60         6.57 o                         
   4  15   5        225.84        225.05         7.78 o                         
   5  15   5          1.72          2.56         1.63 o                         
   6  15   5          5.99          2.76         0.93 o                         
  -5  16   5          0.94          1.47         1.37 o                         
  -4  16   5        386.71        392.07         8.88 o                         
  -3  16   5         32.55         37.78         2.84 o                         
  -2  16   5        225.97        222.06         5.64 o                         
  -1  16   5         17.70         25.22         7.24 o                         
   0  16   5         86.47         86.98         7.99 o                         
   1  16   5          7.78         11.58         2.81 o                         
   2  16   5        113.86        102.01         4.01 o                         
   3  16   5          6.65          8.48         2.39 o                         
   4  16   5         10.56          2.94         2.37 o                         
   5  16   5         17.28         21.56         2.23 o                         
  -5  17   5         27.58         25.10         2.20 o                         
  -4  17   5         72.24         82.49         4.17 o                         
  -3  17   5        521.16        519.33         9.84 o                         
  -2  17   5        145.10        137.55         4.61 o                         
  -1  17   5        658.46        682.84        15.87 o                         
   0  17   5         66.50         76.83         4.93 o                         
   1  17   5         23.70         18.50         1.72 o                         
   2  17   5        125.41        109.06         6.81 o                         
   3  17   5        619.62        665.91        18.02 o                         
   4  17   5         93.93         94.88         5.55 o                         
   5  17   5         66.99         64.70         3.61 o                         
  -5  18   5         25.88         25.27         2.10 o                         
  -4  18   5         17.91         18.17         2.17 o                         
  -3  18   5         29.67         35.19         2.87 o                         
  -2  18   5         14.19         15.30         2.32 o                         
  -1  18   5          3.13          1.28         1.46 o                         
   0  18   5         27.77         28.17         3.07 o                         
   1  18   5          1.32          1.47         1.84 o                         
   2  18   5        235.90        209.59         9.40 o                         
   3  18   5         85.28         92.46         5.09 o                         
   4  18   5          1.14          0.13         2.13 o                         
   5  18   5         11.01          2.79         1.22 o                         
  -5  19   5          1.62          0.99         1.17 o                         
  -4  19   5         29.68         27.03         2.60 o                         
  -3  19   5         74.37         76.28         4.34 o                         
  -2  19   5         47.69         46.61         3.17 o                         
  -1  19   5         11.30         10.86         1.78 o                         
   0  19   5          3.94          8.31         1.76 o                         
   1  19   5         56.93         44.69         2.98 o                         
   2  19   5         72.84         69.06         4.34 o                         
   3  19   5        384.28        383.92         9.98 o                         
   4  19   5         33.68         39.83         3.69 o                         
   5  19   5         18.91         16.53         2.27 o                         
  -5  20   5         26.21         27.25         1.72 o                         
  -4  20   5        201.31        213.34         5.84 o                         
  -3  20   5        344.36        350.11         8.43 o                         
  -2  20   5         48.81         49.42         3.27 o                         
  -1  20   5        694.79        724.40        17.58 o                         
   0  20   5        270.03        279.10         9.43 o                         
   1  20   5         19.22         12.87         1.93 o                         
   2  20   5        223.32        241.84         8.82 o                         
   3  20   5         86.41         94.33         5.14 o                         
   4  20   5         23.57         27.76         2.74 o                         
   5  20   5         59.25         60.17         2.66 o                         
  -5  21   5          8.02          7.79         1.46 o                         
  -4  21   5         38.06         32.58         2.39 o                         
  -3  21   5        122.03        133.89         5.17 o                         
  -2  21   5         43.34         34.56         2.75 o                         
  -1  21   5        108.77        119.69         5.65 o                         
   0  21   5          0.27          2.58         2.15 o                         
   1  21   5          1.30          1.14         1.82 o                         
   2  21   5        133.78        131.58         5.74 o                         
   3  21   5          2.61          2.85         1.98 o                         
   4  21   5         35.82         41.19         2.74 o                         
   5  21   5         25.82          4.22         3.34 o                         
  -4  22   5        406.06        433.41        11.45 o                         
  -3  22   5         16.68         21.93         2.28 o                         
  -2  22   5        306.04        327.79         8.02 o                         
  -1  22   5         69.64         84.92         4.72 o                         
   0  22   5          0.38          0.54         1.39 o                         
   1  22   5         58.59         64.27         3.96 o                         
   2  22   5          2.33          3.38         2.03 o                         
   3  22   5         28.04         18.87         4.38 o                         
   4  22   5          2.09          0.27         1.46 o                         
  -4  23   5          2.65          0.70         1.07 o                         
  -3  23   5        104.89        114.84         4.72 o                         
  -2  23   5        192.10        211.09         6.80 o                         
  -1  23   5        130.13        158.78         6.23 o                         
   0  23   5         66.06         58.26         3.30 o                         
   1  23   5          0.00         -1.76         1.76 o                         
   2  23   5         32.89         40.05         3.56 o                         
   3  23   5         92.44         90.48        13.96 o                         
   4  23   5          2.63          2.87         1.30 o                         
  -4  24   5         46.97         41.55         2.09 o                         
  -3  24   5          4.66          3.46         1.67 o                         
  -2  24   5          1.38         -0.64         1.92 o                         
  -1  24   5         48.49         47.50         3.45 o                         
   0  24   5          3.35         11.05         2.95 o                         
   1  24   5          6.33          4.81         1.91 o                         
   2  24   5         13.42         12.00         2.21 o                         
   3  24   5        113.42        118.33         4.94 o                         
   4  24   5          3.61          4.55         1.16 o                         
  -4  25   5          0.04          2.15         1.11 o                         
  -3  25   5         11.40          9.41         1.53 o                         
  -2  25   5         41.08         48.96         3.14 o                         
  -1  25   5         89.06         96.96         3.97 o                         
   0  25   5         22.91         20.42         2.44 o                         
   1  25   5          7.56          7.53         1.64 o                         
   2  25   5          3.19          1.75         1.83 o                         
   3  25   5         33.44         32.19         2.63 o                         
   4  25   5         12.37         14.93         1.46 o                         
  -3  26   5         27.45         29.10         2.03 o                         
  -2  26   5          0.26         -0.48         1.16 o                         
  -1  26   5         52.34         53.81         3.06 o                         
   0  26   5          1.12         -1.52         1.68 o                         
   1  26   5         10.81         17.61         2.09 o                         
   2  26   5         11.38          9.32         1.86 o                         
   3  26   5         91.18         99.18         3.84 o                         
  -3  27   5          0.29         -1.11         1.34 o                         
  -2  27   5          0.21          5.48         1.99 o                         
  -1  27   5         95.07         93.53         4.31 o                         
   0  27   5        224.30        259.24         6.05 o                         
   1  27   5        448.92        548.44         8.50 o                         
   2  27   5         10.30          7.52         1.42 o                         
   3  27   5         44.57         52.71         2.53 o                         
  -3  28   5          8.25          9.34         2.51 o                         
  -2  28   5          2.68          2.42         1.39 o                         
  -1  28   5         11.59          9.31         1.45 o                         
   0  28   5         16.08         22.73         1.91 o                         
   1  28   5          1.80          1.57         1.44 o                         
   2  28   5         33.78         33.09         2.10 o                         
   3  28   5         22.71         20.63         1.85 o                         
  -2  29   5         37.58         38.44         3.68 o                         
  -1  29   5          8.22         10.69         1.24 o                         
   0  29   5         18.84         18.93         1.82 o                         
   1  29   5         30.95         33.12         2.94 o                         
   2  29   5        150.77        171.39         4.60 o                         
  -2  30   5         10.68         10.58         2.84 o                         
  -1  30   5          2.02          3.62         1.03 o                         
   0  30   5          0.77         -0.63         1.09 o                         
   1  30   5          1.95          3.17         1.65 o                         
   2  30   5          1.81         -2.21         2.21 o                         
  -1  31   5         73.13         76.41         6.02 o                         
   0  31   5          5.64          8.61         1.79 o                         
   1  31   5          0.86          2.71         1.14 o                         
  -6   0   6        455.84        457.64        14.53 o                         
  -5   0   6         35.50         28.71         5.53 o                         
  -4   0   6         21.05         24.47         3.67 o                         
  -3   0   6         34.79         22.60         5.95 o                         
  -2   0   6       2437.87       2369.68        45.51 o                         
  -1   0   6         67.81         74.43         4.12 o                         
   0   0   6        529.47        530.38        18.56 o                         
   1   0   6        543.36        491.95        27.51 o                         
   2   0   6        635.39        761.68        22.03 o                         
   3   0   6       1454.52       1413.39        30.78 o                         
   4   0   6          4.97          3.59         2.56 o                         
   5   0   6        438.14        453.33        10.66 o                         
   6   0   6         84.19         98.66         4.56 o                         
  -6   1   6          8.49          9.86         2.43 o                         
  -5   1   6        158.81        158.79         6.01 o                         
  -4   1   6         48.09         57.03         3.59 o                         
  -3   1   6         40.97         46.48         4.14 o                         
  -2   1   6         26.36         19.33         2.33 o                         
  -1   1   6        307.39        321.24         6.59 o                         
   0   1   6        535.97        567.51        11.94 o                         
   1   1   6       1285.77       1388.04        18.01 o                         
   2   1   6         65.28         68.78         4.03 o                         
   3   1   6        273.34        279.63         9.70 o                         
   4   1   6        558.87        541.99         8.13 o                         
   5   1   6         62.20         75.73         3.39 o                         
   6   1   6         60.70         60.50         2.58 o                         
  -6   2   6        147.29        138.77         5.52 o                         
  -5   2   6          0.39          0.53         1.89 o                         
  -4   2   6        227.87        234.21         6.04 o                         
  -3   2   6         32.78         25.48         3.08 o                         
  -2   2   6        723.81        773.32        10.62 o                         
  -1   2   6        176.77        163.12         3.85 o                         
   0   2   6        187.65        187.51         6.09 o                         
   1   2   6        743.84        637.93        13.45 o                         
   2   2   6          2.27          0.60         1.28 o                         
   3   2   6         79.29         82.01         6.18 o                         
   4   2   6         91.12         83.82         3.39 o                         
   5   2   6        353.18        364.74         6.74 o                         
   6   2   6         11.36          8.89         1.13 o                         
  -6   3   6         20.36         19.00         2.17 o                         
  -5   3   6         21.12         22.04         2.67 o                         
  -4   3   6         36.59         36.95         2.62 o                         
  -3   3   6          0.73          0.43         2.53 o                         
  -2   3   6        152.13        151.68         4.92 o                         
  -1   3   6        462.81        494.66         6.13 o                         
   0   3   6       2524.40       2627.66        29.89 o                         
   1   3   6       1515.68       1584.01        25.53 o                         
   2   3   6          0.57          1.59         1.60 o                         
   3   3   6         38.59         38.79         4.44 o                         
   4   3   6        182.53        177.68         4.80 o                         
   5   3   6         99.16        104.83         3.80 o                         
   6   3   6         11.78         10.77         1.25 o                         
  -6   4   6          7.57          4.68         1.55 o                         
  -5   4   6        163.62        173.29         5.79 o                         
  -4   4   6         35.10         40.68         2.87 o                         
  -3   4   6        251.32        252.06        10.44 o                         
  -2   4   6          7.35         16.73         2.02 o                         
  -1   4   6         30.13         40.04         2.23 o                         
   0   4   6        400.57        429.87         7.24 o                         
   1   4   6          6.25         12.43         2.10 o                         
   2   4   6        903.83        943.09        16.96 o                         
   3   4   6         29.16         22.98         4.42 o                         
   4   4   6        497.70        515.33         7.93 o                         
   5   4   6         23.75         26.03         2.03 o                         
   6   4   6          5.74          4.39         1.09 o                         
  -6   5   6         22.04         22.39         2.00 o                         
  -5   5   6         55.46         47.96         3.32 o                         
  -4   5   6          9.25         10.56         2.15 o                         
  -3   5   6          1.15         -2.07         2.07 o                         
  -2   5   6         54.50         53.28         3.38 o                         
  -1   5   6        653.21        680.39         7.53 o                         
   0   5   6       1248.11       1260.04        18.78 o                         
   1   5   6        475.13        493.08        12.35 o                         
   2   5   6        803.93        797.95        15.15 o                         
   3   5   6        362.50        320.79        15.04 o                         
   4   5   6          8.06         10.51         1.62 o                         
   5   5   6        241.16        247.81         5.21 o                         
   6   5   6          5.00          6.85         1.05 o                         
  -6   6   6         89.39         83.13         3.40 o                         
  -5   6   6          6.74          5.13         2.06 o                         
  -4   6   6         21.24         25.96         2.70 o                         
  -3   6   6         65.19         58.30         5.82 o                         
  -2   6   6        714.07        742.11        12.69 o                         
  -1   6   6         27.63         25.77         2.17 o                         
   0   6   6       1036.97       1035.04        23.27 o                         
   1   6   6        176.47        173.63         9.81 o                         
   2   6   6          5.98          8.68         2.16 o                         
   3   6   6          4.59          4.88         2.08 o                         
   4   6   6        122.76        132.26         4.14 o                         
   5   6   6         46.44         47.41         2.51 o                         
   6   6   6          6.23          9.33         1.17 o                         
  -6   7   6          1.66          1.48         1.29 o                         
  -5   7   6        214.65        204.66         6.85 o                         
  -4   7   6        134.38        136.66         5.56 o                         
  -3   7   6         40.95         42.27         2.98 o                         
  -2   7   6         12.88         13.22         2.04 o                         
  -1   7   6        719.91        697.00        13.83 o                         
   0   7   6        277.81        265.55         7.91 o                         
   1   7   6        282.40        312.97        13.39 o                         
   2   7   6         14.51         25.85         6.26 o                         
   3   7   6          2.78          5.65         1.57 o                         
   4   7   6        598.55        584.62         8.63 o                         
   5   7   6          0.20         -0.26         1.41 o                         
   6   7   6         29.99         28.92         1.62 o                         
  -6   8   6          3.53          2.28         1.15 o                         
  -5   8   6          0.23         -1.61         2.13 o                         
  -4   8   6         45.91         42.95         3.03 o                         
  -3   8   6         13.07         17.44         1.54 o                         
  -2   8   6         53.43         49.56         4.60 o                         
  -1   8   6         23.45         23.26         3.16 o                         
   0   8   6         86.94        105.61         6.11 o                         
   1   8   6         13.32         13.40         2.51 o                         
   2   8   6         44.99         56.14         6.39 o                         
   3   8   6        171.45        166.67         4.52 o                         
   4   8   6         45.42         52.04         2.83 o                         
   5   8   6        179.36        184.93         4.35 o                         
   6   8   6         83.29         85.58         2.55 o                         
  -6   9   6         72.39         81.28         3.09 o                         
  -5   9   6         44.24         49.00         3.00 o                         
  -4   9   6        494.52        470.12         8.81 o                         
  -3   9   6          1.16          1.64         1.67 o                         
  -2   9   6        623.95        653.44        16.45 o                         
  -1   9   6          0.29          0.77         2.25 o                         
   0   9   6        110.61        104.39         8.73 o                         
   1   9   6         49.79         66.76         4.39 o                         
   2   9   6       1413.15       1625.93        45.33 o                         
   3   9   6         78.86         84.35         3.29 o                         
   4   9   6         91.31         77.04         3.22 o                         
   5   9   6        152.12        161.64         4.36 o                         
   6   9   6         29.79         31.06         1.64 o                         
  -6  10   6          5.16          6.09         1.22 o                         
  -5  10   6         10.13          6.33         1.60 o                         
  -4  10   6        440.40        411.26         7.84 o                         
  -3  10   6          2.73          1.12         1.35 o                         
  -2  10   6         10.29         11.19         3.64 o                         
  -1  10   6          0.19          0.45         2.16 o                         
   0  10   6        674.18        735.44        56.68 o                         
   1  10   6        334.35        329.19        11.00 o                         
   2  10   6          9.97         23.06         6.64 o                         
   3  10   6          1.47          0.91         1.44 o                         
   4  10   6         40.88         47.45         2.65 o                         
   5  10   6          0.45         -0.72         1.52 o                         
   6  10   6          0.02          1.35         0.79 o                         
  -6  11   6          7.26          4.12         1.35 o                         
  -5  11   6        112.65        123.51         4.94 o                         
  -4  11   6        111.64        126.21         4.67 o                         
  -3  11   6         51.72         41.98         2.52 o                         
  -2  11   6         50.79         58.44         6.84 o                         
  -1  11   6         29.24         32.90         4.97 o                         
   0  11   6        167.21        157.27        10.09 o                         
   1  11   6        215.42        228.73         9.41 o                         
   2  11   6        595.14        659.49        29.87 o                         
   3  11   6          1.42          1.50         1.52 o                         
   4  11   6        128.47        116.20         4.77 o                         
   5  11   6         89.88        103.38         3.99 o                         
   6  11   6         80.40         80.82         2.94 o                         
  -6  12   6          1.51          1.12         1.17 o                         
  -5  12   6          3.73          1.60         1.55 o                         
  -4  12   6          6.10          4.86         1.69 o                         
  -3  12   6        223.90        201.22         5.58 o                         
  -2  12   6        259.96        290.23         8.15 o                         
  -1  12   6         19.54         17.53         3.78 o                         
   0  12   6        231.90        235.48        12.46 o                         
   1  12   6          1.50          6.21         1.96 o                         
   2  12   6        101.80        112.01         6.20 o                         
   3  12   6        223.64        210.35         6.96 o                         
   4  12   6        123.16        112.64         5.07 o                         
   5  12   6          0.00         -0.14         1.45 o                         
   6  12   6         92.88         87.87         3.42 o                         
  -6  13   6         15.93         15.71         1.79 o                         
  -5  13   6          4.99          9.19         1.80 o                         
  -4  13   6         12.61         10.72         1.76 o                         
  -3  13   6        102.90        120.97         4.58 o                         
  -2  13   6          4.85          2.16         1.29 o                         
  -1  13   6          8.72         11.47         3.45 o                         
   0  13   6         45.79         37.69         5.49 o                         
   1  13   6          7.82          1.96         1.71 o                         
   2  13   6          0.28          0.02         1.76 o                         
   3  13   6          0.20         -1.06         1.95 o                         
   4  13   6          0.00          1.91         1.84 o                         
   5  13   6         27.40         28.06         2.68 o                         
   6  13   6         12.98         15.71         2.72 o                         
  -5  14   6        151.97        158.99         5.15 o                         
  -4  14   6        140.63        154.31         5.01 o                         
  -3  14   6          4.14          1.72         1.24 o                         
  -2  14   6        177.17        198.27         5.29 o                         
  -1  14   6        194.89        192.96        12.51 o                         
   0  14   6         31.59         36.33         4.36 o                         
   1  14   6        123.20        108.51        11.78 o                         
   2  14   6         93.48         77.94         3.45 o                         
   3  14   6        127.61        134.09         5.67 o                         
   4  14   6         34.11         39.64         3.09 o                         
   5  14   6         29.21         24.38         2.44 o                         
  -5  15   6          3.35          3.56         1.49 o                         
  -4  15   6         24.95         30.71         2.50 o                         
  -3  15   6        137.36        112.15         4.49 o                         
  -2  15   6        218.54        229.60         5.75 o                         
  -1  15   6        993.05       1000.68        12.87 o                         
   0  15   6        110.92        121.93         7.60 o                         
   1  15   6         10.77          5.25         2.07 o                         
   2  15   6        287.16        285.94         6.39 o                         
   3  15   6         31.55         34.11         3.31 o                         
   4  15   6        305.16        323.76         8.58 o                         
   5  15   6         25.96         19.06         2.19 o                         
  -5  16   6          0.47          1.01         1.36 o                         
  -4  16   6        110.93        110.93         4.17 o                         
  -3  16   6         38.28         26.25         2.37 o                         
  -2  16   6         11.23         12.27         1.93 o                         
  -1  16   6         64.67         61.24         2.93 o                         
   0  16   6        182.28        178.88         5.56 o                         
   1  16   6          0.10         -1.51         1.51 o                         
   2  16   6         16.40         11.44         2.09 o                         
   3  16   6         10.45         12.16         2.41 o                         
   4  16   6         48.77         41.31         3.30 o                         
   5  16   6         23.01         20.24         2.02 o                         
  -5  17   6          2.62          1.56         1.38 o                         
  -4  17   6          8.01          4.68         1.62 o                         
  -3  17   6          2.54          1.18         1.68 o                         
  -2  17   6         99.35         90.31         4.38 o                         
  -1  17   6        157.37        157.16         4.61 o                         
   0  17   6          6.76          8.95         1.94 o                         
   1  17   6          4.78          3.62         1.26 o                         
   2  17   6          0.02          1.67         1.63 o                         
   3  17   6         37.62         36.52         3.43 o                         
   4  17   6         24.99         17.71         2.15 o                         
   5  17   6          0.46          2.78         1.30 o                         
  -5  18   6         10.06         10.92         1.64 o                         
  -4  18   6          0.83         -1.41         1.41 o                         
  -3  18   6         31.85         26.01         2.46 o                         
  -2  18   6          3.07          5.29         1.72 o                         
  -1  18   6        118.29        107.40         4.39 o                         
   0  18   6         23.08         27.50         2.23 o                         
   1  18   6         37.72         40.44         2.69 o                         
   2  18   6        119.20        119.96         4.65 o                         
   3  18   6         99.61         94.73         4.61 o                         
   4  18   6          0.59          1.36         1.65 o                         
   5  18   6          5.16          2.90         1.23 o                         
  -5  19   6          0.17          0.98         1.05 o                         
  -4  19   6         23.61         22.51         1.92 o                         
  -3  19   6         66.33         60.69         3.40 o                         
  -2  19   6          8.76          8.07         1.77 o                         
  -1  19   6         82.79         68.90         3.69 o                         
   0  19   6          1.56          5.04         1.76 o                         
   1  19   6          3.19          1.94         1.73 o                         
   2  19   6        482.47        486.66        12.58 o                         
   3  19   6          3.68          2.02         1.81 o                         
   4  19   6         36.79         41.60         3.12 o                         
   5  19   6         62.05         48.63         2.77 o                         
  -5  20   6          0.94          2.41         1.11 o                         
  -4  20   6         25.84         23.38         1.90 o                         
  -3  20   6          0.83          1.79         1.71 o                         
  -2  20   6          3.00          7.57         1.69 o                         
  -1  20   6         14.79         19.13         2.17 o                         
   0  20   6          8.30          7.82         2.21 o                         
   1  20   6        100.79         99.33         4.14 o                         
   2  20   6        420.91        424.12        10.28 o                         
   3  20   6        196.21        195.67         6.24 o                         
   4  20   6          0.58         -1.05         1.53 o                         
   5  20   6         10.18         14.15         2.57 o                         
  -4  21   6         11.40          6.75         1.24 o                         
  -3  21   6         64.74         64.43         3.60 o                         
  -2  21   6        121.86        142.85         5.11 o                         
  -1  21   6         71.89         63.28         4.57 o                         
   0  21   6       1200.93       1212.91        21.05 o                         
   1  21   6        404.00        430.86         8.29 o                         
   2  21   6        356.40        388.05         8.36 o                         
   3  21   6         16.01         12.73         2.15 o                         
   4  21   6          0.57          0.32         1.15 o                         
  -4  22   6        121.43        130.35         3.41 o                         
  -3  22   6          0.63          1.65         1.39 o                         
  -2  22   6          3.26          0.50         1.74 o                         
  -1  22   6         76.48         81.61         4.41 o                         
   0  22   6        144.32        148.55         5.28 o                         
   1  22   6        123.13        128.80         4.56 o                         
   2  22   6          2.71          0.84         1.89 o                         
   3  22   6         12.08         16.08         2.15 o                         
   4  22   6          0.65         -0.60         1.09 o                         
  -4  23   6        142.97        136.53         4.15 o                         
  -3  23   6         33.47         45.51         2.88 o                         
  -2  23   6         64.69         72.98         3.67 o                         
  -1  23   6         67.01         76.15         3.72 o                         
   0  23   6         90.22         85.55         4.06 o                         
   1  23   6        234.96        243.11         6.82 o                         
   2  23   6        232.43        238.82         8.81 o                         
   3  23   6          5.78          5.85         1.50 o                         
   4  23   6         37.41         28.36         5.18 o                         
  -4  24   6          4.88          2.98         1.12 o                         
  -3  24   6         15.56         19.19         1.98 o                         
  -2  24   6         25.75         19.97         2.30 o                         
  -1  24   6         36.82         41.38         3.22 o                         
   0  24   6         20.95         14.11         1.89 o                         
   1  24   6         87.88         94.05         4.21 o                         
   2  24   6          0.42          0.87         1.84 o                         
   3  24   6          8.70          6.53         1.52 o                         
   4  24   6         49.02         50.92         2.32 o                         
  -3  25   6          8.97          8.89         1.32 o                         
  -2  25   6          0.00          2.43         1.42 o                         
  -1  25   6         23.14         29.56         2.40 o                         
   0  25   6          9.75          8.57         1.74 o                         
   1  25   6          0.49          1.43         1.44 o                         
   2  25   6        191.29        222.62         6.40 o                         
   3  25   6         16.58         24.07         2.09 o                         
  -3  26   6          6.93          6.10         1.30 o                         
  -2  26   6          0.45         -0.67         2.71 o                         
  -1  26   6         36.06         45.04         2.77 o                         
   0  26   6          9.28         10.84         2.10 o                         
   1  26   6         13.66         12.76         2.01 o                         
   2  26   6         12.79         19.59         1.90 o                         
   3  26   6         20.61         22.47         1.54 o                         
  -3  27   6         17.41         11.68         1.92 o                         
  -2  27   6         66.86         81.17         3.67 o                         
  -1  27   6          2.21          0.69         2.57 o                         
   0  27   6          3.53          4.10         1.42 o                         
   1  27   6         47.13         60.65         4.04 o                         
   2  27   6        329.86        379.77         5.73 o                         
   3  27   6         23.18         19.34         1.84 o                         
  -2  28   6         52.37         52.95         5.28 o                         
  -1  28   6          0.97          0.43         1.08 o                         
   0  28   6          0.28         -1.63         1.63 o                         
   1  28   6         10.35         11.16         1.50 o                         
   2  28   6         27.03         25.95         1.72 o                         
  -2  29   6          8.64         10.26         2.91 o                         
  -1  29   6          6.54          7.14         1.30 o                         
   0  29   6          0.66         -1.08         1.08 o                         
   1  29   6        111.45        121.96         7.96 o                         
   2  29   6        119.57        135.65         4.23 o                         
  -1  30   6          0.60         -2.41         2.41 o                         
   0  30   6         17.37         18.81         3.85 o                         
   1  30   6          0.41          1.01         1.67 o                         
  -6   1   7          3.69          4.65         2.17 o                         
  -5   1   7         67.32         74.54         5.40 o                         
  -4   1   7         92.28         81.61         4.31 o                         
  -3   1   7          0.01         -0.08         1.04 o                         
  -2   1   7        174.24        175.13         7.59 o                         
  -1   1   7         82.51         76.32         3.21 o                         
   0   1   7        155.50        151.56         5.61 o                         
   1   1   7        913.97        950.26        20.96 o                         
   2   1   7         10.12          6.72         1.82 o                         
   3   1   7        186.35        201.46         4.18 o                         
   4   1   7        450.22        469.81         7.53 o                         
   5   1   7          4.55          6.99         1.45 o                         
   6   1   7         11.09          9.13         1.08 o                         
  -6   2   7         14.48         10.60         2.96 o                         
  -5   2   7          6.78          6.66         2.22 o                         
  -4   2   7          3.88          2.61         1.90 o                         
  -3   2   7        276.45        285.44         5.21 o                         
  -2   2   7          0.01          1.58         1.84 o                         
  -1   2   7         41.45         40.34         2.61 o                         
   0   2   7        230.62        224.43        10.46 o                         
   1   2   7          7.42         10.38         2.05 o                         
   2   2   7         29.50         26.35         3.15 o                         
   3   2   7         42.88         50.96         2.24 o                         
   4   2   7        103.41        108.18         3.90 o                         
   5   2   7         41.21         42.55         2.47 o                         
   6   2   7          2.93          2.55         0.84 o                         
  -6   3   7          7.17          3.14         2.61 o                         
  -5   3   7        112.39        105.80         4.83 o                         
  -4   3   7        716.82        694.24        10.26 o                         
  -3   3   7        314.01        310.83         5.42 o                         
  -2   3   7        193.50        191.61         5.78 o                         
  -1   3   7         42.53         36.02         2.81 o                         
   0   3   7       1248.12       1273.62        19.78 o                         
   1   3   7         14.91         20.85         2.27 o                         
   2   3   7          3.96          4.03         1.91 o                         
   3   3   7          0.42          3.26         1.06 o                         
   4   3   7        986.93        952.06        10.74 o                         
   5   3   7          1.97          3.49         1.49 o                         
   6   3   7         22.61         21.25         1.56 o                         
  -6   4   7         24.39         21.79         2.68 o                         
  -5   4   7         21.80         18.32         2.17 o                         
  -4   4   7         31.55         23.02         2.13 o                         
  -3   4   7        293.75        297.85         5.82 o                         
  -2   4   7         78.69         67.52         3.89 o                         
  -1   4   7        123.44        136.64         8.09 o                         
   0   4   7        172.99        194.61         7.22 o                         
   1   4   7       1293.96       1462.30        28.73 o                         
   2   4   7        735.86        781.14        22.32 o                         
   3   4   7         27.20         22.43         1.52 o                         
   4   4   7         18.44         16.25         1.98 o                         
   5   4   7        160.90        192.33         4.45 o                         
   6   4   7         13.21         12.74         1.25 o                         
  -6   5   7          0.01          3.03         2.19 o                         
  -5   5   7          2.13          5.04         1.92 o                         
  -4   5   7          9.12          9.12         1.76 o                         
  -3   5   7         30.41         38.79         2.10 o                         
  -2   5   7         93.61         80.20         5.76 o                         
  -1   5   7        385.16        356.31        11.35 o                         
   0   5   7        285.78        327.43         8.01 o                         
   1   5   7         83.80         90.63         5.88 o                         
   2   5   7         18.07         26.25         5.64 o                         
   3   5   7         60.46         57.36         2.43 o                         
   4   5   7        194.59        205.02         5.07 o                         
   5   5   7          2.30          4.11         1.30 o                         
   6   5   7          0.07          0.20         0.89 o                         
  -6   6   7          2.34          0.69         1.26 o                         
  -5   6   7         12.56         12.45         2.18 o                         
  -4   6   7         20.88         22.97         2.38 o                         
  -3   6   7        253.52        252.88         5.58 o                         
  -2   6   7          6.91          7.81         2.32 o                         
  -1   6   7        399.18        358.03        11.60 o                         
   0   6   7        394.31        389.46         8.85 o                         
   1   6   7        268.60        292.02        16.07 o                         
   2   6   7        125.09        126.57        13.51 o                         
   3   6   7        198.21        195.64         4.80 o                         
   4   6   7         22.89         20.57         1.98 o                         
   5   6   7          2.66          2.29         1.28 o                         
   6   6   7         26.12         25.71         1.41 o                         
  -6   7   7         14.56         10.23         2.18 o                         
  -5   7   7          2.94          2.00         1.84 o                         
  -4   7   7         45.95         40.62         2.97 o                         
  -3   7   7        172.34        165.48         4.09 o                         
  -2   7   7         67.45         70.61         5.67 o                         
  -1   7   7        660.30        674.26        16.30 o                         
   0   7   7        750.40        706.23        12.06 o                         
   1   7   7         81.53         84.66         5.13 o                         
   2   7   7         53.18         41.41         8.37 o                         
   3   7   7        884.70        824.99         9.16 o                         
   4   7   7        288.58        284.10         5.61 o                         
   5   7   7         84.27         95.40         3.08 o                         
   6   7   7          0.08          1.16         0.74 o                         
  -6   8   7          0.50          0.83         1.43 o                         
  -5   8   7          0.43          1.01         1.65 o                         
  -4   8   7         23.00         19.37         2.27 o                         
  -3   8   7        748.96        815.12         9.02 o                         
  -2   8   7        315.69        345.62        12.65 o                         
  -1   8   7        119.83        120.09        13.03 o                         
   0   8   7        533.43        578.14        17.89 o                         
   1   8   7        200.47        205.81         7.10 o                         
   2   8   7         99.80        102.31        12.18 o                         
   3   8   7          8.60          9.83         1.54 o                         
   4   8   7         32.75         33.35         2.20 o                         
   5   8   7         32.81         31.10         2.05 o                         
   6   8   7         30.70         27.71         1.78 o                         
  -6   9   7         11.34          9.18         2.03 o                         
  -5   9   7         19.53         19.09         2.35 o                         
  -4   9   7         19.10         20.98         2.13 o                         
  -3   9   7          7.51          4.96         1.49 o                         
  -2   9   7        471.95        503.34         8.74 o                         
  -1   9   7       1460.09       1450.07        36.85 o                         
   0   9   7        113.15        127.81         6.23 o                         
   1   9   7        142.92        142.88         8.01 o                         
   2   9   7         20.27         25.91         2.89 o                         
   3   9   7        854.68        871.76        10.15 o                         
   4   9   7        265.69        289.53         5.61 o                         
   5   9   7        162.42        136.46         3.77 o                         
   6   9   7         20.58         20.94         1.97 o                         
  -6  10   7         20.83         12.72         2.98 o                         
  -5  10   7          0.96          0.15         1.82 o                         
  -4  10   7        126.37        122.58         4.46 o                         
  -3  10   7        538.07        536.22         9.47 o                         
  -2  10   7         46.98         56.15         2.45 o                         
  -1  10   7        635.71        636.19        27.55 o                         
   0  10   7        139.63        143.46         6.71 o                         
   1  10   7        270.20        317.92        14.76 o                         
   2  10   7        190.92        202.61         5.69 o                         
   3  10   7        242.61        238.26         5.41 o                         
   4  10   7         41.60         32.19         2.09 o                         
   5  10   7         13.53          8.40         1.28 o                         
   6  10   7         56.04         57.74         2.77 o                         
  -5  11   7         76.78         77.37         4.17 o                         
  -4  11   7        117.11         97.60         3.77 o                         
  -3  11   7        266.81        267.67         7.21 o                         
  -2  11   7        208.72        209.47         4.65 o                         
  -1  11   7         71.72         89.71         8.60 o                         
   0  11   7         61.50         49.47         4.94 o                         
   1  11   7        336.12        333.88        15.40 o                         
   2  11   7         23.66         19.35         2.00 o                         
   3  11   7        276.94        255.53         6.85 o                         
   4  11   7         76.41         77.68         3.44 o                         
   5  11   7          2.86          3.69         1.08 o                         
  -5  12   7         26.80         31.11         2.69 o                         
  -4  12   7         75.67         80.73         3.41 o                         
  -3  12   7          5.90          3.60         1.71 o                         
  -2  12   7         18.17         13.59         1.59 o                         
  -1  12   7          0.11          0.65         1.42 o                         
   0  12   7        283.29        278.77        14.73 o                         
   1  12   7         98.98        101.63         4.58 o                         
   2  12   7        463.82        468.63        10.34 o                         
   3  12   7        159.15        159.22         5.67 o                         
   4  12   7          7.35          6.85         1.62 o                         
   5  12   7          0.99          5.55         1.56 o                         
  -5  13   7         45.89         57.80         3.09 o                         
  -4  13   7         20.37         17.12         1.95 o                         
  -3  13   7        357.08        369.11         7.45 o                         
  -2  13   7        923.16        902.54        11.41 o                         
  -1  13   7         14.04         18.65         1.51 o                         
   0  13   7         32.00         30.96         2.36 o                         
   1  13   7        367.03        351.37         6.51 o                         
   2  13   7         16.13         13.25         1.87 o                         
   3  13   7          2.84         -0.50         1.95 o                         
   4  13   7         51.71         48.08         2.90 o                         
   5  13   7         37.14         46.47         2.89 o                         
  -5  14   7          0.40         -1.24         1.24 o                         
  -4  14   7          6.76          6.92         1.51 o                         
  -3  14   7          7.48          8.55         1.65 o                         
  -2  14   7        187.93        177.48         5.31 o                         
  -1  14   7         15.32         13.37         1.41 o                         
   0  14   7         20.44         22.26         1.97 o                         
   1  14   7         55.70         46.77         2.56 o                         
   2  14   7         27.59         31.87         2.58 o                         
   3  14   7        111.99        115.54         4.79 o                         
   4  14   7          1.03         -0.85         1.54 o                         
   5  14   7         34.51         28.11         2.24 o                         
  -5  15   7          2.76          2.93         1.24 o                         
  -4  15   7          3.15          2.24         1.57 o                         
  -3  15   7          1.84          2.04         1.52 o                         
  -2  15   7         37.28         37.46         2.82 o                         
  -1  15   7        339.20        340.52         6.40 o                         
   0  15   7        600.84        630.26        16.78 o                         
   1  15   7          0.00         -1.08         1.17 o                         
   2  15   7         70.24         64.80         3.56 o                         
   3  15   7         59.61         64.40         3.65 o                         
   4  15   7          0.15          1.93         1.40 o                         
   5  15   7          9.04         12.38         1.90 o                         
  -5  16   7         46.64         41.88         2.53 o                         
  -4  16   7         36.77         32.99         2.51 o                         
  -3  16   7         25.12         25.30         2.36 o                         
  -2  16   7         28.40         27.14         2.66 o                         
  -1  16   7        453.24        453.44         8.39 o                         
   0  16   7        882.02        921.00        18.90 o                         
   1  16   7        235.85        236.06         7.52 o                         
   2  16   7        523.63        513.97         9.98 o                         
   3  16   7          3.63          3.49         1.72 o                         
   4  16   7        116.93        122.25         4.26 o                         
   5  16   7         74.63         87.40         3.52 o                         
  -5  17   7         36.15         29.57         2.03 o                         
  -4  17   7          0.66          1.40         1.33 o                         
  -3  17   7         14.18         16.83         2.12 o                         
  -2  17   7         10.57          9.11         2.01 o                         
  -1  17   7          3.39          1.49         1.70 o                         
   0  17   7          0.04          1.90         1.81 o                         
   1  17   7        422.64        435.39        12.59 o                         
   2  17   7          9.19         10.30         2.24 o                         
   3  17   7          9.99          8.81         1.66 o                         
   4  17   7         14.97         15.80         2.53 o                         
   5  17   7        114.65        121.20         4.25 o                         
  -5  18   7          0.00          1.85         1.08 o                         
  -4  18   7         82.14         83.01         3.65 o                         
  -3  18   7         32.74         31.17         2.65 o                         
  -2  18   7          5.88          5.72         1.74 o                         
  -1  18   7        116.37        104.11         4.36 o                         
   0  18   7        113.34        101.17         4.37 o                         
   1  18   7         43.83         52.34         2.99 o                         
   2  18   7         15.71         16.06         3.58 o                         
   3  18   7        253.94        257.94         6.45 o                         
   4  18   7        101.49        112.00         3.75 o                         
   5  18   7          0.48         -0.01         0.85 o                         
  -4  19   7         31.27         30.58         2.00 o                         
  -3  19   7          0.08         -0.94         1.49 o                         
  -2  19   7         36.63         37.29         2.89 o                         
  -1  19   7         27.69         20.00         2.28 o                         
   0  19   7        179.77        177.18         5.58 o                         
   1  19   7         58.17         69.24         3.48 o                         
   2  19   7          3.87          5.78         1.54 o                         
   3  19   7         66.73         61.16         3.25 o                         
   4  19   7         12.46          6.87         1.28 o                         
  -4  20   7          5.33          4.52         1.28 o                         
  -3  20   7         40.17         39.64         2.84 o                         
  -2  20   7          0.10         -1.60         1.60 o                         
  -1  20   7         22.81         21.42         2.25 o                         
   0  20   7         31.14         27.68         2.41 o                         
   1  20   7         56.21         63.48         3.20 o                         
   2  20   7          5.50          4.97         1.47 o                         
   3  20   7         25.59         26.62         2.53 o                         
   4  20   7         18.84         16.54         1.71 o                         
  -4  21   7          6.28          3.68         1.07 o                         
  -3  21   7         13.30         13.27         1.90 o                         
  -2  21   7          9.64          8.61         2.12 o                         
  -1  21   7        129.83        140.96         5.90 o                         
   0  21   7          0.33         -0.25         1.70 o                         
   1  21   7         27.98         31.83         2.61 o                         
   2  21   7         20.07         25.01         2.31 o                         
   3  21   7         81.34         75.80         3.59 o                         
   4  21   7         17.25         17.47         2.02 o                         
  -4  22   7         47.27         41.95         2.22 o                         
  -3  22   7         18.15         13.93         1.86 o                         
  -2  22   7         40.87         42.32         3.24 o                         
  -1  22   7         11.26          7.90         2.27 o                         
   0  22   7          9.93          4.80         1.67 o                         
   1  22   7        187.07        204.80         6.73 o                         
   2  22   7          0.08         -2.59         2.59 o                         
   3  22   7         90.82         90.08         3.84 o                         
   4  22   7          2.12          2.86         1.01 o                         
  -4  23   7          1.01          0.96         1.22 o                         
  -3  23   7          0.42          0.03         1.33 o                         
  -2  23   7          7.72          3.17         2.05 o                         
  -1  23   7          5.25          5.82         2.01 o                         
   0  23   7          1.55          1.11         1.43 o                         
   1  23   7         12.80          8.56         1.91 o                         
   2  23   7         67.05         75.61         3.65 o                         
   3  23   7          0.48          1.92         1.11 o                         
   4  23   7          0.97          1.30         1.13 o                         
  -3  24   7          0.04          0.20         1.04 o                         
  -2  24   7          0.13          1.33         1.95 o                         
  -1  24   7          7.48          3.51         1.86 o                         
   0  24   7          4.85          4.85         1.75 o                         
   1  24   7        112.26        104.39        14.00 o                         
   2  24   7         45.99         47.59         2.83 o                         
   3  24   7         27.28         23.45         1.80 o                         
  -3  25   7          9.77          9.77         1.18 o                         
  -2  25   7          0.02         -2.40         2.40 o                         
  -1  25   7         18.72         15.13         2.01 o                         
   0  25   7          0.14          1.19         1.45 o                         
   1  25   7          4.71          3.46         1.43 o                         
   2  25   7         83.41         83.70         3.98 o                         
   3  25   7         15.68         12.56         1.38 o                         
  -3  26   7         16.21         11.88         5.95 o                         
  -2  26   7         34.64         33.70         2.57 o                         
  -1  26   7         11.62          8.05         1.49 o                         
   0  26   7          8.79          4.12         1.33 o                         
   1  26   7          4.71          2.99         1.31 o                         
   2  26   7         16.67         18.99         1.59 o                         
  -2  27   7          1.98          2.13         1.01 o                         
  -1  27   7         37.45         32.46         3.00 o                         
   0  27   7          7.47         10.29         1.36 o                         
   1  27   7         62.05         69.94         3.39 o                         
   2  27   7          4.27          2.99         1.20 o                         
  -2  28   7          8.75          6.38         1.58 o                         
  -1  28   7         50.81         46.63         2.94 o                         
   0  28   7         13.89         13.00         1.19 o                         
   1  28   7         46.79         56.39         2.66 o                         
   2  28   7         20.72         21.47         3.27 o                         
  -1  29   7          0.96          3.09         1.50 o                         
   0  29   7          6.73          5.95         2.69 o                         
   1  29   7          0.50          1.35         1.69 o                         
  -6   0   8         22.52         18.24         4.14 o                         
  -5   0   8         28.32         23.78         4.42 o                         
  -4   0   8        148.89        141.92         6.83 o                         
  -3   0   8         29.60         23.68         2.53 o                         
  -2   0   8        586.05        544.64        17.26 o                         
  -1   0   8          2.96          6.83         5.53 o                         
   0   0   8          0.02          0.75         3.05 o                         
   1   0   8        185.06        191.26        14.85 o                         
   2   0   8        229.11        211.97        10.64 o                         
   3   0   8        585.45        578.70        10.31 o                         
   4   0   8         87.17         96.42         4.61 o                         
   5   0   8          0.51         -1.89         1.89 o                         
   6   0   8         19.22         17.87         3.20 o                         
  -6   1   8         52.52         55.86         4.51 o                         
  -5   1   8        385.98        333.49        14.80 o                         
  -4   1   8        255.86        259.42         6.97 o                         
  -3   1   8        109.62        118.92         3.60 o                         
  -2   1   8        294.72        307.44         9.78 o                         
  -1   1   8        168.59        176.14         8.53 o                         
   0   1   8        133.87        144.07         8.22 o                         
   1   1   8        172.61        165.14         8.36 o                         
   2   1   8        293.24        277.45         8.17 o                         
   3   1   8         57.05         61.03         2.58 o                         
   4   1   8         27.36         24.15         1.98 o                         
   5   1   8          0.10          0.07         1.29 o                         
   6   1   8         42.11         38.43         2.13 o                         
  -6   2   8         46.35         39.37         3.78 o                         
  -5   2   8        104.80         87.99         6.45 o                         
  -4   2   8         21.70         19.39         2.13 o                         
  -3   2   8          6.95          6.09         1.19 o                         
  -2   2   8        239.45        224.51         6.76 o                         
  -1   2   8         34.72         37.12         4.47 o                         
   0   2   8          0.55         -2.23         2.23 o                         
   1   2   8         45.59         38.49         4.24 o                         
   2   2   8          0.68          2.13         1.23 o                         
   3   2   8        788.65        775.16         8.59 o                         
   4   2   8         34.35         27.72         2.12 o                         
   5   2   8          6.77         11.14         1.47 o                         
   6   2   8          2.01          0.60         1.04 o                         
  -6   3   8          0.88          2.34         1.43 o                         
  -5   3   8          6.59          9.16         2.39 o                         
  -4   3   8         16.40         14.19         1.90 o                         
  -3   3   8        121.45        118.69         3.85 o                         
  -2   3   8         33.81         34.26         2.69 o                         
  -1   3   8         72.28         75.03         5.42 o                         
   0   3   8          7.84          3.66         1.88 o                         
   1   3   8         19.59         22.38         4.03 o                         
   2   3   8          8.56          8.36         1.52 o                         
   3   3   8        229.00        220.66         4.87 o                         
   4   3   8         30.36         27.00         2.07 o                         
   5   3   8          0.07          0.13         1.30 o                         
   6   3   8          5.14          4.44         0.86 o                         
  -6   4   8          0.01          3.81         1.85 o                         
  -5   4   8          2.16          1.31         2.12 o                         
  -4   4   8         14.92         15.93         1.96 o                         
  -3   4   8        121.81        115.90         3.79 o                         
  -2   4   8        167.85        163.11         4.42 o                         
  -1   4   8         43.71         38.84         4.16 o                         
   0   4   8        315.28        287.70        24.41 o                         
   1   4   8        169.63        196.74        10.67 o                         
   2   4   8        292.34        277.00         6.75 o                         
   3   4   8          1.44          2.48         1.26 o                         
   4   4   8         88.80         98.31         3.48 o                         
   5   4   8         73.76         67.60         2.54 o                         
   6   4   8         14.08         10.11         1.43 o                         
  -6   5   8         27.12         20.95         6.87 o                         
  -5   5   8          3.36          3.17         1.61 o                         
  -4   5   8        100.78        103.14         4.72 o                         
  -3   5   8         58.82         52.88         2.88 o                         
  -2   5   8        403.54        413.76         7.54 o                         
  -1   5   8         29.45         25.59         3.43 o                         
   0   5   8         48.99         43.86         4.91 o                         
   1   5   8         72.00         61.35         8.54 o                         
   2   5   8        312.04        327.70         7.10 o                         
   3   5   8        650.70        628.70        10.04 o                         
   4   5   8         45.47         41.10         2.39 o                         
   5   5   8         72.83         79.54         2.68 o                         
   6   5   8         24.63         16.50         2.22 o                         
  -6   6   8          6.12          3.48         1.72 o                         
  -5   6   8         78.62         66.28         3.11 o                         
  -4   6   8        246.63        259.84         6.61 o                         
  -3   6   8         45.84         42.29         2.76 o                         
  -2   6   8          3.17          3.86         1.08 o                         
  -1   6   8          2.10          3.77         2.06 o                         
   0   6   8        220.49        207.73         8.22 o                         
   1   6   8        316.82        291.14        13.46 o                         
   2   6   8         61.92         68.79         3.00 o                         
   3   6   8        108.47        117.78         3.70 o                         
   4   6   8          9.49         13.13         1.66 o                         
   5   6   8          3.55          0.64         1.08 o                         
  -5   7   8          5.82          5.69         1.54 o                         
  -4   7   8        188.80        189.06         5.69 o                         
  -3   7   8         81.60         88.51         3.81 o                         
  -2   7   8          0.00         -1.08         1.47 o                         
  -1   7   8         41.11         39.19         5.53 o                         
   0   7   8        288.64        279.63        11.28 o                         
   1   7   8        375.92        353.98        15.02 o                         
   2   7   8        266.67        292.14         5.93 o                         
   3   7   8        141.31        131.82         3.75 o                         
   4   7   8          7.07          8.35         1.38 o                         
   5   7   8         19.29         18.69         1.55 o                         
  -5   8   8        153.37        153.06         4.71 o                         
  -4   8   8         69.41         67.67         3.73 o                         
  -3   8   8        395.20        418.48         7.27 o                         
  -2   8   8         45.79         42.18         2.04 o                         
  -1   8   8        230.57        243.50         7.89 o                         
   0   8   8        425.00        462.77        18.49 o                         
   1   8   8        251.97        226.36         6.74 o                         
   2   8   8        369.29        376.23         7.88 o                         
   3   8   8         13.16         14.26         1.58 o                         
   4   8   8          5.67          7.57         1.41 o                         
   5   8   8         33.59         33.98         1.89 o                         
  -5   9   8          8.92          8.07         1.42 o                         
  -4   9   8          9.34          7.45         1.69 o                         
  -3   9   8        580.57        590.67         9.75 o                         
  -2   9   8         29.87         38.30         2.01 o                         
  -1   9   8        112.34        113.53         3.16 o                         
   0   9   8         16.71         15.82         4.55 o                         
   1   9   8        381.87        355.04         7.02 o                         
   2   9   8         30.62         36.92         2.36 o                         
   3   9   8         32.51         26.81         1.92 o                         
   4   9   8         13.39         16.05         1.70 o                         
   5   9   8          0.72          1.40         0.90 o                         
  -5  10   8         75.77         77.32         3.74 o                         
  -4  10   8          0.11         -1.79         1.79 o                         
  -3  10   8        154.57        139.69         4.74 o                         
  -2  10   8          1.21         -0.02         1.20 o                         
  -1  10   8          6.77          6.56         1.14 o                         
   0  10   8        197.96        221.02         4.83 o                         
   1  10   8         29.20         21.66         2.04 o                         
   2  10   8          1.72          3.68         1.51 o                         
   3  10   8         66.42         75.11         3.09 o                         
   4  10   8         11.47         11.37         1.55 o                         
   5  10   8          1.17          1.60         0.87 o                         
  -5  11   8          7.35          4.96         1.99 o                         
  -4  11   8         22.86         24.10         2.13 o                         
  -3  11   8        274.65        283.70         6.56 o                         
  -2  11   8         45.96         41.65         2.47 o                         
  -1  11   8       1527.72       1614.57        24.12 o                         
   0  11   8          0.37          2.38         1.16 o                         
   1  11   8         23.15         32.49         2.42 o                         
   2  11   8          6.58          3.04         1.85 o                         
   3  11   8        449.84        443.52         7.57 o                         
   4  11   8          0.95          0.84         1.42 o                         
   5  11   8          0.61          1.10         1.08 o                         
  -5  12   8          0.38         -1.51         1.51 o                         
  -4  12   8          5.90          5.51         1.49 o                         
  -3  12   8         36.34         34.07         2.55 o                         
  -2  12   8        201.54        221.94         5.61 o                         
  -1  12   8          8.61         10.98         1.38 o                         
   0  12   8       1208.48       1219.84        17.47 o                         
   1  12   8         28.16         33.95         2.39 o                         
   2  12   8         85.08         75.81         3.79 o                         
   3  12   8          0.89          1.67         1.72 o                         
   4  12   8          0.99         -0.89         1.48 o                         
   5  12   8          6.96          8.64         1.36 o                         
  -5  13   8          6.10          3.95         2.27 o                         
  -4  13   8         11.08         11.92         1.76 o                         
  -3  13   8          1.76         -1.34         1.34 o                         
  -2  13   8         94.41         88.35         3.96 o                         
  -1  13   8         23.78         25.92         2.07 o                         
   0  13   8          2.45          1.85         1.47 o                         
   1  13   8         81.71         93.03         4.28 o                         
   2  13   8         60.98         70.22         3.65 o                         
   3  13   8        548.80        552.66         9.20 o                         
   4  13   8         50.45         48.01         3.07 o                         
   5  13   8         24.21         22.64         1.81 o                         
  -5  14   8         17.08         15.96         2.10 o                         
  -4  14   8         30.16         28.67         2.72 o                         
  -3  14   8         23.69         19.50         1.91 o                         
  -2  14   8          4.11          3.37         1.63 o                         
  -1  14   8          0.00         -0.99         1.46 o                         
   0  14   8          3.29          3.32         1.71 o                         
   1  14   8        199.42        193.18         5.31 o                         
   2  14   8        163.73        164.26         5.31 o                         
   3  14   8        119.91        122.09         4.42 o                         
   4  14   8          3.10          2.16         1.53 o                         
   5  14   8          7.85          5.27         1.02 o                         
  -5  15   8          0.15          1.45         1.28 o                         
  -4  15   8         38.34         39.60         2.87 o                         
  -3  15   8        159.70        152.31         4.91 o                         
  -2  15   8         46.72         48.96         3.11 o                         
  -1  15   8          0.38         -1.34         1.68 o                         
   0  15   8        193.56        219.08         6.35 o                         
   1  15   8        472.19        506.67         8.00 o                         
   2  15   8        354.85        344.67         9.54 o                         
   3  15   8        248.29        255.82         6.09 o                         
   4  15   8         94.43        106.23         3.93 o                         
   5  15   8         37.41         45.64         2.06 o                         
  -5  16   8         31.58         29.47         3.82 o                         
  -4  16   8          0.03          0.08         1.50 o                         
  -3  16   8          5.24          1.65         1.47 o                         
  -2  16   8        222.98        228.60         6.64 o                         
  -1  16   8         40.51         39.52         3.01 o                         
   0  16   8        232.90        239.92         6.65 o                         
   1  16   8        144.24        155.18         4.52 o                         
   2  16   8        293.91        278.79        16.43 o                         
   3  16   8        246.12        249.51         5.84 o                         
   4  16   8         35.97         36.93         2.50 o                         
   5  16   8         39.92         35.08         4.88 o                         
  -4  17   8        114.73        122.79         4.38 o                         
  -3  17   8          2.23          0.31         1.58 o                         
  -2  17   8         56.52         68.70         3.79 o                         
  -1  17   8         33.08         35.41         2.83 o                         
   0  17   8         95.16         93.44         4.25 o                         
   1  17   8         25.89         33.01         2.38 o                         
   2  17   8        139.16        141.41        12.83 o                         
   3  17   8         20.16         16.52         1.85 o                         
   4  17   8         30.87         26.19         1.97 o                         
  -4  18   8          6.58          7.38         1.39 o                         
  -3  18   8         55.74         59.13         3.13 o                         
  -2  18   8         37.09         41.40         3.16 o                         
  -1  18   8          4.61          5.62         1.78 o                         
   0  18   8          3.32          5.14         1.95 o                         
   1  18   8         19.51         16.87         1.95 o                         
   2  18   8          5.18          6.71         1.58 o                         
   3  18   8         36.76         40.51         2.47 o                         
   4  18   8         20.96         13.93         2.34 o                         
  -4  19   8         40.82         42.74         2.43 o                         
  -3  19   8        100.37        104.38         3.85 o                         
  -2  19   8         40.05         36.11         3.08 o                         
  -1  19   8          9.25          8.27         1.92 o                         
   0  19   8         20.03         13.58         2.01 o                         
   1  19   8         93.78         96.73         3.89 o                         
   2  19   8         60.37         60.65         3.27 o                         
   3  19   8          0.33          1.70         1.52 o                         
   4  19   8          1.28         -0.08         1.13 o                         
  -4  20   8         11.36         15.32         1.57 o                         
  -3  20   8          0.78          1.35         1.44 o                         
  -2  20   8          6.01          9.02         1.98 o                         
  -1  20   8        106.66        120.24         4.58 o                         
   0  20   8         31.66         33.39         2.67 o                         
   1  20   8         62.08         66.45         3.04 o                         
   2  20   8         23.83         21.35         2.09 o                         
   3  20   8        117.26        121.32         4.06 o                         
   4  20   8         12.40         16.41         2.12 o                         
  -4  21   8          0.01          0.33         0.78 o                         
  -3  21   8          4.70          4.24         1.53 o                         
  -2  21   8         24.80         16.99         2.48 o                         
  -1  21   8         24.64         27.23         2.37 o                         
   0  21   8          2.29          0.35         1.54 o                         
   1  21   8         18.34         13.69         1.63 o                         
   2  21   8         36.25         38.06         3.18 o                         
   3  21   8          6.46          8.69         1.41 o                         
   4  21   8         65.70         80.24         3.96 o                         
  -3  22   8         38.42         32.78         2.24 o                         
  -2  22   8          7.20         11.67         2.03 o                         
  -1  22   8        192.10        209.10         6.49 o                         
   0  22   8         40.29         37.57         3.09 o                         
   1  22   8          0.18         -0.89         1.50 o                         
   2  22   8         26.31         30.76         2.79 o                         
   3  22   8          1.89          0.25         1.18 o                         
  -3  23   8         23.66         33.93         2.15 o                         
  -2  23   8          1.09          1.13         1.43 o                         
  -1  23   8         17.81         19.51         2.10 o                         
   0  23   8          2.04          1.34         1.87 o                         
   1  23   8         19.82         15.53         2.91 o                         
   2  23   8         41.37         44.83         2.66 o                         
   3  23   8         20.83         16.05         3.00 o                         
  -3  24   8         44.05         42.25         3.54 o                         
  -2  24   8         50.25         60.57         2.95 o                         
  -1  24   8         49.59         55.73         3.40 o                         
   0  24   8          7.85          3.22         1.64 o                         
   1  24   8          0.66          1.20         1.60 o                         
   2  24   8         47.67         47.88         4.97 o                         
   3  24   8         34.07         32.46         4.29 o                         
  -2  25   8          4.69          7.00         1.33 o                         
  -1  25   8          0.01         -1.31         1.31 o                         
   0  25   8         18.39         18.77         3.32 o                         
   1  25   8         39.19         49.32         3.02 o                         
   2  25   8         35.98         42.52         2.48 o                         
  -2  26   8          1.68         -1.09         1.46 o                         
  -1  26   8          3.26          4.38         1.11 o                         
   0  26   8          9.52          6.24         2.67 o                         
   1  26   8         28.29         30.56         2.15 o                         
   2  26   8          6.13          4.38         1.91 o                         
  -1  27   8          0.88          2.68         1.10 o                         
   0  27   8          3.12          3.98         1.59 o                         
   1  27   8          2.69          3.40         1.34 o                         
   0  28   8          0.04          0.56         2.04 o                         
  -5   1   9          0.44          0.79         2.06 o                         
  -4   1   9          0.67          1.57         1.28 o                         
  -3   1   9        400.90        419.54         7.26 o                         
  -2   1   9         30.67         33.57         1.90 o                         
  -1   1   9         13.95         10.30         1.52 o                         
   0   1   9          2.51          3.47         1.23 o                         
   1   1   9          9.90         11.93         1.62 o                         
   2   1   9         18.68         18.47         1.50 o                         
   3   1   9          9.23          6.04         1.31 o                         
   4   1   9         10.11          9.12         1.44 o                         
   5   1   9         32.31         32.14         1.85 o                         
  -5   2   9         92.79        102.58         5.44 o                         
  -4   2   9         35.13         29.98         2.27 o                         
  -3   2   9         40.06         39.79         2.51 o                         
  -2   2   9        412.67        433.92         6.59 o                         
  -1   2   9         26.67         25.94         1.66 o                         
   0   2   9        225.24        227.48         5.23 o                         
   1   2   9         72.98         73.15         2.86 o                         
   2   2   9        119.15        130.31         3.57 o                         
   3   2   9         21.84         23.97         1.86 o                         
   4   2   9        236.29        247.19         5.05 o                         
   5   2   9         79.43         68.68         2.92 o                         
  -5   3   9          2.27          1.79         1.50 o                         
  -4   3   9          0.23          1.02         1.40 o                         
  -3   3   9         35.92         30.38         2.18 o                         
  -2   3   9        442.89        474.66         7.83 o                         
  -1   3   9        167.79        151.69         3.73 o                         
   0   3   9        139.32        139.14         4.97 o                         
   1   3   9        199.44        218.28         4.60 o                         
   2   3   9        242.01        234.70         5.08 o                         
   3   3   9          4.48          1.91         1.33 o                         
   4   3   9          0.03          1.16         1.33 o                         
   5   3   9         50.87         48.21         2.35 o                         
  -5   4   9          0.16         -0.45         2.07 o                         
  -4   4   9        175.48        172.31         5.72 o                         
  -3   4   9         25.36         32.07         2.14 o                         
  -2   4   9         28.42         34.08         1.98 o                         
  -1   4   9        273.31        255.44         5.00 o                         
   0   4   9        115.73         99.97         2.87 o                         
   1   4   9        134.38        126.23         3.55 o                         
   2   4   9         29.91         27.12         2.24 o                         
   3   4   9         57.36         57.06         2.87 o                         
   4   4   9          2.73          1.59         1.24 o                         
   5   4   9          0.65          0.72         1.01 o                         
  -5   5   9         86.33         79.64         4.00 o                         
  -4   5   9         31.92         34.98         2.85 o                         
  -3   5   9          6.76          5.34         1.37 o                         
  -2   5   9        236.65        237.56         5.20 o                         
  -1   5   9        175.11        162.51         3.79 o                         
   0   5   9         11.14         13.84         1.40 o                         
   1   5   9        488.01        500.34         6.91 o                         
   2   5   9        292.66        307.88         7.08 o                         
   3   5   9        263.39        285.11         6.08 o                         
   4   5   9          8.78          6.83         1.14 o                         
   5   5   9          0.01          0.09         0.96 o                         
  -5   6   9          0.00          2.08         1.32 o                         
  -4   6   9         45.52         38.62         2.91 o                         
  -3   6   9        261.01        278.80         6.48 o                         
  -2   6   9        238.90        257.28         5.58 o                         
  -1   6   9         33.49         37.14         1.93 o                         
   0   6   9        189.38        190.49         3.89 o                         
   1   6   9         91.95         89.85         3.18 o                         
   2   6   9        478.44        450.20         9.22 o                         
   3   6   9         33.84         35.17         2.42 o                         
   4   6   9         12.04         10.08         1.29 o                         
   5   6   9          0.02          1.70         0.84 o                         
  -5   7   9        105.43        102.31         4.27 o                         
  -4   7   9         13.40         12.36         2.17 o                         
  -3   7   9         79.87         89.50         3.81 o                         
  -2   7   9         67.85         69.15         2.96 o                         
  -1   7   9        391.12        388.44         5.72 o                         
   0   7   9         15.79         22.09         1.49 o                         
   1   7   9         82.19         86.19         3.30 o                         
   2   7   9         10.59         13.97         2.33 o                         
   3   7   9        213.13        195.19         4.70 o                         
   4   7   9         51.10         49.58         2.33 o                         
   5   7   9         22.91         26.15         1.44 o                         
  -5   8   9         15.27         15.20         5.95 o                         
  -4   8   9          0.00          0.09         1.38 o                         
  -3   8   9        116.50        116.66         3.97 o                         
  -2   8   9         62.21         60.40         2.89 o                         
  -1   8   9        117.78        134.35         3.46 o                         
   0   8   9         17.98         19.65         1.35 o                         
   1   8   9         52.87         48.15         2.54 o                         
   2   8   9        884.76        922.97        13.72 o                         
   3   8   9        343.21        333.48         6.99 o                         
   4   8   9         37.37         33.73         2.16 o                         
   5   8   9         44.68         53.14         2.02 o                         
  -5   9   9          1.82          1.10         2.01 o                         
  -4   9   9         51.09         52.02         3.35 o                         
  -3   9   9         28.37         31.80         2.30 o                         
  -2   9   9        384.21        415.24         6.67 o                         
  -1   9   9         57.69         49.25         2.23 o                         
   0   9   9        732.29        745.93         7.13 o                         
   1   9   9        518.19        564.24         8.65 o                         
   2   9   9        138.60        150.36         4.96 o                         
   3   9   9        160.10        162.56         4.72 o                         
   4   9   9          4.19          5.47         1.32 o                         
   5   9   9          0.24          1.65         0.97 o                         
  -5  10   9          1.59          1.28         1.48 o                         
  -4  10   9          5.96          4.22         1.47 o                         
  -3  10   9         76.41         83.99         3.78 o                         
  -2  10   9        159.69        166.70         4.57 o                         
  -1  10   9          2.57          3.65         1.21 o                         
   0  10   9        364.38        364.62         5.35 o                         
   1  10   9        205.44        210.53         6.15 o                         
   2  10   9        680.90        654.22        11.44 o                         
   3  10   9         58.03         59.37         2.97 o                         
   4  10   9         52.22         61.21         2.60 o                         
   5  10   9         30.47         18.87         1.50 o                         
  -5  11   9          0.01         -1.61         1.61 o                         
  -4  11   9        150.83        145.94         5.15 o                         
  -3  11   9         45.93         48.65         2.94 o                         
  -2  11   9         15.69         14.26         1.64 o                         
  -1  11   9        139.47        137.46         4.06 o                         
   0  11   9         20.20         20.00         1.74 o                         
   1  11   9        316.31        326.36         9.07 o                         
   2  11   9         13.47         17.48         2.17 o                         
   3  11   9          7.41         11.45         1.57 o                         
   4  11   9         19.53         14.10         1.70 o                         
   5  11   9          2.68          0.67         0.75 o                         
  -5  12   9          2.75          1.64         3.67 o                         
  -4  12   9          1.11          0.23         1.40 o                         
  -3  12   9          9.76          7.09         1.64 o                         
  -2  12   9        227.67        234.60         5.84 o                         
  -1  12   9         66.62         65.02         3.04 o                         
   0  12   9         66.84         62.87         3.04 o                         
   1  12   9         17.57         13.66         2.47 o                         
   2  12   9         27.01         25.06         2.47 o                         
   3  12   9         20.75         29.22         2.72 o                         
   4  12   9          5.30          7.75         1.60 o                         
   5  12   9          0.08          0.92         1.05 o                         
  -5  13   9          0.34         -2.65         2.65 o                         
  -4  13   9         92.50         93.10         3.87 o                         
  -3  13   9          4.98          2.70         1.62 o                         
  -2  13   9          0.79         -1.13         1.53 o                         
  -1  13   9         27.95         27.13         2.12 o                         
   0  13   9        899.04        927.27        13.20 o                         
   1  13   9          3.03          0.40         1.99 o                         
   2  13   9        119.29        126.23         4.94 o                         
   3  13   9         41.51         43.35         3.04 o                         
   4  13   9         97.32         91.68         3.52 o                         
   5  13   9          3.73          4.52         1.60 o                         
  -4  14   9          3.58          0.88         1.25 o                         
  -3  14   9          3.94          3.52         1.68 o                         
  -2  14   9        106.62        111.75         4.45 o                         
  -1  14   9        204.80        191.48         5.01 o                         
   0  14   9         16.36         12.23         2.16 o                         
   1  14   9        127.35        139.94         5.23 o                         
   2  14   9         81.09         90.62         4.17 o                         
   3  14   9         39.11         30.29         2.78 o                         
   4  14   9          3.37          3.02         1.32 o                         
  -4  15   9         35.18         42.40         2.57 o                         
  -3  15   9          0.40         -0.21         1.51 o                         
  -2  15   9         29.22         33.64         2.78 o                         
  -1  15   9         37.20         33.65         2.68 o                         
   0  15   9         32.93         41.64         3.02 o                         
   1  15   9         36.62         30.59         2.55 o                         
   2  15   9        196.95        198.49         6.32 o                         
   3  15   9          3.23          1.83         1.61 o                         
   4  15   9          4.46          0.86         1.30 o                         
  -4  16   9         14.43         12.90         1.44 o                         
  -3  16   9         12.99         10.01         1.79 o                         
  -2  16   9         34.07         34.97         2.88 o                         
  -1  16   9         29.95         28.21         2.38 o                         
   0  16   9        306.37        336.24         7.22 o                         
   1  16   9          6.21          5.24         1.70 o                         
   2  16   9         31.16         29.14         2.52 o                         
   3  16   9          3.14          1.29         1.52 o                         
   4  16   9          1.20         -0.57         1.03 o                         
  -4  17   9        135.07        140.17         5.61 o                         
  -3  17   9          0.00          0.08         1.50 o                         
  -2  17   9          0.85          0.49         1.85 o                         
  -1  17   9        197.86        218.66         6.19 o                         
   0  17   9        181.11        196.60         5.43 o                         
   1  17   9         61.56         57.90         3.46 o                         
   2  17   9          0.76         -1.14         1.50 o                         
   3  17   9          0.95          0.50         1.25 o                         
   4  17   9         22.93         19.40         2.03 o                         
  -4  18   9         22.33         24.16         1.78 o                         
  -3  18   9         16.45         14.52         2.32 o                         
  -2  18   9        137.43        149.82         5.10 o                         
  -1  18   9         94.21        100.60         3.96 o                         
   0  18   9         16.74         16.03         1.91 o                         
   1  18   9         34.51         26.61         2.82 o                         
   2  18   9         48.67         52.66         2.96 o                         
   3  18   9         12.14         11.06         1.86 o                         
   4  18   9          7.07          4.31         0.90 o                         
  -4  19   9          6.30          4.74         1.13 o                         
  -3  19   9         21.06         29.51         2.53 o                         
  -2  19   9          8.61          4.71         1.58 o                         
  -1  19   9          6.99          7.76         1.81 o                         
   0  19   9          3.01          3.28         1.66 o                         
   1  19   9        193.20        221.33        16.58 o                         
   2  19   9         48.59         50.96         2.84 o                         
   3  19   9          0.00          0.76         1.15 o                         
   4  19   9          2.51         -0.94         1.78 o                         
  -3  20   9         52.71         63.59         3.25 o                         
  -2  20   9         29.90         29.86         2.33 o                         
  -1  20   9         10.73          8.97         1.68 o                         
   0  20   9         63.62         75.93         3.56 o                         
   1  20   9         30.57         36.12         5.31 o                         
   2  20   9         74.61         69.80         2.86 o                         
   3  20   9         25.64         24.83         1.78 o                         
  -3  21   9         79.89         86.92         3.39 o                         
  -2  21   9          6.02          3.23         1.34 o                         
  -1  21   9          4.03          3.91         1.46 o                         
   0  21   9          2.65          4.73         1.62 o                         
   1  21   9          2.23          1.63         1.40 o                         
   2  21   9         45.25         44.77         2.37 o                         
   3  21   9          0.10         -0.49         0.97 o                         
  -3  22   9         32.66         35.85         2.03 o                         
  -2  22   9          1.77          2.52         1.29 o                         
  -1  22   9         36.68         37.94         2.64 o                         
   0  22   9         47.34         50.45         3.22 o                         
   1  22   9          0.63          1.12         1.97 o                         
   2  22   9         29.71         28.49         2.49 o                         
   3  22   9         11.79          3.34         2.50 o                         
  -2  23   9          0.24          1.50         1.14 o                         
  -1  23   9          1.41          0.75         1.26 o                         
   0  23   9          0.95          0.93         1.63 o                         
   1  23   9        121.83        136.38         6.10 o                         
   2  23   9         38.25         39.23         2.14 o                         
  -2  24   9         83.09         87.32         5.46 o                         
  -1  24   9         16.54         14.64         1.58 o                         
   0  24   9         51.39         43.29        21.91 o                         
   1  24   9          1.90          2.79         1.77 o                         
   2  24   9         24.15         25.72         2.62 o                         
  -2  25   9          1.37          0.73         1.28 o                         
  -1  25   9          5.66          3.32         1.18 o                         
   0  25   9          1.51          1.28         1.41 o                         
   1  25   9         84.53        100.80         5.14 o                         
  -1  26   9         16.23         12.59         2.30 o                         
   0  26   9          2.12          1.80         2.24 o                         
   1  26   9          0.53         -1.80         1.80 o                         
  -5   0  10         21.65         28.77         5.13 o                         
  -4   0  10        421.93        440.17        11.76 o                         
  -3   0  10        398.69        391.29         9.70 o                         
  -2   0  10        169.83        174.90         6.33 o                         
  -1   0  10        527.72        522.71        13.14 o                         
   0   0  10         81.71         95.97         4.79 o                         
   1   0  10        850.51        866.29        19.02 o                         
   2   0  10        760.71        734.41        13.88 o                         
   3   0  10         49.02         39.56         3.29 o                         
   4   0  10         21.07         14.15         2.65 o                         
   5   0  10          9.44          8.19         3.50 o                         
  -5   1  10         59.31         60.71         5.10 o                         
  -4   1  10          7.86          5.12         1.46 o                         
  -3   1  10          3.78          3.70         1.42 o                         
  -2   1  10        365.98        371.33         6.06 o                         
  -1   1  10         34.09         31.25         2.18 o                         
   0   1  10          3.71          1.78         1.28 o                         
   1   1  10         23.04         19.46         1.89 o                         
   2   1  10         32.05         24.36         1.98 o                         
   3   1  10        125.22        128.68         3.87 o                         
   4   1  10         78.12         67.29         4.61 o                         
   5   1  10         50.23         39.82         8.39 o                         
  -5   2  10         60.06         62.82         4.99 o                         
  -4   2  10        243.94        253.10         7.10 o                         
  -3   2  10         91.84         90.84         3.59 o                         
  -2   2  10          0.09         -1.49         1.54 o                         
  -1   2  10         17.48         15.35         1.62 o                         
   0   2  10        129.90        140.37         3.85 o                         
   1   2  10        436.24        425.23         7.42 o                         
   2   2  10        449.13        501.42         7.91 o                         
   3   2  10          2.19          1.40         1.26 o                         
   4   2  10          0.17          1.86         1.37 o                         
   5   2  10          3.99          0.71         0.99 o                         
  -5   3  10         50.76         42.55         6.03 o                         
  -4   3  10         67.95         70.87         4.71 o                         
  -3   3  10          1.11          2.75         1.40 o                         
  -2   3  10         21.19         20.13         1.70 o                         
  -1   3  10          0.60          0.75         1.29 o                         
   0   3  10          1.92         -0.32         1.15 o                         
   1   3  10         14.07         16.11         1.75 o                         
   2   3  10          5.54          7.12         1.54 o                         
   3   3  10          3.24          8.30         1.59 o                         
   4   3  10         63.83         56.80         3.53 o                         
   5   3  10          3.39          2.10         0.95 o                         
  -5   4  10          0.96         -2.19         2.19 o                         
  -4   4  10          0.02         -1.53         1.53 o                         
  -3   4  10        214.33        222.49         5.19 o                         
  -2   4  10        207.19        207.17         4.96 o                         
  -1   4  10         93.71        104.72         3.62 o                         
   0   4  10          0.00          1.84         1.17 o                         
   1   4  10        129.85        145.30         4.58 o                         
   2   4  10        155.96        134.65         4.42 o                         
   3   4  10        150.63        167.75         4.94 o                         
   4   4  10         34.94         33.11         2.41 o                         
   5   4  10          0.30         -0.96         0.96 o                         
  -5   5  10          9.53          2.02         7.05 o                         
  -4   5  10         41.67         40.70         2.89 o                         
  -3   5  10        242.27        267.89         5.64 o                         
  -2   5  10        122.75        122.78         4.08 o                         
  -1   5  10        697.07        741.39         9.27 o                         
   0   5  10         36.01         44.02         2.18 o                         
   1   5  10         46.16         53.06         3.94 o                         
   2   5  10         81.76         68.78         3.24 o                         
   3   5  10          2.12          1.27         1.45 o                         
   4   5  10          5.54          7.83         1.30 o                         
   5   5  10         27.38         22.13         4.68 o                         
  -5   6  10          5.42          2.80         3.19 o                         
  -4   6  10         11.26         12.30         2.57 o                         
  -3   6  10        151.30        158.79         4.38 o                         
  -2   6  10          5.91          2.25         1.25 o                         
  -1   6  10         17.54         20.99         1.74 o                         
   0   6  10         58.99         52.69         2.41 o                         
   1   6  10         22.18         23.15         2.04 o                         
   2   6  10         48.06         54.95         2.89 o                         
   3   6  10        131.40        114.91         3.89 o                         
   4   6  10          4.68          4.64         1.18 o                         
   5   6  10          0.09         -0.32         0.78 o                         
  -4   7  10         16.50         17.70         2.34 o                         
  -3   7  10        102.33        102.40         3.86 o                         
  -2   7  10        372.67        401.00         7.47 o                         
  -1   7  10        151.47        151.97         4.01 o                         
   0   7  10        334.78        329.46         5.53 o                         
   1   7  10        110.07        117.68         5.67 o                         
   2   7  10          3.36          2.24         1.72 o                         
   3   7  10          5.75          4.81         1.40 o                         
   4   7  10          5.23          2.47         1.17 o                         
   5   7  10          9.89          7.47         2.20 o                         
  -4   8  10          7.25          6.57         1.63 o                         
  -3   8  10         12.17         12.85         2.03 o                         
  -2   8  10         29.76         36.91         2.56 o                         
  -1   8  10         20.80         13.34         1.47 o                         
   0   8  10         18.75         21.97         1.73 o                         
   1   8  10         11.29         15.15         1.78 o                         
   2   8  10         33.17         32.07         2.70 o                         
   3   8  10         11.80         12.72         1.58 o                         
   4   8  10          2.65          2.22         1.11 o                         
   5   8  10         10.63          6.83         4.88 o                         
  -4   9  10          4.51          5.83         1.48 o                         
  -3   9  10          0.84          2.08         1.57 o                         
  -2   9  10          1.05         -0.02         1.32 o                         
  -1   9  10        105.51        101.36         3.44 o                         
   0   9  10         68.55         74.73         2.83 o                         
   1   9  10         41.13         42.03         2.68 o                         
   2   9  10        342.91        346.43         7.90 o                         
   3   9  10         26.77         30.49         2.08 o                         
   4   9  10          3.76          3.88         1.09 o                         
  -4  10  10          0.23         -1.24         1.85 o                         
  -3  10  10         31.98         26.23         2.16 o                         
  -2  10  10         49.25         54.30         2.68 o                         
  -1  10  10         32.00         34.61         2.10 o                         
   0  10  10         82.09         87.91         2.99 o                         
   1  10  10         58.14         64.94         3.12 o                         
   2  10  10         36.38         31.71         2.64 o                         
   3  10  10          8.30          5.14         1.37 o                         
   4  10  10         15.70         17.35         1.42 o                         
  -4  11  10         26.24         27.58         3.68 o                         
  -3  11  10        136.79        141.94         4.22 o                         
  -2  11  10         29.13         27.84         2.42 o                         
  -1  11  10        286.83        285.37         5.83 o                         
   0  11  10         21.14         27.33         1.86 o                         
   1  11  10          0.08          1.62         1.74 o                         
   2  11  10         46.18         53.23         3.33 o                         
   3  11  10         40.47         39.96         2.22 o                         
   4  11  10         11.31         14.30         1.57 o                         
  -4  12  10          5.81          8.72         2.50 o                         
  -3  12  10         45.42         44.33         2.43 o                         
  -2  12  10         18.54         14.19         2.00 o                         
  -1  12  10          4.49          2.71         1.49 o                         
   0  12  10         35.53         33.92         2.53 o                         
   1  12  10        107.64        105.07         4.79 o                         
   2  12  10        130.45        130.61         6.35 o                         
   3  12  10          2.05          4.10         1.49 o                         
   4  12  10          0.23         -0.82         1.06 o                         
  -4  13  10         16.83         15.16         2.39 o                         
  -3  13  10          9.08          8.78         1.46 o                         
  -2  13  10          0.09          0.52         1.51 o                         
  -1  13  10         56.05         53.30         2.66 o                         
   0  13  10         52.53         46.95         2.74 o                         
   1  13  10          4.58          4.75         1.84 o                         
   2  13  10          2.67          2.32         2.03 o                         
   3  13  10          3.32          6.75         1.47 o                         
   4  13  10         14.62         14.28         1.45 o                         
  -4  14  10         93.04        107.45         4.75 o                         
  -3  14  10         42.63         42.44         2.49 o                         
  -2  14  10         20.34         22.16         2.33 o                         
  -1  14  10          0.63         -1.39         1.39 o                         
   0  14  10        133.26        142.00         5.00 o                         
   1  14  10          0.20         -1.85         1.85 o                         
   2  14  10        407.22        433.93         9.53 o                         
   3  14  10         40.89         35.71         2.14 o                         
   4  14  10          1.88          1.28         0.98 o                         
  -4  15  10         93.83        106.15         5.38 o                         
  -3  15  10         15.13         13.84         1.61 o                         
  -2  15  10        108.55        115.94         4.95 o                         
  -1  15  10          3.08          2.92         1.64 o                         
   0  15  10         41.79         46.00         2.98 o                         
   1  15  10        138.22        151.13         5.87 o                         
   2  15  10         53.13         50.60         3.50 o                         
   3  15  10         74.32         61.86         2.46 o                         
   4  15  10         49.98         37.49         2.23 o                         
  -4  16  10         10.67          9.83         1.85 o                         
  -3  16  10         14.35         19.38         2.03 o                         
  -2  16  10         12.31         13.67         2.10 o                         
  -1  16  10        116.32        129.35         4.60 o                         
   0  16  10         96.98        122.43         4.42 o                         
   1  16  10        158.56        162.24         7.72 o                         
   2  16  10        147.23        149.29         5.33 o                         
   3  16  10         29.21         24.38         1.74 o                         
   4  16  10          1.64          1.00         3.06 o                         
  -3  17  10         32.31         28.36         2.07 o                         
  -2  17  10          1.34          1.68         1.56 o                         
  -1  17  10          1.49         -0.56         1.53 o                         
   0  17  10         27.55         24.02         2.20 o                         
   1  17  10          0.00          0.17         1.68 o                         
   2  17  10          0.53          2.50         1.59 o                         
   3  17  10         71.84         72.18         3.64 o                         
  -3  18  10         16.28         12.20         1.84 o                         
  -2  18  10         32.49         29.03         2.36 o                         
  -1  18  10         21.63         25.89         2.24 o                         
   0  18  10          0.10          0.86         1.38 o                         
   1  18  10        171.88        162.09        14.21 o                         
   2  18  10          0.50          0.57         1.57 o                         
   3  18  10         15.52         10.44         1.18 o                         
  -3  19  10         10.54          6.30         1.47 o                         
  -2  19  10          0.44          1.01         1.29 o                         
  -1  19  10         86.00         99.08         4.80 o                         
   0  19  10          6.14          6.70         1.75 o                         
   1  19  10         15.87         14.19         2.00 o                         
   2  19  10          0.64          0.43         1.11 o                         
   3  19  10          1.00          2.26         1.75 o                         
  -3  20  10        136.32        143.25         3.98 o                         
  -2  20  10         22.93         21.26         2.40 o                         
  -1  20  10         16.84         15.19         1.76 o                         
   0  20  10          4.52          1.56         1.51 o                         
   1  20  10        158.47        168.36         5.01 o                         
   2  20  10          9.87         15.21         2.58 o                         
   3  20  10         10.30          5.90         1.22 o                         
  -2  21  10          9.05         10.88         1.55 o                         
  -1  21  10          1.56          2.73         1.20 o                         
   0  21  10        112.31        126.53        21.80 o                         
   1  21  10        123.43        124.17         4.53 o                         
   2  21  10         12.71         13.64         2.14 o                         
  -2  22  10         15.50         13.11         2.12 o                         
  -1  22  10          5.39          2.50         1.43 o                         
   0  22  10         56.46         47.31        15.75 o                         
   1  22  10         37.22         30.90         4.69 o                         
   2  22  10          0.34         -0.48         1.24 o                         
  -2  23  10         41.36         22.31         2.95 o                         
  -1  23  10         52.65         44.63        11.01 o                         
   0  23  10          3.18          1.07         1.68 o                         
   1  23  10         33.11         32.21         3.56 o                         
  -1  24  10          0.91          0.15         1.19 o                         
   0  24  10         16.21         11.95         2.09 o                         
   1  24  10         11.00          6.11         3.53 o                         
  -4   1  11          3.41          2.57         1.40 o                         
  -3   1  11         17.08         13.54         1.55 o                         
  -2   1  11        420.53        442.26         6.77 o                         
  -1   1  11          3.16          4.57         1.39 o                         
   0   1  11         30.41         21.59         1.78 o                         
   1   1  11         10.22         11.59         1.57 o                         
   2   1  11         10.51          9.76         1.32 o                         
   3   1  11         24.34         21.74         2.01 o                         
   4   1  11          0.31          1.69         1.57 o                         
  -4   2  11         17.46         21.43         2.16 o                         
  -3   2  11         56.52         56.93         2.89 o                         
  -2   2  11         13.00         10.33         1.52 o                         
  -1   2  11        588.79        613.97        13.54 o                         
   0   2  11         16.12         16.57         1.81 o                         
   1   2  11         50.73         41.27         2.49 o                         
   2   2  11         35.68         29.69         2.01 o                         
   3   2  11          0.85         -1.55         1.57 o                         
   4   2  11          0.15          2.12         1.93 o                         
  -4   3  11          1.33          0.92         1.96 o                         
  -3   3  11         57.46         57.24         2.77 o                         
  -2   3  11        275.44        278.16         5.36 o                         
  -1   3  11         29.97         32.13         2.20 o                         
   0   3  11          6.62          7.75         1.45 o                         
   1   3  11        246.15        216.53         5.22 o                         
   2   3  11         52.74         39.95         2.26 o                         
   3   3  11         33.64         33.09         2.37 o                         
   4   3  11          1.05          0.47         1.09 o                         
  -4   4  11          1.48          1.16         1.84 o                         
  -3   4  11          3.72          1.92         1.24 o                         
  -2   4  11          1.25          2.95         1.25 o                         
  -1   4  11         78.33         90.67         3.29 o                         
   0   4  11        287.66        307.91        15.62 o                         
   1   4  11        281.21        277.82         5.83 o                         
   2   4  11        111.28        122.12         3.88 o                         
   3   4  11          0.51          1.01         1.52 o                         
   4   4  11          9.92         13.02         2.23 o                         
  -4   5  11        260.95        252.72         9.18 o                         
  -3   5  11        249.69        261.59         5.45 o                         
  -2   5  11        227.52        233.38         4.90 o                         
  -1   5  11          1.49          0.07         1.27 o                         
   0   5  11        214.92        217.39         5.26 o                         
   1   5  11        260.38        297.54         5.95 o                         
   2   5  11         30.74         35.36         2.31 o                         
   3   5  11          2.60          1.69         1.53 o                         
   4   5  11         25.12         24.92         1.85 o                         
  -4   6  11          8.07          7.56         2.78 o                         
  -3   6  11         44.39         39.03         2.45 o                         
  -2   6  11          3.23          2.79         1.35 o                         
  -1   6  11         13.96         12.87         1.43 o                         
   0   6  11        137.24        144.92         5.57 o                         
   1   6  11        286.65        295.83         5.90 o                         
   2   6  11         29.63         23.10         2.09 o                         
   3   6  11         13.52          7.52         1.52 o                         
   4   6  11         64.26         58.53         8.48 o                         
  -4   7  11        130.10        133.42         6.44 o                         
  -3   7  11        122.78        121.62         7.11 o                         
  -2   7  11         15.17         15.59         1.69 o                         
  -1   7  11          7.40         10.94         1.39 o                         
   0   7  11        118.05        126.82         5.56 o                         
   1   7  11         71.11         66.02         2.93 o                         
   2   7  11         47.21         53.35         2.72 o                         
   3   7  11        148.60        180.27         5.27 o                         
   4   7  11          0.55          1.09         0.75 o                         
  -4   8  11         10.28         12.17         1.78 o                         
  -3   8  11          5.98          6.75         1.68 o                         
  -2   8  11         11.14         10.92         1.72 o                         
  -1   8  11        173.69        198.37         4.66 o                         
   0   8  11         11.36          8.93         1.34 o                         
   1   8  11          0.24         -1.00         1.34 o                         
   2   8  11         10.57          7.70         1.77 o                         
   3   8  11        102.24        126.26         4.29 o                         
   4   8  11          0.46         -0.56         0.94 o                         
  -4   9  11          4.77          5.34         1.64 o                         
  -3   9  11         75.99         81.04         4.48 o                         
  -2   9  11         28.14         32.00         2.18 o                         
  -1   9  11        101.11        112.60         3.55 o                         
   0   9  11         29.51         25.60         1.96 o                         
   1   9  11         15.50         17.32         1.80 o                         
   2   9  11         69.02         62.51         3.21 o                         
   3   9  11         33.33         29.23         2.04 o                         
   4   9  11          0.67          1.06         0.76 o                         
  -4  10  11          6.24          0.13         1.89 o                         
  -3  10  11         67.65         67.22         3.65 o                         
  -2  10  11         74.18         83.04         3.41 o                         
  -1  10  11        183.19        191.78         4.46 o                         
   0  10  11         27.01         26.57         2.05 o                         
   1  10  11          0.20          0.95         1.37 o                         
   2  10  11         34.80         44.12         2.75 o                         
   3  10  11         66.50         50.32         5.31 o                         
   4  10  11          7.52          5.49         0.99 o                         
  -4  11  11         25.13         26.96         2.84 o                         
  -3  11  11          0.62          0.03         1.42 o                         
  -2  11  11         40.99         48.35         3.33 o                         
  -1  11  11         31.34         40.53         2.53 o                         
   0  11  11         13.53         12.00         1.81 o                         
   1  11  11        229.94        214.61        24.89 o                         
   2  11  11        116.73        124.68         5.41 o                         
   3  11  11          3.22          1.60         1.77 o                         
   4  11  11         15.89         12.54         1.96 o                         
  -4  12  11         11.32         11.84         2.68 o                         
  -3  12  11          0.96         -1.20         2.06 o                         
  -2  12  11         41.10         42.98         3.14 o                         
  -1  12  11         78.05         80.94         3.26 o                         
   0  12  11        433.06        474.01         7.77 o                         
   1  12  11         48.95         37.69         4.18 o                         
   2  12  11         11.71         12.53         2.04 o                         
   3  12  11          0.58         -0.86         1.19 o                         
   4  12  11          1.52         -0.41         1.25 o                         
  -4  13  11          0.11          2.14         1.83 o                         
  -3  13  11         17.21         17.76         1.71 o                         
  -2  13  11         38.81         46.04         2.98 o                         
  -1  13  11          0.10         -1.62         1.95 o                         
   0  13  11         78.24         79.14         3.30 o                         
   1  13  11        191.73        187.27        18.82 o                         
   2  13  11         17.58         19.71         2.38 o                         
   3  13  11         78.10         96.20         4.74 o                         
  -3  14  11          0.64         -0.54         1.33 o                         
  -2  14  11         12.90         16.57         1.98 o                         
  -1  14  11         57.99         49.18         2.62 o                         
   0  14  11        142.13        155.32         4.37 o                         
   1  14  11        213.10        214.96        22.91 o                         
   2  14  11          5.68          9.58         1.84 o                         
   3  14  11          5.19          5.34         2.31 o                         
  -3  15  11          8.49          6.23         1.50 o                         
  -2  15  11         13.48         14.92         1.89 o                         
  -1  15  11          5.46          5.11         1.65 o                         
   0  15  11         10.89          7.53         1.73 o                         
   1  15  11         61.84         71.62         3.44 o                         
   2  15  11         29.94         31.38         2.43 o                         
   3  15  11         11.06          5.31         1.15 o                         
  -3  16  11         43.20         39.58         3.84 o                         
  -2  16  11          0.05          0.16         1.21 o                         
  -1  16  11         11.77         15.38         1.78 o                         
   0  16  11          4.02          2.00         1.43 o                         
   1  16  11         21.79         25.00         2.11 o                         
   2  16  11         21.76         21.01         1.78 o                         
   3  16  11         15.30         12.06         1.78 o                         
  -3  17  11        109.14        119.83         5.44 o                         
  -2  17  11          0.53         -0.77         1.60 o                         
  -1  17  11         30.78         37.67         2.36 o                         
   0  17  11          0.61          0.39         1.31 o                         
   1  17  11        130.91        139.63         4.54 o                         
   2  17  11         12.80         15.32         1.52 o                         
   3  17  11         11.20          9.23         1.71 o                         
  -2  18  11         29.17         21.66         2.44 o                         
  -1  18  11          5.91          5.46         1.29 o                         
   0  18  11         30.68         26.16         6.09 o                         
   1  18  11          8.70         11.98         1.65 o                         
   2  18  11         10.06          8.80         1.49 o                         
  -2  19  11          6.51          6.00         0.99 o                         
  -1  19  11          6.89          9.62         1.52 o                         
   0  19  11          0.05         -0.71         1.43 o                         
   1  19  11         30.44         23.18         1.95 o                         
   2  19  11          1.27          2.93         0.86 o                         
  -2  20  11          0.44          3.74         1.85 o                         
  -1  20  11          0.00         -0.76         1.25 o                         
   0  20  11         65.36         74.53         4.71 o                         
   1  20  11         14.56         10.21         2.01 o                         
   2  20  11          6.65          5.01         2.66 o                         
  -1  21  11          0.11          1.07         2.02 o                         
   0  21  11         75.76         55.01         4.67 o                         
   1  21  11          0.14          3.85         1.59 o                         
  -1  22  11         12.52         -4.06         4.06 o                         
   0  22  11          1.38          0.91         2.05 o                         
   1  22  11        156.60        162.50         8.13 o                         
  -4   0  12         46.19         56.92         5.13 o                         
  -3   0  12        170.67        168.27         6.43 o                         
  -2   0  12        423.99        455.43        10.39 o                         
  -1   0  12          7.63         13.21         2.21 o                         
   0   0  12         67.30         68.34         4.58 o                         
   1   0  12          5.36          2.31         2.25 o                         
   2   0  12         21.09         33.38         2.74 o                         
   3   0  12         40.45         65.14         4.15 o                         
   4   0  12        156.59        167.17        39.23 o                         
  -4   1  12         37.47         34.64         2.91 o                         
  -3   1  12         26.85         23.49         1.93 o                         
  -2   1  12         78.43         80.60         3.23 o                         
  -1   1  12        125.81        120.61         3.52 o                         
   0   1  12        156.18        149.34         4.37 o                         
   1   1  12        203.14        191.30        10.83 o                         
   2   1  12         11.96         16.81         1.41 o                         
   3   1  12         52.61         63.71         2.91 o                         
   4   1  12         52.10         49.83         2.52 o                         
  -4   2  12         34.00         31.53         2.81 o                         
  -3   2  12        229.51        232.40         5.25 o                         
  -2   2  12         46.37         39.80         2.23 o                         
  -1   2  12          0.20         -0.05         1.17 o                         
   0   2  12         41.14         39.92         2.36 o                         
   1   2  12          0.41         -0.69         1.29 o                         
   2   2  12          8.01          4.56         1.12 o                         
   3   2  12          2.39          4.71         1.08 o                         
   4   2  12         25.46         33.26         2.60 o                         
  -4   3  12          4.81          3.24         1.33 o                         
  -3   3  12          0.02         -0.36         1.27 o                         
  -2   3  12          2.80          2.58         1.07 o                         
  -1   3  12         25.39         22.86         1.74 o                         
   0   3  12         52.76         50.77         2.57 o                         
   1   3  12          4.05          1.25         1.14 o                         
   2   3  12         25.71         27.29         2.14 o                         
   3   3  12          1.50         -0.64         1.06 o                         
   4   3  12          7.16          5.44         1.13 o                         
  -4   4  12         30.06         28.20         2.77 o                         
  -3   4  12        107.00        110.39         3.94 o                         
  -2   4  12         42.91         42.71         2.26 o                         
  -1   4  12         45.61         48.92         2.26 o                         
   0   4  12         10.36         11.48         1.53 o                         
   1   4  12          3.88          3.52         1.11 o                         
   2   4  12          0.28         -0.86         1.11 o                         
   3   4  12          1.43          4.47         1.12 o                         
   4   4  12         15.81         23.43         1.96 o                         
  -4   5  12         10.19          7.94         1.63 o                         
  -3   5  12         29.38         28.78         2.41 o                         
  -2   5  12         42.77         37.37         2.18 o                         
  -1   5  12         51.52         45.62         2.19 o                         
   0   5  12         17.96         13.77         1.69 o                         
   1   5  12          5.22          4.00         1.19 o                         
   2   5  12         11.00         11.06         1.39 o                         
   3   5  12         16.54         10.67         1.34 o                         
   4   5  12         23.71         18.18         3.33 o                         
  -4   6  12          0.01          1.33         1.46 o                         
  -3   6  12          4.52          2.49         1.16 o                         
  -2   6  12        178.88        200.79         4.49 o                         
  -1   6  12         60.36         65.66         2.57 o                         
   0   6  12        291.39        298.70         6.28 o                         
   1   6  12         11.59          9.34         1.36 o                         
   2   6  12         64.42         73.75         4.86 o                         
   3   6  12         49.21         45.85         2.32 o                         
   4   6  12          7.77          6.04         2.43 o                         
  -4   7  12          0.02          2.70         1.72 o                         
  -3   7  12          2.75          3.54         1.68 o                         
  -2   7  12        193.04        191.35         4.32 o                         
  -1   7  12          2.03          2.12         1.13 o                         
   0   7  12          1.46          0.63         1.36 o                         
   1   7  12         49.78         53.51         3.26 o                         
   2   7  12          4.24          3.22         1.35 o                         
   3   7  12          1.14          1.62         0.99 o                         
   4   7  12         29.86         24.58         3.09 o                         
  -3   8  12         65.16         60.68         3.29 o                         
  -2   8  12         35.42         45.26         2.34 o                         
  -1   8  12         19.26         15.59         2.54 o                         
   0   8  12         63.15         74.37         3.63 o                         
   1   8  12         42.31         43.13         2.96 o                         
   2   8  12         62.80         67.80         2.85 o                         
   3   8  12         67.78         74.05         2.70 o                         
  -3   9  12          4.22          0.99         1.52 o                         
  -2   9  12         19.15         17.77         1.65 o                         
  -1   9  12          3.96          2.94         1.27 o                         
   0   9  12        112.32        112.87        14.94 o                         
   1   9  12         92.49         99.29         4.03 o                         
   2   9  12         20.63         21.78         1.90 o                         
   3   9  12         11.49          7.82         1.29 o                         
  -3  10  12         19.08         14.49         1.97 o                         
  -2  10  12         33.94         35.71         2.12 o                         
  -1  10  12          9.35          4.31         1.27 o                         
   0  10  12         23.95         23.42         5.34 o                         
   1  10  12          0.00          0.44         1.68 o                         
   2  10  12         13.23         14.81         1.73 o                         
   3  10  12          7.03          1.99         1.43 o                         
  -3  11  12          0.35          0.65         1.18 o                         
  -2  11  12          1.31          3.46         1.61 o                         
  -1  11  12         80.68         79.01         9.31 o                         
   0  11  12        149.47        140.78        29.73 o                         
   1  11  12        151.58        182.83         7.81 o                         
   2  11  12          8.73          9.26         1.55 o                         
   3  11  12         30.06         28.21         2.41 o                         
  -3  12  12          0.58         -0.39         1.96 o                         
  -2  12  12         50.94         41.55         6.25 o                         
  -1  12  12          2.74          4.46         1.61 o                         
   0  12  12         53.40         41.75        11.07 o                         
   1  12  12          5.68          9.15         1.93 o                         
   2  12  12          1.72          0.39         1.16 o                         
   3  12  12          3.94          2.53         1.18 o                         
  -3  13  12          2.62          0.83         1.41 o                         
  -2  13  12         19.72         12.34         2.41 o                         
  -1  13  12         43.26         31.95         5.37 o                         
   0  13  12         46.60         46.42        11.25 o                         
   1  13  12          0.01          0.24         1.50 o                         
   2  13  12          4.82          5.82         1.23 o                         
   3  13  12          1.76         -0.09         0.90 o                         
  -3  14  12         63.55         46.96        32.37 o                         
  -2  14  12          3.53          1.07         1.56 o                         
  -1  14  12          5.76          5.79         1.81 o                         
   0  14  12         19.06         13.73         7.14 o                         
   1  14  12          7.49         12.83         1.77 o                         
   2  14  12          2.27          1.68         1.09 o                         
  -2  15  12          5.40          5.77         1.16 o                         
  -1  15  12          2.86          2.64         2.18 o                         
   0  15  12         26.65         28.81        11.70 o                         
   1  15  12         14.15         11.15         1.64 o                         
   2  15  12          4.69          4.41         1.10 o                         
  -2  16  12         19.98         10.00         5.51 o                         
  -1  16  12          0.28         -1.80         1.91 o                         
   0  16  12          2.62          5.15         2.99 o                         
   1  16  12          0.99          1.24         1.82 o                         
   2  16  12         28.06         32.99         3.28 o                         
  -2  17  12         16.39         -3.12         3.12 o                         
  -1  17  12          0.04          0.57         1.57 o                         
   0  17  12         33.89         45.11         4.85 o                         
   1  17  12         14.73         22.77         1.91 o                         
   2  17  12          2.04          7.66         1.51 o                         
  -1  18  12          2.25         -1.58         2.02 o                         
   0  18  12         10.63         11.11         2.24 o                         
   1  18  12         44.55         52.78        10.66 o                         
  -1  19  12          4.85          0.97         1.47 o                         
   0  19  12        135.99        120.74        11.44 o                         
   1  19  12         22.46         17.84         3.87 o                         
  -3   1  13         16.32         13.35         1.86 o                         
  -2   1  13          1.57          0.91         1.11 o                         
  -1   1  13          0.48         -0.01         1.06 o                         
   0   1  13          0.85          1.10         1.26 o                         
   1   1  13         11.10         15.27         1.79 o                         
   2   1  13          1.96          1.22         0.94 o                         
   3   1  13          1.85          4.71         1.07 o                         
  -3   2  13          0.00          1.24         1.78 o                         
  -2   2  13         31.39         35.18         2.00 o                         
  -1   2  13          4.14          3.08         1.02 o                         
   0   2  13          9.02          8.35         1.42 o                         
   1   2  13          3.46          1.52         1.22 o                         
   2   2  13          6.19          5.92         1.24 o                         
   3   2  13          6.56          4.85         1.15 o                         
  -3   3  13         17.82         18.58         1.97 o                         
  -2   3  13         20.87         24.70         1.73 o                         
  -1   3  13          0.08          0.00         0.91 o                         
   0   3  13          2.17          2.23         1.08 o                         
   1   3  13          9.16          3.25         1.16 o                         
   2   3  13          9.76          5.91         1.17 o                         
   3   3  13         41.55         31.87         2.04 o                         
  -3   4  13          0.79         -0.04         1.13 o                         
  -2   4  13         13.67         12.41         1.22 o                         
  -1   4  13          0.21         -0.71         1.04 o                         
   0   4  13         47.25         55.98         2.39 o                         
   1   4  13          0.03         -1.01         1.20 o                         
   2   4  13         10.78          9.46         1.60 o                         
   3   4  13         20.15         11.76         1.97 o                         
  -3   5  13          4.90          9.71         1.48 o                         
  -2   5  13         41.52         41.83         2.04 o                         
  -1   5  13          0.81         -0.25         1.04 o                         
   0   5  13         31.93         25.33         1.82 o                         
   1   5  13         11.38         17.88         1.91 o                         
   2   5  13          0.94          4.84         1.31 o                         
   3   5  13          8.42          9.79         1.99 o                         
  -3   6  13         35.08         35.02         2.32 o                         
  -2   6  13          0.54         -0.73         0.89 o                         
  -1   6  13         10.70         13.62         1.27 o                         
   0   6  13         58.76         57.52         3.14 o                         
   1   6  13          0.17         -0.02         1.48 o                         
   2   6  13          0.02          0.49         1.24 o                         
   3   6  13         48.18         61.12         5.17 o                         
  -3   7  13         33.26         30.33         2.46 o                         
  -2   7  13          1.16          1.28         1.33 o                         
  -1   7  13         35.75         36.49         1.93 o                         
   0   7  13         60.56         52.64         2.71 o                         
   1   7  13          0.03         -0.98         1.22 o                         
   2   7  13          4.50          5.08         1.18 o                         
   3   7  13          6.37          3.40         1.90 o                         
  -3   8  13         54.12         49.51         4.53 o                         
  -2   8  13         15.76         15.70         1.38 o                         
  -1   8  13         15.37         10.89         1.32 o                         
   0   8  13          6.06          8.06         1.33 o                         
   1   8  13          0.12          0.30         1.20 o                         
   2   8  13          8.34          7.46         1.58 o                         
   3   8  13         15.13         16.37         2.81 o                         
  -2   9  13         16.31         15.86         1.47 o                         
  -1   9  13         44.97         39.33         2.45 o                         
   0   9  13         26.71         24.02         1.79 o                         
   1   9  13          5.74          4.01         1.19 o                         
   2   9  13          0.00          0.91         0.94 o                         
  -2  10  13          1.65         -1.05         1.09 o                         
  -1  10  13         19.35         18.03         2.01 o                         
   0  10  13         44.36         64.27         3.71 o                         
   1  10  13         61.11         66.21         3.89 o                         
   2  10  13         17.46         15.25         1.69 o                         
  -2  11  13         21.37         16.30         2.07 o                         
  -1  11  13        213.87        233.40         6.49 o                         
   0  11  13         28.31         29.03         2.27 o                         
   1  11  13          0.37          3.19         1.10 o                         
   2  11  13          5.50          2.63         2.10 o                         
  -2  12  13          0.02         -1.34         1.34 o                         
  -1  12  13         63.44         68.08         3.01 o                         
   0  12  13        107.57         95.81         5.55 o                         
   1  12  13         40.48         29.25         2.06 o                         
   2  12  13          5.71          3.31         1.10 o                         
  -2  13  13          0.32         -1.32         1.32 o                         
  -1  13  13        109.47         97.05         4.17 o                         
   0  13  13         98.99         95.96         6.73 o                         
   1  13  13         52.03         50.82         2.55 o                         
   2  13  13          0.09         -0.79         1.38 o                         
  -1  14  13         21.13         16.45         1.81 o                         
   0  14  13         18.00         18.22         2.38 o                         
   1  14  13          4.51          6.83         1.16 o                         
  -1  15  13          0.66          0.25         0.82 o                         
   0  15  13         10.92          4.84         1.26 o                         
   1  15  13         14.78          7.15         5.10 o                         
   0  16  13         22.98         13.09         2.90 o                         
  -2   0  14          0.92          0.92         0.98 o                         
  -1   0  14         97.55         93.37         4.89 o                         
   0   0  14         72.31         54.88         2.85 o                         
   1   0  14          1.06         -0.49         1.53 o                         
   2   0  14          0.84          4.89         1.89 o                         
  -2   1  14         60.98         52.82         2.05 o                         
  -1   1  14         17.10         11.40         1.34 o                         
   0   1  14         14.19         17.85         1.28 o                         
   1   1  14         83.49         95.03         3.09 o                         
   2   1  14          1.19          3.51         2.15 o                         
  -2   2  14          6.64          4.94         1.12 o                         
  -1   2  14         18.18         16.80         1.47 o                         
   0   2  14         19.68         23.37         1.64 o                         
   1   2  14          2.62          6.73         1.51 o                         
   2   2  14          9.07          7.22         2.23 o                         
  -2   3  14         59.61         53.38         2.57 o                         
  -1   3  14          1.60          3.30         1.11 o                         
   0   3  14          6.97          7.39         1.41 o                         
   1   3  14          6.82          6.20         1.09 o                         
   2   3  14         12.91         13.06         2.76 o                         
  -2   4  14          3.37          2.53         1.05 o                         
  -1   4  14          0.21          0.00         1.01 o                         
   0   4  14          6.62          2.30         1.15 o                         
   1   4  14         18.05          7.47         1.42 o                         
   2   4  14         58.37         51.70         4.63 o                         
  -2   5  14         34.35         30.67         3.54 o                         
  -1   5  14          0.68          0.24         0.98 o                         
   0   5  14          1.80          2.09         0.85 o                         
   1   5  14          7.36         11.14         1.65 o                         
   2   5  14          4.13          5.38         2.05 o                         
  -2   6  14         83.25         77.99         5.12 o                         
  -1   6  14          4.26          4.85         1.12 o                         
   0   6  14          1.26          1.07         0.78 o                         
   1   6  14          0.04         -0.75         1.37 o                         
   2   6  14         33.58         20.82         3.09 o                         
  -1   7  14         28.21         25.05         2.04 o                         
   0   7  14          1.84          2.84         0.80 o                         
   1   7  14          2.88          1.41         1.21 o                         
  -1   8  14         56.71         46.89         2.54 o                         
   0   8  14          5.73          4.80         1.06 o                         
   1   8  14          0.59          3.07         1.08 o                         
  -1   9  14         32.10         25.31         2.33 o                         
   0   9  14         14.95         10.21         1.14 o                         
   1   9  14         10.35          6.09         1.18 o                         
  -1  10  14          6.11          6.61         1.94 o                         
   0  10  14        130.38        137.19         4.93 o                         
   1  10  14         11.36         13.27         2.15 o                         
   0  11  14          0.02          3.90         1.74 o                         
                                                                                
